# Supplementary material for: Elucidation of short linear motif-based interactions of the MIT and rhodanese domains of the ubiquitin-specific protease 8
Source: Biol Direct. 2025 May 6;20:59. doi: 10.1186/s13062-025-00638-7 (PMC12057046; doi:10.1186/s13062-025-00638-7)
Supplement: Supplementary file 2 — Supplementary Material 2 [file 13062_2025_638_MOESM2_ESM.xlsx]

## Sheet: Table S1 legend
Table S1.	ProP-PD selection results of USP8 MIT domain
	Peptide hits of USP8 MIT ProP-PD screening. The peptide dataset was analysed and annotated with Peptools
Description
	Confidence	Confidence calculated based on four metrics: i) overlapping peptides, ii) replicated peptides, iii) motif match, iv) peptide counts.
	Protein	The name of the peptide containing protein.
	Hit	Peptide sequence with flanking regions.
	Motif	Score given for information regarding the identified consensus motif.
	Context	Score given for information that may provide additional support to the identified interactions being of relevance in a cellular setting.
	Replicates	The number of screens against the bait protein in which the peptide has been found.
	Overlap	If the interaction has been found with overlapping peptides.
	Specificity	Calculated as the proportion for the current bait of the total NGS read counts of the peptide for all baits screened with this library.
	Promiscuity	The number of baits selections where the peptide has been observed, calculated on the domain level.
	max_counts	Total NGS counts.
	ProteinAcc	Uniprot Accesion Number.
	GeneName	Gene name.
	SeqStart	Peptide start amino acid sequence.
	SeqStop	Peptide end amino acid sequence.
	Counts	Calculated as the fraction of NGS counts for a selection.

## Sheet: S1_MIT_ProP-PD
Confidence	Protein	Hit	Motif	Context	Replicates	Overlap	Specificity	Promiscuity	max_counts	ProteinAcc	GeneName	SeqStart	SeqStop	Counts
3	EF-hand calcium-binding domain-containing protein 12	MDDDYEAYHSLFLSLL	3	3	6	1	0.9605492589363557	6	3851	Q6NXP0	EFCAB12	1	16	0.08013221957505902
3	Histone-lysine N-methyltransferase SETD1B	PEKPHDSLDSRIEMLL	3	3	3	1	1	1	70	Q9UPS6	SETD1B	492	507	0.0018657274806075479
3	Melanophilin	SEVSDIESRIAALRAA	3	3	3	1	0.9365079365079365	2	33	Q9BV36	MLPH	481	496	0.0005109823351105333
2	D site-binding protein	YVDLDAFLLEHGLPPS	2	2	3	0	0.900593471810089	3	858	Q10586	DBP	116	131	0.06958238649189268
2	Endogenous retrovirus group K member 21 Env polyprotein	VLSKRKGGNVGKSKRD	2	2	1	1	0.5806451612903226	4	18	P61565	ERVK-21	676	691	0.0008370178181498937
2	Girdin	EVEHRDLEDRYNQLLK	2	2	3	0	1	1	80	Q3V6T2	CCDC88A	1192	1207	0.0029242902781400916
2	Histone-lysine N-methyltransferase SETD1B	HDSLDSRIEMLLKEQR	2	2	3	1	1	1	7	Q9UPS6	SETD1B	496	511	0.00012206279278023662
2	Homeobox protein PKNOX1	QAIYRHPLFPLLALLF	2	2	1	1	0.5	21	107	P55347	PKNOX1	56	71	0.0012941461054668602
2	Nesprin-2	SQKELESYMMRAQQLL	2	2	3	0	1	1	21	Q8WXH0	SYNE2	853	868	0.0007924794821422857
2	Voltage-dependent R-type calcium channel subunit alpha-1E	HRRVRTEGKESSSASR	2	2	2	0	0.7101449275362319	3	96	Q15878	CACNA1E	923	938	0.0011774830642755172
2	Zinc finger protein 40	TKTLEERISKLISDNE	2	2	2	0	1	1	19	P15822	HIVEP1	741	756	0.0011776903318469305
