# Supplementary material for: Elucidation of short linear motif-based interactions of the MIT and rhodanese domains of the ubiquitin-specific protease 8
Source: Biol Direct. 2025 May 6;20:59. doi: 10.1186/s13062-025-00638-7 (PMC12057046; doi:10.1186/s13062-025-00638-7)
Supplement: Supplementary file 3 — Supplementary Material 3 [file 13062_2025_638_MOESM3_ESM.xlsx]

## Sheet: Table S2 legend
Table S2.	DMS library design
S2.A	DMS library design and coverage
S2.B	Wild Type / Mutant peptide pairs proportions in the DMS library coverage
Comlumns Legend:
bait_identifier	Internal identifyer for the selection bait
hit_accession	Enriched prey (hit) Uniprot Accession identifier
hit_gene_name	Enriched prey (hit) gene name
hit_protein_name	Enriched prey (hit) protein name
hit_sequence_start	According to the Uniprot entry
hit_sequence_stop	According to the Uniprot entry
hit_library_peptide	Peptide sequence in the USP8_DMS library
wt_or_mut	Library peptide descriptor as the wildtype (wt) or mutated (mut) version
mutated_position	If mutated, the local position of the mutation (from 0 to 15)
wild_type	Amino acid in the wildtype sequence at the position
mutant	Amino acid in the mutated sequence at the position
relationship_id	Internal identifyer of the peptide for ease of pairing wt and mutants together
relates_to_wt	For the mutated peptides, the pairing wildtype peptide identifyer
hit_oligo_sequence	Oligonucleotide sequence in the USP8_DMS library
hit_peptide_counts_in_coverage	NGS counts for the peptide in the naive un-selected USP8_DMS library
hit_peptide_fraction_in_coverage	NGS fractional counts for the peptide in the naive un-selected USP8_DMS library
hit_library_peptide_wt	Sequence of the wildtype peptide in the USP8_DMS library
hit_library_peptide_mut	Sequence of the mutatedpeptide in the USP8_DMS library
relationship_id_wt	Internal identifyer of the wildtype peptide
relationship_id_mut	Internal identifyer of the mutated peptide
hit_peptide_fraction_in_coverage_wt	NGS fractional counts for the wildtype peptide in the naive un-selected USP8_DMS library
hit_peptide_fraction_in_coverage_mut	NGS fractional counts for the mutated peptide in the naive un-selected USP8_DMS library
hit_peptide_fractions_ratio	Ratio of the NGS fractional counts

## Sheet: S2.A_USP8_DMS_design
bait_identifier	hit_accession	hit_gene_name	hit_protein_name	hit_sequence_start	hit_sequence_stop	hit_library_peptide	wt_or_mut	mutated_position	wild_type	mutant	relationship_id	relates_to_wt	hit_oligo_sequence	hit_peptide_counts_in_coverage	hit_peptide_fraction_in_coverage
USP8_MIT__P40818_1_142	Q6NXP0	EFCAB12	EF-hand calcium-binding domain-containing protein 12	2	17	MDDDYEAYHSLFLSLL	wt				wt_00016		CAGCCTCTTCATCTGGCATGGACGACGATTATGAAGCCTACCACAGTTTATTTCTGAGTCTGTTAGGTGGAGGATCCGGAG	234	0.00132001
USP8_MIT__P40818_1_142	Q6NXP0	EFCAB12	EF-hand calcium-binding domain-containing protein 12	2	17	MDDDYEAYHSLFLSLL	wt				wt_00016		CAGCCTCTTCATCTGGCATGGATGATGACTATGAAGCTTATCACAGCCTTTTCCTTTCTCTGCTTGGTGGAGGATCCGGAG	234	0.00132001
USP8_MIT__P40818_1_142	Q6NXP0	EFCAB12	EF-hand calcium-binding domain-containing protein 12	2	17	ADDDYEAYHSLFLSLL	mut	0	M	A	mut_04321	wt_00016	CAGCCTCTTCATCTGGCGCGGATGATGATTACGAAGCCTATCACAGTTTATTTCTGTCACTGCTGGGTGGAGGATCCGGAG	357	0.00201385
USP8_MIT__P40818_1_142	Q6NXP0	EFCAB12	EF-hand calcium-binding domain-containing protein 12	2	17	ADDDYEAYHSLFLSLL	mut	0	M	A	mut_04321	wt_00016	CAGCCTCTTCATCTGGCGCAGACGATGATTATGAAGCCTATCATTCCTTGTTCTTGTCGTTACTGGGTGGAGGATCCGGAG	357	0.00201385
USP8_MIT__P40818_1_142	Q6NXP0	EFCAB12	EF-hand calcium-binding domain-containing protein 12	2	17	DDDDYEAYHSLFLSLL	mut	0	M	D	mut_04322	wt_00016	CAGCCTCTTCATCTGGCGATGATGATGATTACGAGGCTTATCACAGCTTGTTTCTGTCTTTATTAGGTGGAGGATCCGGAG	85	0.000479489
USP8_MIT__P40818_1_142	Q6NXP0	EFCAB12	EF-hand calcium-binding domain-containing protein 12	2	17	DDDDYEAYHSLFLSLL	mut	0	M	D	mut_04322	wt_00016	CAGCCTCTTCATCTGGCGATGATGATGATTACGAGGCTTATCATAGCCTGTTTCTTTCCCTTCTGGGTGGAGGATCCGGAG	85	0.000479489
USP8_MIT__P40818_1_142	Q6NXP0	EFCAB12	EF-hand calcium-binding domain-containing protein 12	2	17	EDDDYEAYHSLFLSLL	mut	0	M	E	mut_04323	wt_00016	CAGCCTCTTCATCTGGCGAAGACGATGATTATGAAGCCTACCATTCCTTGTTCCTGAGTTTACTGGGTGGAGGATCCGGAG	177	0.000998466
USP8_MIT__P40818_1_142	Q6NXP0	EFCAB12	EF-hand calcium-binding domain-containing protein 12	2	17	EDDDYEAYHSLFLSLL	mut	0	M	E	mut_04323	wt_00016	CAGCCTCTTCATCTGGCGAGGACGACGATTACGAAGCTTACCACTCGCTTTTCTTAAGCTTGTTAGGTGGAGGATCCGGAG	177	0.000998466
USP8_MIT__P40818_1_142	Q6NXP0	EFCAB12	EF-hand calcium-binding domain-containing protein 12	2	17	FDDDYEAYHSLFLSLL	mut	0	M	F	mut_04324	wt_00016	CAGCCTCTTCATCTGGCTTTGACGACGACTATGAAGCCTATCATTCCCTGTTTCTGTCCTTATTGGGTGGAGGATCCGGAG	119	0.000671285
USP8_MIT__P40818_1_142	Q6NXP0	EFCAB12	EF-hand calcium-binding domain-containing protein 12	2	17	FDDDYEAYHSLFLSLL	mut	0	M	F	mut_04324	wt_00016	CAGCCTCTTCATCTGGCTTTGATGATGATTACGAAGCATATCACAGTCTGTTTCTGTCGCTGCTGGGTGGAGGATCCGGAG	119	0.000671285
USP8_MIT__P40818_1_142	Q6NXP0	EFCAB12	EF-hand calcium-binding domain-containing protein 12	2	17	GDDDYEAYHSLFLSLL	mut	0	M	G	mut_04325	wt_00016	CAGCCTCTTCATCTGGCGGTGATGATGATTATGAGGCATATCACAGTTTATTTCTGTCGCTGCTGGGTGGAGGATCCGGAG	161	0.000908209
USP8_MIT__P40818_1_142	Q6NXP0	EFCAB12	EF-hand calcium-binding domain-containing protein 12	2	17	GDDDYEAYHSLFLSLL	mut	0	M	G	mut_04325	wt_00016	CAGCCTCTTCATCTGGCGGCGATGATGACTATGAAGCATACCATTCATTATTTCTGAGTCTTCTGGGTGGAGGATCCGGAG	161	0.000908209
USP8_MIT__P40818_1_142	Q6NXP0	EFCAB12	EF-hand calcium-binding domain-containing protein 12	2	17	HDDDYEAYHSLFLSLL	mut	0	M	H	mut_04326	wt_00016	CAGCCTCTTCATCTGGCCACGACGACGATTACGAAGCATATCACAGCTTATTCCTGTCTTTGCTTGGTGGAGGATCCGGAG	444	0.00250463
USP8_MIT__P40818_1_142	Q6NXP0	EFCAB12	EF-hand calcium-binding domain-containing protein 12	2	17	HDDDYEAYHSLFLSLL	mut	0	M	H	mut_04326	wt_00016	CAGCCTCTTCATCTGGCCACGATGACGATTATGAGGCATATCATTCTTTATTCCTGTCTCTTCTGGGTGGAGGATCCGGAG	444	0.00250463
USP8_MIT__P40818_1_142	Q6NXP0	EFCAB12	EF-hand calcium-binding domain-containing protein 12	2	17	IDDDYEAYHSLFLSLL	mut	0	M	I	mut_04327	wt_00016	CAGCCTCTTCATCTGGCATTGACGACGATTATGAAGCGTACCATTCCCTGTTTCTGTCATTGCTGGGTGGAGGATCCGGAG	328	0.00185026
USP8_MIT__P40818_1_142	Q6NXP0	EFCAB12	EF-hand calcium-binding domain-containing protein 12	2	17	IDDDYEAYHSLFLSLL	mut	0	M	I	mut_04327	wt_00016	CAGCCTCTTCATCTGGCATTGACGACGATTACGAAGCTTACCATTCACTGTTTCTGTCCCTTCTGGGTGGAGGATCCGGAG	328	0.00185026
USP8_MIT__P40818_1_142	Q6NXP0	EFCAB12	EF-hand calcium-binding domain-containing protein 12	2	17	KDDDYEAYHSLFLSLL	mut	0	M	K	mut_04328	wt_00016	CAGCCTCTTCATCTGGCAAAGATGATGACTATGAGGCTTACCATAGTTTGTTTCTGTCCTTGCTGGGTGGAGGATCCGGAG	225	0.00126924
USP8_MIT__P40818_1_142	Q6NXP0	EFCAB12	EF-hand calcium-binding domain-containing protein 12	2	17	KDDDYEAYHSLFLSLL	mut	0	M	K	mut_04328	wt_00016	CAGCCTCTTCATCTGGCAAAGACGACGACTATGAAGCCTACCATTCATTATTTCTGAGTCTGCTGGGTGGAGGATCCGGAG	225	0.00126924
USP8_MIT__P40818_1_142	Q6NXP0	EFCAB12	EF-hand calcium-binding domain-containing protein 12	2	17	LDDDYEAYHSLFLSLL	mut	0	M	L	mut_04329	wt_00016	CAGCCTCTTCATCTGGCTTAGACGACGACTATGAAGCATACCACTCACTGTTTCTGTCTCTTCTGGGTGGAGGATCCGGAG	213	0.00120154
USP8_MIT__P40818_1_142	Q6NXP0	EFCAB12	EF-hand calcium-binding domain-containing protein 12	2	17	LDDDYEAYHSLFLSLL	mut	0	M	L	mut_04329	wt_00016	CAGCCTCTTCATCTGGCCTGGACGACGATTATGAAGCGTATCACAGCTTGTTTCTTAGCCTTCTGGGTGGAGGATCCGGAG	213	0.00120154
USP8_MIT__P40818_1_142	Q6NXP0	EFCAB12	EF-hand calcium-binding domain-containing protein 12	2	17	NDDDYEAYHSLFLSLL	mut	0	M	N	mut_04330	wt_00016	CAGCCTCTTCATCTGGCAATGACGACGATTATGAAGCCTACCATTCGCTGTTCCTGTCGCTTCTGGGTGGAGGATCCGGAG	289	0.00163026
USP8_MIT__P40818_1_142	Q6NXP0	EFCAB12	EF-hand calcium-binding domain-containing protein 12	2	17	NDDDYEAYHSLFLSLL	mut	0	M	N	mut_04330	wt_00016	CAGCCTCTTCATCTGGCAATGATGACGATTATGAAGCGTACCATAGTTTATTCCTGAGCCTGCTTGGTGGAGGATCCGGAG	289	0.00163026
USP8_MIT__P40818_1_142	Q6NXP0	EFCAB12	EF-hand calcium-binding domain-containing protein 12	2	17	PDDDYEAYHSLFLSLL	mut	0	M	P	mut_04331	wt_00016	CAGCCTCTTCATCTGGCCCTGATGATGACTACGAAGCATACCATTCGCTGTTTCTGAGTTTACTTGGTGGAGGATCCGGAG	187	0.00105488
USP8_MIT__P40818_1_142	Q6NXP0	EFCAB12	EF-hand calcium-binding domain-containing protein 12	2	17	PDDDYEAYHSLFLSLL	mut	0	M	P	mut_04331	wt_00016	CAGCCTCTTCATCTGGCCCAGACGATGATTACGAAGCATATCATAGCTTATTCTTAAGCTTGCTTGGTGGAGGATCCGGAG	187	0.00105488
USP8_MIT__P40818_1_142	Q6NXP0	EFCAB12	EF-hand calcium-binding domain-containing protein 12	2	17	QDDDYEAYHSLFLSLL	mut	0	M	Q	mut_04332	wt_00016	CAGCCTCTTCATCTGGCCAGGACGACGATTATGAAGCCTACCATTCGCTTTTCCTTAGTTTGCTGGGTGGAGGATCCGGAG	345	0.00194616
USP8_MIT__P40818_1_142	Q6NXP0	EFCAB12	EF-hand calcium-binding domain-containing protein 12	2	17	QDDDYEAYHSLFLSLL	mut	0	M	Q	mut_04332	wt_00016	CAGCCTCTTCATCTGGCCAAGACGACGATTATGAAGCATACCATTCGCTGTTCCTGAGTTTATTGGGTGGAGGATCCGGAG	345	0.00194616
USP8_MIT__P40818_1_142	Q6NXP0	EFCAB12	EF-hand calcium-binding domain-containing protein 12	2	17	RDDDYEAYHSLFLSLL	mut	0	M	R	mut_04333	wt_00016	CAGCCTCTTCATCTGGCCGCGACGACGATTACGAAGCGTATCATAGTTTATTTCTTAGTTTACTGGGTGGAGGATCCGGAG	139	0.000784106
USP8_MIT__P40818_1_142	Q6NXP0	EFCAB12	EF-hand calcium-binding domain-containing protein 12	2	17	RDDDYEAYHSLFLSLL	mut	0	M	R	mut_04333	wt_00016	CAGCCTCTTCATCTGGCCGTGATGATGATTATGAAGCCTATCATAGTCTGTTTCTGAGTCTGCTGGGTGGAGGATCCGGAG	139	0.000784106
USP8_MIT__P40818_1_142	Q6NXP0	EFCAB12	EF-hand calcium-binding domain-containing protein 12	2	17	SDDDYEAYHSLFLSLL	mut	0	M	S	mut_04334	wt_00016	CAGCCTCTTCATCTGGCTCGGACGACGATTACGAAGCCTACCATTCACTGTTCCTTAGCTTATTAGGTGGAGGATCCGGAG	163	0.000919491
USP8_MIT__P40818_1_142	Q6NXP0	EFCAB12	EF-hand calcium-binding domain-containing protein 12	2	17	SDDDYEAYHSLFLSLL	mut	0	M	S	mut_04334	wt_00016	CAGCCTCTTCATCTGGCAGCGACGACGATTATGAAGCGTACCATTCCCTGTTTCTTTCTTTACTGGGTGGAGGATCCGGAG	163	0.000919491
USP8_MIT__P40818_1_142	Q6NXP0	EFCAB12	EF-hand calcium-binding domain-containing protein 12	2	17	TDDDYEAYHSLFLSLL	mut	0	M	T	mut_04335	wt_00016	CAGCCTCTTCATCTGGCACCGACGACGATTATGAAGCGTATCATTCTCTGTTTCTTAGTCTTCTGGGTGGAGGATCCGGAG	194	0.00109436
USP8_MIT__P40818_1_142	Q6NXP0	EFCAB12	EF-hand calcium-binding domain-containing protein 12	2	17	TDDDYEAYHSLFLSLL	mut	0	M	T	mut_04335	wt_00016	CAGCCTCTTCATCTGGCACCGACGACGACTATGAAGCGTATCACTCCTTATTTTTAAGCCTTCTTGGTGGAGGATCCGGAG	194	0.00109436
USP8_MIT__P40818_1_142	Q6NXP0	EFCAB12	EF-hand calcium-binding domain-containing protein 12	2	17	VDDDYEAYHSLFLSLL	mut	0	M	V	mut_04336	wt_00016	CAGCCTCTTCATCTGGCGTCGACGACGATTACGAAGCCTATCACTCTTTATTTTTGTCTTTGCTGGGTGGAGGATCCGGAG	212	0.0011959
USP8_MIT__P40818_1_142	Q6NXP0	EFCAB12	EF-hand calcium-binding domain-containing protein 12	2	17	VDDDYEAYHSLFLSLL	mut	0	M	V	mut_04336	wt_00016	CAGCCTCTTCATCTGGCGTCGATGATGACTACGAAGCGTATCATAGTTTGTTCTTATCGCTGTTAGGTGGAGGATCCGGAG	212	0.0011959
USP8_MIT__P40818_1_142	Q6NXP0	EFCAB12	EF-hand calcium-binding domain-containing protein 12	2	17	WDDDYEAYHSLFLSLL	mut	0	M	W	mut_04337	wt_00016	CAGCCTCTTCATCTGGCTGGGATGACGATTATGAAGCCTATCATAGCTTGTTTCTTTCACTGCTGGGTGGAGGATCCGGAG	210	0.00118462
USP8_MIT__P40818_1_142	Q6NXP0	EFCAB12	EF-hand calcium-binding domain-containing protein 12	2	17	WDDDYEAYHSLFLSLL	mut	0	M	W	mut_04337	wt_00016	CAGCCTCTTCATCTGGCTGGGATGACGATTATGAAGCATATCATTCGTTGTTTCTGAGCTTACTGGGTGGAGGATCCGGAG	210	0.00118462
USP8_MIT__P40818_1_142	Q6NXP0	EFCAB12	EF-hand calcium-binding domain-containing protein 12	2	17	YDDDYEAYHSLFLSLL	mut	0	M	Y	mut_04338	wt_00016	CAGCCTCTTCATCTGGCTACGACGACGATTATGAGGCCTACCACTCGTTATTTCTGAGCTTATTGGGTGGAGGATCCGGAG	428	0.00241437
USP8_MIT__P40818_1_142	Q6NXP0	EFCAB12	EF-hand calcium-binding domain-containing protein 12	2	17	YDDDYEAYHSLFLSLL	mut	0	M	Y	mut_04338	wt_00016	CAGCCTCTTCATCTGGCTACGACGACGATTATGAAGCGTATCATTCATTGTTCTTATCGTTGCTGGGTGGAGGATCCGGAG	428	0.00241437
USP8_MIT__P40818_1_142	Q6NXP0	EFCAB12	EF-hand calcium-binding domain-containing protein 12	2	17	MADDYEAYHSLFLSLL	mut	1	D	A	mut_04339	wt_00016	CAGCCTCTTCATCTGGCATGGCGGACGACTATGAGGCGTATCATTCATTGTTTCTGTCCCTTCTTGGTGGAGGATCCGGAG	277	0.00156257
USP8_MIT__P40818_1_142	Q6NXP0	EFCAB12	EF-hand calcium-binding domain-containing protein 12	2	17	MADDYEAYHSLFLSLL	mut	1	D	A	mut_04339	wt_00016	CAGCCTCTTCATCTGGCATGGCGGACGACTATGAAGCCTATCATTCCCTGTTCTTATCACTGCTGGGTGGAGGATCCGGAG	277	0.00156257
USP8_MIT__P40818_1_142	Q6NXP0	EFCAB12	EF-hand calcium-binding domain-containing protein 12	2	17	MEDDYEAYHSLFLSLL	mut	1	D	E	mut_04340	wt_00016	CAGCCTCTTCATCTGGCATGGAAGATGATTATGAAGCGTACCACAGTCTTTTCCTGTCATTACTGGGTGGAGGATCCGGAG	153	0.00086308
USP8_MIT__P40818_1_142	Q6NXP0	EFCAB12	EF-hand calcium-binding domain-containing protein 12	2	17	MEDDYEAYHSLFLSLL	mut	1	D	E	mut_04340	wt_00016	CAGCCTCTTCATCTGGCATGGAGGACGACTACGAGGCATATCACTCACTGTTCTTGAGCCTTCTTGGTGGAGGATCCGGAG	153	0.00086308
USP8_MIT__P40818_1_142	Q6NXP0	EFCAB12	EF-hand calcium-binding domain-containing protein 12	2	17	MFDDYEAYHSLFLSLL	mut	1	D	F	mut_04341	wt_00016	CAGCCTCTTCATCTGGCATGTTCGACGATTATGAGGCGTATCATTCGTTGTTCCTGAGTCTGCTGGGTGGAGGATCCGGAG	142	0.000801029
USP8_MIT__P40818_1_142	Q6NXP0	EFCAB12	EF-hand calcium-binding domain-containing protein 12	2	17	MFDDYEAYHSLFLSLL	mut	1	D	F	mut_04341	wt_00016	CAGCCTCTTCATCTGGCATGTTCGACGATTACGAAGCCTATCATAGCCTGTTTCTGTCCCTTTTAGGTGGAGGATCCGGAG	142	0.000801029
USP8_MIT__P40818_1_142	Q6NXP0	EFCAB12	EF-hand calcium-binding domain-containing protein 12	2	17	MGDDYEAYHSLFLSLL	mut	1	D	G	mut_04342	wt_00016	CAGCCTCTTCATCTGGCATGGGAGACGATTACGAGGCCTATCATTCTTTATTTCTTAGCTTACTGGGTGGAGGATCCGGAG	79	0.000445643
USP8_MIT__P40818_1_142	Q6NXP0	EFCAB12	EF-hand calcium-binding domain-containing protein 12	2	17	MGDDYEAYHSLFLSLL	mut	1	D	G	mut_04342	wt_00016	CAGCCTCTTCATCTGGCATGGGAGACGATTACGAGGCGTACCATAGTTTGTTTCTGAGTCTGCTGGGTGGAGGATCCGGAG	79	0.000445643
USP8_MIT__P40818_1_142	Q6NXP0	EFCAB12	EF-hand calcium-binding domain-containing protein 12	2	17	MHDDYEAYHSLFLSLL	mut	1	D	H	mut_04343	wt_00016	CAGCCTCTTCATCTGGCATGCACGACGACTATGAGGCGTATCATTCCCTGTTTCTTTCTCTGCTGGGTGGAGGATCCGGAG	241	0.00135949
USP8_MIT__P40818_1_142	Q6NXP0	EFCAB12	EF-hand calcium-binding domain-containing protein 12	2	17	MHDDYEAYHSLFLSLL	mut	1	D	H	mut_04343	wt_00016	CAGCCTCTTCATCTGGCATGCATGACGACTACGAAGCCTACCATAGTCTGTTCCTGAGTCTTTTAGGTGGAGGATCCGGAG	241	0.00135949
USP8_MIT__P40818_1_142	Q6NXP0	EFCAB12	EF-hand calcium-binding domain-containing protein 12	2	17	MIDDYEAYHSLFLSLL	mut	1	D	I	mut_04344	wt_00016	CAGCCTCTTCATCTGGCATGATTGACGACTATGAAGCCTACCACTCCCTGTTCCTGTCGCTGTTAGGTGGAGGATCCGGAG	203	0.00114513
USP8_MIT__P40818_1_142	Q6NXP0	EFCAB12	EF-hand calcium-binding domain-containing protein 12	2	17	MIDDYEAYHSLFLSLL	mut	1	D	I	mut_04344	wt_00016	CAGCCTCTTCATCTGGCATGATTGACGATTACGAGGCGTATCACTCATTATTTCTGTCCCTTTTGGGTGGAGGATCCGGAG	203	0.00114513
USP8_MIT__P40818_1_142	Q6NXP0	EFCAB12	EF-hand calcium-binding domain-containing protein 12	2	17	MKDDYEAYHSLFLSLL	mut	1	D	K	mut_04345	wt_00016	CAGCCTCTTCATCTGGCATGAAGGACGACTATGAAGCGTATCACTCTCTGTTCCTGTCTCTGCTGGGTGGAGGATCCGGAG	220	0.00124103
USP8_MIT__P40818_1_142	Q6NXP0	EFCAB12	EF-hand calcium-binding domain-containing protein 12	2	17	MKDDYEAYHSLFLSLL	mut	1	D	K	mut_04345	wt_00016	CAGCCTCTTCATCTGGCATGAAAGACGATTACGAAGCCTACCACTCTTTGTTTCTGTCGCTGTTAGGTGGAGGATCCGGAG	220	0.00124103
USP8_MIT__P40818_1_142	Q6NXP0	EFCAB12	EF-hand calcium-binding domain-containing protein 12	2	17	MLDDYEAYHSLFLSLL	mut	1	D	L	mut_04346	wt_00016	CAGCCTCTTCATCTGGCATGCTGGACGATTACGAAGCGTATCACTCACTGTTCCTTTCTCTGCTGGGTGGAGGATCCGGAG	321	0.00181078
USP8_MIT__P40818_1_142	Q6NXP0	EFCAB12	EF-hand calcium-binding domain-containing protein 12	2	17	MLDDYEAYHSLFLSLL	mut	1	D	L	mut_04346	wt_00016	CAGCCTCTTCATCTGGCATGCTGGATGATTATGAAGCCTACCATTCTCTGTTTCTGTCATTGCTGGGTGGAGGATCCGGAG	321	0.00181078
USP8_MIT__P40818_1_142	Q6NXP0	EFCAB12	EF-hand calcium-binding domain-containing protein 12	2	17	MMDDYEAYHSLFLSLL	mut	1	D	M	mut_04347	wt_00016	CAGCCTCTTCATCTGGCATGATGGACGACTACGAAGCGTACCACTCGTTGTTTCTTTCGTTACTTGGTGGAGGATCCGGAG	242	0.00136513
USP8_MIT__P40818_1_142	Q6NXP0	EFCAB12	EF-hand calcium-binding domain-containing protein 12	2	17	MMDDYEAYHSLFLSLL	mut	1	D	M	mut_04347	wt_00016	CAGCCTCTTCATCTGGCATGATGGACGACTATGAAGCGTACCACAGTTTATTTCTGAGCCTGCTGGGTGGAGGATCCGGAG	242	0.00136513
USP8_MIT__P40818_1_142	Q6NXP0	EFCAB12	EF-hand calcium-binding domain-containing protein 12	2	17	MNDDYEAYHSLFLSLL	mut	1	D	N	mut_04348	wt_00016	CAGCCTCTTCATCTGGCATGAACGACGACTATGAAGCATATCATTCCCTGTTCCTGTCACTGCTGGGTGGAGGATCCGGAG	349	0.00196873
USP8_MIT__P40818_1_142	Q6NXP0	EFCAB12	EF-hand calcium-binding domain-containing protein 12	2	17	MNDDYEAYHSLFLSLL	mut	1	D	N	mut_04348	wt_00016	CAGCCTCTTCATCTGGCATGAATGACGACTATGAAGCATATCATTCTCTGTTCCTGTCTCTGCTGGGTGGAGGATCCGGAG	349	0.00196873
USP8_MIT__P40818_1_142	Q6NXP0	EFCAB12	EF-hand calcium-binding domain-containing protein 12	2	17	MPDDYEAYHSLFLSLL	mut	1	D	P	mut_04349	wt_00016	CAGCCTCTTCATCTGGCATGCCGGACGATTACGAAGCATACCACAGCCTGTTTCTGTCTCTGTTAGGTGGAGGATCCGGAG	253	0.00142719
USP8_MIT__P40818_1_142	Q6NXP0	EFCAB12	EF-hand calcium-binding domain-containing protein 12	2	17	MPDDYEAYHSLFLSLL	mut	1	D	P	mut_04349	wt_00016	CAGCCTCTTCATCTGGCATGCCGGACGATTATGAGGCGTATCATTCTCTTTTCTTATCACTGCTGGGTGGAGGATCCGGAG	253	0.00142719
USP8_MIT__P40818_1_142	Q6NXP0	EFCAB12	EF-hand calcium-binding domain-containing protein 12	2	17	MQDDYEAYHSLFLSLL	mut	1	D	Q	mut_04350	wt_00016	CAGCCTCTTCATCTGGCATGCAGGACGACTACGAAGCGTATCATTCGCTGTTTCTGTCCTTATTAGGTGGAGGATCCGGAG	201	0.00113385
USP8_MIT__P40818_1_142	Q6NXP0	EFCAB12	EF-hand calcium-binding domain-containing protein 12	2	17	MQDDYEAYHSLFLSLL	mut	1	D	Q	mut_04350	wt_00016	CAGCCTCTTCATCTGGCATGCAAGACGATTACGAGGCGTACCATTCCTTATTTCTGTCTCTTCTGGGTGGAGGATCCGGAG	201	0.00113385
USP8_MIT__P40818_1_142	Q6NXP0	EFCAB12	EF-hand calcium-binding domain-containing protein 12	2	17	MRDDYEAYHSLFLSLL	mut	1	D	R	mut_04351	wt_00016	CAGCCTCTTCATCTGGCATGCGGGACGACTACGAAGCTTACCATAGCTTATTTCTGTCGTTGCTGGGTGGAGGATCCGGAG	376	0.00212103
USP8_MIT__P40818_1_142	Q6NXP0	EFCAB12	EF-hand calcium-binding domain-containing protein 12	2	17	MRDDYEAYHSLFLSLL	mut	1	D	R	mut_04351	wt_00016	CAGCCTCTTCATCTGGCATGCGTGACGATTATGAAGCGTATCACTCGCTGTTTCTGTCCTTGTTAGGTGGAGGATCCGGAG	376	0.00212103
USP8_MIT__P40818_1_142	Q6NXP0	EFCAB12	EF-hand calcium-binding domain-containing protein 12	2	17	MSDDYEAYHSLFLSLL	mut	1	D	S	mut_04352	wt_00016	CAGCCTCTTCATCTGGCATGTCTGACGACTACGAAGCGTACCACTCACTTTTCCTGTCACTTCTGGGTGGAGGATCCGGAG	161	0.000908209
USP8_MIT__P40818_1_142	Q6NXP0	EFCAB12	EF-hand calcium-binding domain-containing protein 12	2	17	MSDDYEAYHSLFLSLL	mut	1	D	S	mut_04352	wt_00016	CAGCCTCTTCATCTGGCATGAGTGACGATTATGAGGCTTATCACTCATTGTTTCTGTCGCTGCTGGGTGGAGGATCCGGAG	161	0.000908209
USP8_MIT__P40818_1_142	Q6NXP0	EFCAB12	EF-hand calcium-binding domain-containing protein 12	2	17	MTDDYEAYHSLFLSLL	mut	1	D	T	mut_04353	wt_00016	CAGCCTCTTCATCTGGCATGACCGACGATTATGAAGCATACCATAGTCTGTTCCTTTCACTTCTGGGTGGAGGATCCGGAG	169	0.000953337
USP8_MIT__P40818_1_142	Q6NXP0	EFCAB12	EF-hand calcium-binding domain-containing protein 12	2	17	MTDDYEAYHSLFLSLL	mut	1	D	T	mut_04353	wt_00016	CAGCCTCTTCATCTGGCATGACTGACGATTACGAGGCATATCACAGCTTGTTCCTGAGCCTGTTAGGTGGAGGATCCGGAG	169	0.000953337
USP8_MIT__P40818_1_142	Q6NXP0	EFCAB12	EF-hand calcium-binding domain-containing protein 12	2	17	MVDDYEAYHSLFLSLL	mut	1	D	V	mut_04354	wt_00016	CAGCCTCTTCATCTGGCATGGTAGACGACTATGAAGCGTATCATTCACTGTTCTTGTCACTGCTGGGTGGAGGATCCGGAG	251	0.0014159
USP8_MIT__P40818_1_142	Q6NXP0	EFCAB12	EF-hand calcium-binding domain-containing protein 12	2	17	MVDDYEAYHSLFLSLL	mut	1	D	V	mut_04354	wt_00016	CAGCCTCTTCATCTGGCATGGTGGACGACTATGAAGCTTACCACTCACTTTTCTTGAGCTTGTTAGGTGGAGGATCCGGAG	251	0.0014159
USP8_MIT__P40818_1_142	Q6NXP0	EFCAB12	EF-hand calcium-binding domain-containing protein 12	2	17	MWDDYEAYHSLFLSLL	mut	1	D	W	mut_04355	wt_00016	CAGCCTCTTCATCTGGCATGTGGGATGATTATGAGGCCTATCATAGCCTGTTCTTAAGCTTACTGGGTGGAGGATCCGGAG	137	0.000772824
USP8_MIT__P40818_1_142	Q6NXP0	EFCAB12	EF-hand calcium-binding domain-containing protein 12	2	17	MWDDYEAYHSLFLSLL	mut	1	D	W	mut_04355	wt_00016	CAGCCTCTTCATCTGGCATGTGGGACGATTATGAGGCGTACCATTCTCTGTTTCTGTCGTTGCTTGGTGGAGGATCCGGAG	137	0.000772824
USP8_MIT__P40818_1_142	Q6NXP0	EFCAB12	EF-hand calcium-binding domain-containing protein 12	2	17	MYDDYEAYHSLFLSLL	mut	1	D	Y	mut_04356	wt_00016	CAGCCTCTTCATCTGGCATGTATGACGATTACGAGGCCTATCATAGTCTGTTCTTATCGCTTCTGGGTGGAGGATCCGGAG	138	0.000778465
USP8_MIT__P40818_1_142	Q6NXP0	EFCAB12	EF-hand calcium-binding domain-containing protein 12	2	17	MYDDYEAYHSLFLSLL	mut	1	D	Y	mut_04356	wt_00016	CAGCCTCTTCATCTGGCATGTACGACGATTACGAGGCATATCATTCCTTATTTCTGTCCCTGCTGGGTGGAGGATCCGGAG	138	0.000778465
USP8_MIT__P40818_1_142	Q6NXP0	EFCAB12	EF-hand calcium-binding domain-containing protein 12	2	17	MDADYEAYHSLFLSLL	mut	2	D	A	mut_04357	wt_00016	CAGCCTCTTCATCTGGCATGGATGCCGATTATGAAGCATATCATTCACTGTTCTTATCCCTGCTGGGTGGAGGATCCGGAG	223	0.00125795
USP8_MIT__P40818_1_142	Q6NXP0	EFCAB12	EF-hand calcium-binding domain-containing protein 12	2	17	MDADYEAYHSLFLSLL	mut	2	D	A	mut_04357	wt_00016	CAGCCTCTTCATCTGGCATGGATGCTGACTATGAAGCGTATCACTCGCTGTTTCTGTCGCTGTTGGGTGGAGGATCCGGAG	223	0.00125795
USP8_MIT__P40818_1_142	Q6NXP0	EFCAB12	EF-hand calcium-binding domain-containing protein 12	2	17	MDEDYEAYHSLFLSLL	mut	2	D	E	mut_04358	wt_00016	CAGCCTCTTCATCTGGCATGGACGAAGATTATGAAGCCTACCATTCCTTGTTCCTGAGCTTACTGGGTGGAGGATCCGGAG	169	0.000953337
USP8_MIT__P40818_1_142	Q6NXP0	EFCAB12	EF-hand calcium-binding domain-containing protein 12	2	17	MDEDYEAYHSLFLSLL	mut	2	D	E	mut_04358	wt_00016	CAGCCTCTTCATCTGGCATGGACGAAGATTACGAGGCGTACCATTCTTTATTTCTGTCACTGCTTGGTGGAGGATCCGGAG	169	0.000953337
USP8_MIT__P40818_1_142	Q6NXP0	EFCAB12	EF-hand calcium-binding domain-containing protein 12	2	17	MDFDYEAYHSLFLSLL	mut	2	D	F	mut_04359	wt_00016	CAGCCTCTTCATCTGGCATGGATTTTGATTATGAGGCTTATCACAGTCTGTTTCTGTCCTTGCTGGGTGGAGGATCCGGAG	50	0.000282052
USP8_MIT__P40818_1_142	Q6NXP0	EFCAB12	EF-hand calcium-binding domain-containing protein 12	2	17	MDFDYEAYHSLFLSLL	mut	2	D	F	mut_04359	wt_00016	CAGCCTCTTCATCTGGCATGGATTTCGATTATGAAGCCTATCACTCGTTATTTCTGTCGTTGCTGGGTGGAGGATCCGGAG	50	0.000282052
USP8_MIT__P40818_1_142	Q6NXP0	EFCAB12	EF-hand calcium-binding domain-containing protein 12	2	17	MDGDYEAYHSLFLSLL	mut	2	D	G	mut_04360	wt_00016	CAGCCTCTTCATCTGGCATGGATGGCGATTATGAAGCTTATCACTCACTGTTTCTGTCACTGCTGGGTGGAGGATCCGGAG	308	0.00173744
USP8_MIT__P40818_1_142	Q6NXP0	EFCAB12	EF-hand calcium-binding domain-containing protein 12	2	17	MDGDYEAYHSLFLSLL	mut	2	D	G	mut_04360	wt_00016	CAGCCTCTTCATCTGGCATGGATGGCGATTACGAAGCATATCATAGTCTGTTCCTGTCGCTGCTGGGTGGAGGATCCGGAG	308	0.00173744
USP8_MIT__P40818_1_142	Q6NXP0	EFCAB12	EF-hand calcium-binding domain-containing protein 12	2	17	MDHDYEAYHSLFLSLL	mut	2	D	H	mut_04361	wt_00016	CAGCCTCTTCATCTGGCATGGACCACGACTATGAAGCTTATCACTCATTATTTCTGTCACTGCTGGGTGGAGGATCCGGAG	285	0.0016077
USP8_MIT__P40818_1_142	Q6NXP0	EFCAB12	EF-hand calcium-binding domain-containing protein 12	2	17	MDHDYEAYHSLFLSLL	mut	2	D	H	mut_04361	wt_00016	CAGCCTCTTCATCTGGCATGGATCATGATTACGAAGCGTATCACTCGCTGTTCCTGAGCTTGCTGGGTGGAGGATCCGGAG	285	0.0016077
USP8_MIT__P40818_1_142	Q6NXP0	EFCAB12	EF-hand calcium-binding domain-containing protein 12	2	17	MDIDYEAYHSLFLSLL	mut	2	D	I	mut_04362	wt_00016	CAGCCTCTTCATCTGGCATGGACATTGACTACGAGGCATATCATAGTTTGTTCTTGAGCCTGCTGGGTGGAGGATCCGGAG	250	0.00141026
USP8_MIT__P40818_1_142	Q6NXP0	EFCAB12	EF-hand calcium-binding domain-containing protein 12	2	17	MDIDYEAYHSLFLSLL	mut	2	D	I	mut_04362	wt_00016	CAGCCTCTTCATCTGGCATGGACATTGACTACGAAGCGTACCATTCGCTGTTCTTATCCCTGCTGGGTGGAGGATCCGGAG	250	0.00141026
USP8_MIT__P40818_1_142	Q6NXP0	EFCAB12	EF-hand calcium-binding domain-containing protein 12	2	17	MDKDYEAYHSLFLSLL	mut	2	D	K	mut_04363	wt_00016	CAGCCTCTTCATCTGGCATGGATAAAGATTACGAGGCCTATCACAGCCTTTTCCTTTCCTTACTTGGTGGAGGATCCGGAG	91	0.000513335
USP8_MIT__P40818_1_142	Q6NXP0	EFCAB12	EF-hand calcium-binding domain-containing protein 12	2	17	MDKDYEAYHSLFLSLL	mut	2	D	K	mut_04363	wt_00016	CAGCCTCTTCATCTGGCATGGATAAGGACTACGAAGCCTACCATAGCCTTTTCTTAAGTTTGTTGGGTGGAGGATCCGGAG	91	0.000513335
USP8_MIT__P40818_1_142	Q6NXP0	EFCAB12	EF-hand calcium-binding domain-containing protein 12	2	17	MDLDYEAYHSLFLSLL	mut	2	D	L	mut_04364	wt_00016	CAGCCTCTTCATCTGGCATGGATCTTGATTATGAAGCGTATCACTCGCTGTTTCTTTCATTGCTTGGTGGAGGATCCGGAG	60	0.000338463
USP8_MIT__P40818_1_142	Q6NXP0	EFCAB12	EF-hand calcium-binding domain-containing protein 12	2	17	MDLDYEAYHSLFLSLL	mut	2	D	L	mut_04364	wt_00016	CAGCCTCTTCATCTGGCATGGATTTGGATTACGAAGCTTATCACTCACTGTTTCTTAGCCTTCTGGGTGGAGGATCCGGAG	60	0.000338463
USP8_MIT__P40818_1_142	Q6NXP0	EFCAB12	EF-hand calcium-binding domain-containing protein 12	2	17	MDMDYEAYHSLFLSLL	mut	2	D	M	mut_04365	wt_00016	CAGCCTCTTCATCTGGCATGGATATGGACTATGAGGCCTATCACTCACTGTTTCTGAGCCTGCTGGGTGGAGGATCCGGAG	147	0.000829234
USP8_MIT__P40818_1_142	Q6NXP0	EFCAB12	EF-hand calcium-binding domain-containing protein 12	2	17	MDMDYEAYHSLFLSLL	mut	2	D	M	mut_04365	wt_00016	CAGCCTCTTCATCTGGCATGGATATGGATTATGAAGCGTACCATTCTCTGTTTCTGTCCCTGCTGGGTGGAGGATCCGGAG	147	0.000829234
USP8_MIT__P40818_1_142	Q6NXP0	EFCAB12	EF-hand calcium-binding domain-containing protein 12	2	17	MDNDYEAYHSLFLSLL	mut	2	D	N	mut_04366	wt_00016	CAGCCTCTTCATCTGGCATGGATAATGATTACGAAGCTTACCACTCTTTATTTCTGTCGTTGTTGGGTGGAGGATCCGGAG	187	0.00105488
USP8_MIT__P40818_1_142	Q6NXP0	EFCAB12	EF-hand calcium-binding domain-containing protein 12	2	17	MDNDYEAYHSLFLSLL	mut	2	D	N	mut_04366	wt_00016	CAGCCTCTTCATCTGGCATGGACAATGACTATGAAGCATATCATTCCCTGTTCTTGAGCTTACTGGGTGGAGGATCCGGAG	187	0.00105488
USP8_MIT__P40818_1_142	Q6NXP0	EFCAB12	EF-hand calcium-binding domain-containing protein 12	2	17	MDPDYEAYHSLFLSLL	mut	2	D	P	mut_04367	wt_00016	CAGCCTCTTCATCTGGCATGGATCCGGACTACGAGGCATATCATAGTTTGTTCCTTTCGTTACTGGGTGGAGGATCCGGAG	138	0.000778465
USP8_MIT__P40818_1_142	Q6NXP0	EFCAB12	EF-hand calcium-binding domain-containing protein 12	2	17	MDPDYEAYHSLFLSLL	mut	2	D	P	mut_04367	wt_00016	CAGCCTCTTCATCTGGCATGGATCCGGATTATGAAGCCTATCATTCCCTGTTTCTGTCCCTTCTTGGTGGAGGATCCGGAG	138	0.000778465
USP8_MIT__P40818_1_142	Q6NXP0	EFCAB12	EF-hand calcium-binding domain-containing protein 12	2	17	MDQDYEAYHSLFLSLL	mut	2	D	Q	mut_04368	wt_00016	CAGCCTCTTCATCTGGCATGGATCAGGATTACGAGGCATATCACAGCCTGTTTCTTAGCCTGCTGGGTGGAGGATCCGGAG	142	0.000801029
USP8_MIT__P40818_1_142	Q6NXP0	EFCAB12	EF-hand calcium-binding domain-containing protein 12	2	17	MDQDYEAYHSLFLSLL	mut	2	D	Q	mut_04368	wt_00016	CAGCCTCTTCATCTGGCATGGATCAAGATTATGAAGCGTATCACAGCCTGTTTCTGTCATTACTGGGTGGAGGATCCGGAG	142	0.000801029
USP8_MIT__P40818_1_142	Q6NXP0	EFCAB12	EF-hand calcium-binding domain-containing protein 12	2	17	MDRDYEAYHSLFLSLL	mut	2	D	R	mut_04369	wt_00016	CAGCCTCTTCATCTGGCATGGATCGTGACTATGAAGCGTATCACAGCTTGTTCCTGTCCCTTCTGGGTGGAGGATCCGGAG	250	0.00141026
USP8_MIT__P40818_1_142	Q6NXP0	EFCAB12	EF-hand calcium-binding domain-containing protein 12	2	17	MDRDYEAYHSLFLSLL	mut	2	D	R	mut_04369	wt_00016	CAGCCTCTTCATCTGGCATGGACCGTGATTATGAAGCATACCATTCCCTGTTCCTGAGCCTGTTAGGTGGAGGATCCGGAG	250	0.00141026
USP8_MIT__P40818_1_142	Q6NXP0	EFCAB12	EF-hand calcium-binding domain-containing protein 12	2	17	MDSDYEAYHSLFLSLL	mut	2	D	S	mut_04370	wt_00016	CAGCCTCTTCATCTGGCATGGATTCGGATTATGAGGCATATCACTCGCTGTTCTTGTCGCTGCTGGGTGGAGGATCCGGAG	192	0.00108308
USP8_MIT__P40818_1_142	Q6NXP0	EFCAB12	EF-hand calcium-binding domain-containing protein 12	2	17	MDSDYEAYHSLFLSLL	mut	2	D	S	mut_04370	wt_00016	CAGCCTCTTCATCTGGCATGGATAGCGATTATGAGGCGTACCATAGCCTGTTTCTGAGTTTGTTGGGTGGAGGATCCGGAG	192	0.00108308
USP8_MIT__P40818_1_142	Q6NXP0	EFCAB12	EF-hand calcium-binding domain-containing protein 12	2	17	MDTDYEAYHSLFLSLL	mut	2	D	T	mut_04371	wt_00016	CAGCCTCTTCATCTGGCATGGATACGGATTACGAAGCCTACCATTCACTGTTTCTGTCCCTGCTGGGTGGAGGATCCGGAG	290	0.0016359
USP8_MIT__P40818_1_142	Q6NXP0	EFCAB12	EF-hand calcium-binding domain-containing protein 12	2	17	MDTDYEAYHSLFLSLL	mut	2	D	T	mut_04371	wt_00016	CAGCCTCTTCATCTGGCATGGATACCGATTATGAAGCCTATCACTCCTTATTTCTGTCACTGCTGGGTGGAGGATCCGGAG	290	0.0016359
USP8_MIT__P40818_1_142	Q6NXP0	EFCAB12	EF-hand calcium-binding domain-containing protein 12	2	17	MDVDYEAYHSLFLSLL	mut	2	D	V	mut_04372	wt_00016	CAGCCTCTTCATCTGGCATGGACGTTGATTACGAAGCGTACCATTCTCTGTTCCTGAGCCTGTTAGGTGGAGGATCCGGAG	242	0.00136513
USP8_MIT__P40818_1_142	Q6NXP0	EFCAB12	EF-hand calcium-binding domain-containing protein 12	2	17	MDVDYEAYHSLFLSLL	mut	2	D	V	mut_04372	wt_00016	CAGCCTCTTCATCTGGCATGGACGTTGATTACGAAGCGTATCATAGCCTGTTTCTTTCGCTGCTGGGTGGAGGATCCGGAG	242	0.00136513
USP8_MIT__P40818_1_142	Q6NXP0	EFCAB12	EF-hand calcium-binding domain-containing protein 12	2	17	MDWDYEAYHSLFLSLL	mut	2	D	W	mut_04373	wt_00016	CAGCCTCTTCATCTGGCATGGATTGGGACTACGAAGCCTACCACTCGCTGTTCCTGAGTTTACTTGGTGGAGGATCCGGAG	109	0.000614874
USP8_MIT__P40818_1_142	Q6NXP0	EFCAB12	EF-hand calcium-binding domain-containing protein 12	2	17	MDWDYEAYHSLFLSLL	mut	2	D	W	mut_04373	wt_00016	CAGCCTCTTCATCTGGCATGGATTGGGACTACGAAGCGTATCATAGTCTGTTCCTGAGCTTACTGGGTGGAGGATCCGGAG	109	0.000614874
USP8_MIT__P40818_1_142	Q6NXP0	EFCAB12	EF-hand calcium-binding domain-containing protein 12	2	17	MDYDYEAYHSLFLSLL	mut	2	D	Y	mut_04374	wt_00016	CAGCCTCTTCATCTGGCATGGATTATGACTACGAGGCCTATCATTCACTGTTTCTGTCACTTCTGGGTGGAGGATCCGGAG	164	0.000925132
USP8_MIT__P40818_1_142	Q6NXP0	EFCAB12	EF-hand calcium-binding domain-containing protein 12	2	17	MDYDYEAYHSLFLSLL	mut	2	D	Y	mut_04374	wt_00016	CAGCCTCTTCATCTGGCATGGACTACGATTACGAAGCCTACCACTCGCTTTTCCTGAGTCTGTTGGGTGGAGGATCCGGAG	164	0.000925132
USP8_MIT__P40818_1_142	Q6NXP0	EFCAB12	EF-hand calcium-binding domain-containing protein 12	2	17	MDDAYEAYHSLFLSLL	mut	3	D	A	mut_04375	wt_00016	CAGCCTCTTCATCTGGCATGGACGATGCTTATGAGGCATACCATAGCCTGTTCTTATCGCTGCTGGGTGGAGGATCCGGAG	204	0.00115077
USP8_MIT__P40818_1_142	Q6NXP0	EFCAB12	EF-hand calcium-binding domain-containing protein 12	2	17	MDDAYEAYHSLFLSLL	mut	3	D	A	mut_04375	wt_00016	CAGCCTCTTCATCTGGCATGGACGATGCGTACGAAGCATACCATAGCTTGTTTCTGAGTCTTTTAGGTGGAGGATCCGGAG	204	0.00115077
USP8_MIT__P40818_1_142	Q6NXP0	EFCAB12	EF-hand calcium-binding domain-containing protein 12	2	17	MDDEYEAYHSLFLSLL	mut	3	D	E	mut_04376	wt_00016	CAGCCTCTTCATCTGGCATGGACGACGAATACGAAGCATATCACTCTTTGTTCCTGTCTTTACTTGGTGGAGGATCCGGAG	270	0.00152308
USP8_MIT__P40818_1_142	Q6NXP0	EFCAB12	EF-hand calcium-binding domain-containing protein 12	2	17	MDDEYEAYHSLFLSLL	mut	3	D	E	mut_04376	wt_00016	CAGCCTCTTCATCTGGCATGGACGACGAATATGAAGCTTATCATTCTTTGTTCTTGAGTTTGTTGGGTGGAGGATCCGGAG	270	0.00152308
USP8_MIT__P40818_1_142	Q6NXP0	EFCAB12	EF-hand calcium-binding domain-containing protein 12	2	17	MDDFYEAYHSLFLSLL	mut	3	D	F	mut_04377	wt_00016	CAGCCTCTTCATCTGGCATGGACGACTTCTATGAGGCTTACCATTCTCTGTTTCTTTCACTGTTAGGTGGAGGATCCGGAG	145	0.000817952
USP8_MIT__P40818_1_142	Q6NXP0	EFCAB12	EF-hand calcium-binding domain-containing protein 12	2	17	MDDFYEAYHSLFLSLL	mut	3	D	F	mut_04377	wt_00016	CAGCCTCTTCATCTGGCATGGACGATTTCTACGAAGCATATCACTCGCTGTTTCTGAGTTTATTGGGTGGAGGATCCGGAG	145	0.000817952
USP8_MIT__P40818_1_142	Q6NXP0	EFCAB12	EF-hand calcium-binding domain-containing protein 12	2	17	MDDGYEAYHSLFLSLL	mut	3	D	G	mut_04378	wt_00016	CAGCCTCTTCATCTGGCATGGACGATGGGTATGAAGCGTATCACTCGCTGTTTCTTTCCCTGTTGGGTGGAGGATCCGGAG	192	0.00108308
USP8_MIT__P40818_1_142	Q6NXP0	EFCAB12	EF-hand calcium-binding domain-containing protein 12	2	17	MDDGYEAYHSLFLSLL	mut	3	D	G	mut_04378	wt_00016	CAGCCTCTTCATCTGGCATGGACGATGGTTATGAAGCGTATCACAGTCTGTTCCTGTCCTTATTAGGTGGAGGATCCGGAG	192	0.00108308
USP8_MIT__P40818_1_142	Q6NXP0	EFCAB12	EF-hand calcium-binding domain-containing protein 12	2	17	MDDHYEAYHSLFLSLL	mut	3	D	H	mut_04379	wt_00016	CAGCCTCTTCATCTGGCATGGACGACCATTACGAGGCATATCACTCTCTGTTTCTGAGCCTTCTGGGTGGAGGATCCGGAG	175	0.000987184
USP8_MIT__P40818_1_142	Q6NXP0	EFCAB12	EF-hand calcium-binding domain-containing protein 12	2	17	MDDHYEAYHSLFLSLL	mut	3	D	H	mut_04379	wt_00016	CAGCCTCTTCATCTGGCATGGACGACCACTATGAAGCGTATCACTCGTTATTCTTAAGCTTACTGGGTGGAGGATCCGGAG	175	0.000987184
USP8_MIT__P40818_1_142	Q6NXP0	EFCAB12	EF-hand calcium-binding domain-containing protein 12	2	17	MDDIYEAYHSLFLSLL	mut	3	D	I	mut_04380	wt_00016	CAGCCTCTTCATCTGGCATGGACGATATTTATGAAGCTTATCACTCTCTGTTCCTGAGCCTGCTGGGTGGAGGATCCGGAG	191	0.00107744
USP8_MIT__P40818_1_142	Q6NXP0	EFCAB12	EF-hand calcium-binding domain-containing protein 12	2	17	MDDIYEAYHSLFLSLL	mut	3	D	I	mut_04380	wt_00016	CAGCCTCTTCATCTGGCATGGACGACATCTATGAGGCATATCACAGTCTTTTCCTGAGCTTGCTGGGTGGAGGATCCGGAG	191	0.00107744
USP8_MIT__P40818_1_142	Q6NXP0	EFCAB12	EF-hand calcium-binding domain-containing protein 12	2	17	MDDKYEAYHSLFLSLL	mut	3	D	K	mut_04381	wt_00016	CAGCCTCTTCATCTGGCATGGACGATAAGTATGAAGCGTATCATTCGTTGTTCCTGTCTCTGTTGGGTGGAGGATCCGGAG	309	0.00174308
USP8_MIT__P40818_1_142	Q6NXP0	EFCAB12	EF-hand calcium-binding domain-containing protein 12	2	17	MDDKYEAYHSLFLSLL	mut	3	D	K	mut_04381	wt_00016	CAGCCTCTTCATCTGGCATGGACGATAAATACGAGGCATATCATAGTTTATTCTTGAGTCTGTTGGGTGGAGGATCCGGAG	309	0.00174308
USP8_MIT__P40818_1_142	Q6NXP0	EFCAB12	EF-hand calcium-binding domain-containing protein 12	2	17	MDDLYEAYHSLFLSLL	mut	3	D	L	mut_04382	wt_00016	CAGCCTCTTCATCTGGCATGGACGACCTTTATGAAGCATATCACTCACTGTTCCTGTCGCTGCTTGGTGGAGGATCCGGAG	271	0.00152872
USP8_MIT__P40818_1_142	Q6NXP0	EFCAB12	EF-hand calcium-binding domain-containing protein 12	2	17	MDDLYEAYHSLFLSLL	mut	3	D	L	mut_04382	wt_00016	CAGCCTCTTCATCTGGCATGGACGACTTATATGAAGCGTATCATTCTCTGTTCCTGTCGTTGCTGGGTGGAGGATCCGGAG	271	0.00152872
USP8_MIT__P40818_1_142	Q6NXP0	EFCAB12	EF-hand calcium-binding domain-containing protein 12	2	17	MDDMYEAYHSLFLSLL	mut	3	D	M	mut_04383	wt_00016	CAGCCTCTTCATCTGGCATGGACGATATGTACGAGGCGTATCATTCGCTGTTTCTGAGTCTGCTGGGTGGAGGATCCGGAG	173	0.000975901
USP8_MIT__P40818_1_142	Q6NXP0	EFCAB12	EF-hand calcium-binding domain-containing protein 12	2	17	MDDMYEAYHSLFLSLL	mut	3	D	M	mut_04383	wt_00016	CAGCCTCTTCATCTGGCATGGACGATATGTATGAAGCCTATCACTCCCTGTTCCTGAGTCTTCTTGGTGGAGGATCCGGAG	173	0.000975901
USP8_MIT__P40818_1_142	Q6NXP0	EFCAB12	EF-hand calcium-binding domain-containing protein 12	2	17	MDDNYEAYHSLFLSLL	mut	3	D	N	mut_04384	wt_00016	CAGCCTCTTCATCTGGCATGGACGATAATTACGAAGCCTACCACAGCTTATTTCTGTCCCTGCTGGGTGGAGGATCCGGAG	213	0.00120154
USP8_MIT__P40818_1_142	Q6NXP0	EFCAB12	EF-hand calcium-binding domain-containing protein 12	2	17	MDDNYEAYHSLFLSLL	mut	3	D	N	mut_04384	wt_00016	CAGCCTCTTCATCTGGCATGGACGATAATTATGAAGCGTATCACAGTTTATTCCTGAGCCTGTTGGGTGGAGGATCCGGAG	213	0.00120154
USP8_MIT__P40818_1_142	Q6NXP0	EFCAB12	EF-hand calcium-binding domain-containing protein 12	2	17	MDDPYEAYHSLFLSLL	mut	3	D	P	mut_04385	wt_00016	CAGCCTCTTCATCTGGCATGGACGATCCGTACGAAGCATATCACAGCCTGTTTCTGAGCCTTCTTGGTGGAGGATCCGGAG	205	0.00115642
USP8_MIT__P40818_1_142	Q6NXP0	EFCAB12	EF-hand calcium-binding domain-containing protein 12	2	17	MDDPYEAYHSLFLSLL	mut	3	D	P	mut_04385	wt_00016	CAGCCTCTTCATCTGGCATGGACGATCCGTACGAGGCGTATCATAGCCTTTTCTTAAGTTTGCTGGGTGGAGGATCCGGAG	205	0.00115642
USP8_MIT__P40818_1_142	Q6NXP0	EFCAB12	EF-hand calcium-binding domain-containing protein 12	2	17	MDDQYEAYHSLFLSLL	mut	3	D	Q	mut_04386	wt_00016	CAGCCTCTTCATCTGGCATGGACGATCAATACGAAGCCTATCATTCCCTGTTCTTGAGCCTGCTGGGTGGAGGATCCGGAG	304	0.00171488
USP8_MIT__P40818_1_142	Q6NXP0	EFCAB12	EF-hand calcium-binding domain-containing protein 12	2	17	MDDQYEAYHSLFLSLL	mut	3	D	Q	mut_04386	wt_00016	CAGCCTCTTCATCTGGCATGGACGATCAGTATGAAGCTTACCATTCTCTGTTTCTGTCGCTGCTGGGTGGAGGATCCGGAG	304	0.00171488
USP8_MIT__P40818_1_142	Q6NXP0	EFCAB12	EF-hand calcium-binding domain-containing protein 12	2	17	MDDRYEAYHSLFLSLL	mut	3	D	R	mut_04387	wt_00016	CAGCCTCTTCATCTGGCATGGACGACCGTTACGAAGCGTATCACTCGTTATTCCTGTCCTTACTGGGTGGAGGATCCGGAG	265	0.00149488
USP8_MIT__P40818_1_142	Q6NXP0	EFCAB12	EF-hand calcium-binding domain-containing protein 12	2	17	MDDRYEAYHSLFLSLL	mut	3	D	R	mut_04387	wt_00016	CAGCCTCTTCATCTGGCATGGACGATCGTTACGAAGCCTACCATAGCTTGTTCTTATCATTGTTAGGTGGAGGATCCGGAG	265	0.00149488
USP8_MIT__P40818_1_142	Q6NXP0	EFCAB12	EF-hand calcium-binding domain-containing protein 12	2	17	MDDSYEAYHSLFLSLL	mut	3	D	S	mut_04388	wt_00016	CAGCCTCTTCATCTGGCATGGACGATAGTTACGAGGCTTATCACTCTTTGTTTCTGTCGCTTCTGGGTGGAGGATCCGGAG	236	0.00133129
USP8_MIT__P40818_1_142	Q6NXP0	EFCAB12	EF-hand calcium-binding domain-containing protein 12	2	17	MDDSYEAYHSLFLSLL	mut	3	D	S	mut_04388	wt_00016	CAGCCTCTTCATCTGGCATGGACGATAGCTATGAAGCTTACCACTCACTGTTCCTGAGCCTTTTGGGTGGAGGATCCGGAG	236	0.00133129
USP8_MIT__P40818_1_142	Q6NXP0	EFCAB12	EF-hand calcium-binding domain-containing protein 12	2	17	MDDTYEAYHSLFLSLL	mut	3	D	T	mut_04389	wt_00016	CAGCCTCTTCATCTGGCATGGACGATACCTATGAAGCGTACCATTCACTGTTCCTGAGCCTGCTTGGTGGAGGATCCGGAG	323	0.00182206
USP8_MIT__P40818_1_142	Q6NXP0	EFCAB12	EF-hand calcium-binding domain-containing protein 12	2	17	MDDTYEAYHSLFLSLL	mut	3	D	T	mut_04389	wt_00016	CAGCCTCTTCATCTGGCATGGACGATACTTATGAGGCATACCATTCTTTATTCCTGAGTCTGTTGGGTGGAGGATCCGGAG	323	0.00182206
USP8_MIT__P40818_1_142	Q6NXP0	EFCAB12	EF-hand calcium-binding domain-containing protein 12	2	17	MDDVYEAYHSLFLSLL	mut	3	D	V	mut_04390	wt_00016	CAGCCTCTTCATCTGGCATGGACGATGTTTATGAAGCCTACCATTCTTTATTTCTGTCCTTACTGGGTGGAGGATCCGGAG	212	0.0011959
USP8_MIT__P40818_1_142	Q6NXP0	EFCAB12	EF-hand calcium-binding domain-containing protein 12	2	17	MDDVYEAYHSLFLSLL	mut	3	D	V	mut_04390	wt_00016	CAGCCTCTTCATCTGGCATGGACGATGTTTACGAGGCATACCATAGCTTATTCCTGTCGTTACTTGGTGGAGGATCCGGAG	212	0.0011959
USP8_MIT__P40818_1_142	Q6NXP0	EFCAB12	EF-hand calcium-binding domain-containing protein 12	2	17	MDDWYEAYHSLFLSLL	mut	3	D	W	mut_04391	wt_00016	CAGCCTCTTCATCTGGCATGGACGATTGGTACGAAGCGTATCACTCTCTGTTCTTATCGCTGCTGGGTGGAGGATCCGGAG	198	0.00111693
USP8_MIT__P40818_1_142	Q6NXP0	EFCAB12	EF-hand calcium-binding domain-containing protein 12	2	17	MDDWYEAYHSLFLSLL	mut	3	D	W	mut_04391	wt_00016	CAGCCTCTTCATCTGGCATGGATGATTGGTACGAAGCTTACCATTCACTGTTCCTGTCTTTATTGGGTGGAGGATCCGGAG	198	0.00111693
USP8_MIT__P40818_1_142	Q6NXP0	EFCAB12	EF-hand calcium-binding domain-containing protein 12	2	17	MDDYYEAYHSLFLSLL	mut	3	D	Y	mut_04392	wt_00016	CAGCCTCTTCATCTGGCATGGACGATTACTACGAGGCCTATCATTCGCTGTTTCTGAGTCTGCTGGGTGGAGGATCCGGAG	199	0.00112257
USP8_MIT__P40818_1_142	Q6NXP0	EFCAB12	EF-hand calcium-binding domain-containing protein 12	2	17	MDDYYEAYHSLFLSLL	mut	3	D	Y	mut_04392	wt_00016	CAGCCTCTTCATCTGGCATGGACGATTATTATGAGGCATACCATAGCTTATTCCTGTCTTTGTTAGGTGGAGGATCCGGAG	199	0.00112257
USP8_MIT__P40818_1_142	Q6NXP0	EFCAB12	EF-hand calcium-binding domain-containing protein 12	2	17	MDDDAEAYHSLFLSLL	mut	4	Y	A	mut_04393	wt_00016	CAGCCTCTTCATCTGGCATGGACGACGATGCAGAAGCATATCACAGCTTATTTCTGTCATTGCTGGGTGGAGGATCCGGAG	211	0.00119026
USP8_MIT__P40818_1_142	Q6NXP0	EFCAB12	EF-hand calcium-binding domain-containing protein 12	2	17	MDDDAEAYHSLFLSLL	mut	4	Y	A	mut_04393	wt_00016	CAGCCTCTTCATCTGGCATGGATGATGATGCGGAAGCATATCATTCCCTGTTTCTGAGTCTGTTAGGTGGAGGATCCGGAG	211	0.00119026
USP8_MIT__P40818_1_142	Q6NXP0	EFCAB12	EF-hand calcium-binding domain-containing protein 12	2	17	MDDDDEAYHSLFLSLL	mut	4	Y	D	mut_04394	wt_00016	CAGCCTCTTCATCTGGCATGGACGACGACGATGAAGCGTATCACAGCCTGTTCCTGAGTCTTTTAGGTGGAGGATCCGGAG	165	0.000930773
USP8_MIT__P40818_1_142	Q6NXP0	EFCAB12	EF-hand calcium-binding domain-containing protein 12	2	17	MDDDDEAYHSLFLSLL	mut	4	Y	D	mut_04394	wt_00016	CAGCCTCTTCATCTGGCATGGACGACGATGATGAAGCATACCACTCGTTGTTTCTGAGCTTGCTGGGTGGAGGATCCGGAG	165	0.000930773
USP8_MIT__P40818_1_142	Q6NXP0	EFCAB12	EF-hand calcium-binding domain-containing protein 12	2	17	MDDDEEAYHSLFLSLL	mut	4	Y	E	mut_04395	wt_00016	CAGCCTCTTCATCTGGCATGGATGACGATGAAGAAGCCTATCATAGCCTGTTCTTGTCCCTTTTAGGTGGAGGATCCGGAG	9	5.07694e-05
USP8_MIT__P40818_1_142	Q6NXP0	EFCAB12	EF-hand calcium-binding domain-containing protein 12	2	17	MDDDEEAYHSLFLSLL	mut	4	Y	E	mut_04395	wt_00016	CAGCCTCTTCATCTGGCATGGATGACGATGAAGAGGCATACCATAGCTTATTTCTTTCTTTGTTAGGTGGAGGATCCGGAG	9	5.07694e-05
USP8_MIT__P40818_1_142	Q6NXP0	EFCAB12	EF-hand calcium-binding domain-containing protein 12	2	17	MDDDFEAYHSLFLSLL	mut	4	Y	F	mut_04396	wt_00016	CAGCCTCTTCATCTGGCATGGACGATGATTTTGAGGCCTATCATAGCCTTTTCCTTTCTCTGTTAGGTGGAGGATCCGGAG	197	0.00111129
USP8_MIT__P40818_1_142	Q6NXP0	EFCAB12	EF-hand calcium-binding domain-containing protein 12	2	17	MDDDFEAYHSLFLSLL	mut	4	Y	F	mut_04396	wt_00016	CAGCCTCTTCATCTGGCATGGACGACGACTTCGAAGCTTATCATAGTTTGTTCCTGAGCCTGCTGGGTGGAGGATCCGGAG	197	0.00111129
USP8_MIT__P40818_1_142	Q6NXP0	EFCAB12	EF-hand calcium-binding domain-containing protein 12	2	17	MDDDGEAYHSLFLSLL	mut	4	Y	G	mut_04397	wt_00016	CAGCCTCTTCATCTGGCATGGACGACGATGGAGAAGCTTACCACTCGTTGTTCCTGTCGTTATTAGGTGGAGGATCCGGAG	201	0.00113385
USP8_MIT__P40818_1_142	Q6NXP0	EFCAB12	EF-hand calcium-binding domain-containing protein 12	2	17	MDDDGEAYHSLFLSLL	mut	4	Y	G	mut_04397	wt_00016	CAGCCTCTTCATCTGGCATGGACGATGATGGAGAAGCGTATCACTCGCTGTTCTTGTCGTTATTAGGTGGAGGATCCGGAG	201	0.00113385
USP8_MIT__P40818_1_142	Q6NXP0	EFCAB12	EF-hand calcium-binding domain-containing protein 12	2	17	MDDDHEAYHSLFLSLL	mut	4	Y	H	mut_04398	wt_00016	CAGCCTCTTCATCTGGCATGGACGACGATCACGAAGCCTATCATAGCCTGTTTCTGAGCCTTCTTGGTGGAGGATCCGGAG	243	0.00137077
USP8_MIT__P40818_1_142	Q6NXP0	EFCAB12	EF-hand calcium-binding domain-containing protein 12	2	17	MDDDHEAYHSLFLSLL	mut	4	Y	H	mut_04398	wt_00016	CAGCCTCTTCATCTGGCATGGACGACGATCACGAAGCTTATCACTCCCTGTTCTTATCGCTTTTGGGTGGAGGATCCGGAG	243	0.00137077
USP8_MIT__P40818_1_142	Q6NXP0	EFCAB12	EF-hand calcium-binding domain-containing protein 12	2	17	MDDDIEAYHSLFLSLL	mut	4	Y	I	mut_04399	wt_00016	CAGCCTCTTCATCTGGCATGGACGACGATATCGAAGCATACCATTCACTGTTTCTGAGCCTGCTGGGTGGAGGATCCGGAG	279	0.00157385
USP8_MIT__P40818_1_142	Q6NXP0	EFCAB12	EF-hand calcium-binding domain-containing protein 12	2	17	MDDDIEAYHSLFLSLL	mut	4	Y	I	mut_04399	wt_00016	CAGCCTCTTCATCTGGCATGGACGACGATATTGAAGCCTATCATTCTTTATTCCTGTCTCTGCTGGGTGGAGGATCCGGAG	279	0.00157385
USP8_MIT__P40818_1_142	Q6NXP0	EFCAB12	EF-hand calcium-binding domain-containing protein 12	2	17	MDDDKEAYHSLFLSLL	mut	4	Y	K	mut_04400	wt_00016	CAGCCTCTTCATCTGGCATGGACGACGATAAAGAGGCCTATCATAGCTTGTTTCTGAGCCTGTTGGGTGGAGGATCCGGAG	97	0.000547182
USP8_MIT__P40818_1_142	Q6NXP0	EFCAB12	EF-hand calcium-binding domain-containing protein 12	2	17	MDDDKEAYHSLFLSLL	mut	4	Y	K	mut_04400	wt_00016	CAGCCTCTTCATCTGGCATGGACGACGACAAAGAGGCTTATCACTCCCTGTTCCTTAGTCTTCTGGGTGGAGGATCCGGAG	97	0.000547182
USP8_MIT__P40818_1_142	Q6NXP0	EFCAB12	EF-hand calcium-binding domain-containing protein 12	2	17	MDDDLEAYHSLFLSLL	mut	4	Y	L	mut_04401	wt_00016	CAGCCTCTTCATCTGGCATGGACGACGATCTGGAGGCTTATCATAGCCTGTTTCTGTCGCTTTTAGGTGGAGGATCCGGAG	165	0.000930773
USP8_MIT__P40818_1_142	Q6NXP0	EFCAB12	EF-hand calcium-binding domain-containing protein 12	2	17	MDDDLEAYHSLFLSLL	mut	4	Y	L	mut_04401	wt_00016	CAGCCTCTTCATCTGGCATGGACGACGATCTGGAAGCATACCACAGTCTGTTCTTGTCCTTACTTGGTGGAGGATCCGGAG	165	0.000930773
USP8_MIT__P40818_1_142	Q6NXP0	EFCAB12	EF-hand calcium-binding domain-containing protein 12	2	17	MDDDMEAYHSLFLSLL	mut	4	Y	M	mut_04402	wt_00016	CAGCCTCTTCATCTGGCATGGACGACGATATGGAAGCTTATCATTCGCTGTTTCTGTCACTGCTGGGTGGAGGATCCGGAG	187	0.00105488
USP8_MIT__P40818_1_142	Q6NXP0	EFCAB12	EF-hand calcium-binding domain-containing protein 12	2	17	MDDDMEAYHSLFLSLL	mut	4	Y	M	mut_04402	wt_00016	CAGCCTCTTCATCTGGCATGGATGATGATATGGAGGCTTATCACTCTTTATTCTTGTCCCTGCTGGGTGGAGGATCCGGAG	187	0.00105488
USP8_MIT__P40818_1_142	Q6NXP0	EFCAB12	EF-hand calcium-binding domain-containing protein 12	2	17	MDDDNEAYHSLFLSLL	mut	4	Y	N	mut_04403	wt_00016	CAGCCTCTTCATCTGGCATGGACGATGACAATGAAGCCTATCATAGCTTATTTCTGAGCCTGTTAGGTGGAGGATCCGGAG	269	0.00151744
USP8_MIT__P40818_1_142	Q6NXP0	EFCAB12	EF-hand calcium-binding domain-containing protein 12	2	17	MDDDNEAYHSLFLSLL	mut	4	Y	N	mut_04403	wt_00016	CAGCCTCTTCATCTGGCATGGACGACGATAACGAGGCCTACCACTCTTTGTTCTTGTCGTTACTGGGTGGAGGATCCGGAG	269	0.00151744
USP8_MIT__P40818_1_142	Q6NXP0	EFCAB12	EF-hand calcium-binding domain-containing protein 12	2	17	MDDDPEAYHSLFLSLL	mut	4	Y	P	mut_04404	wt_00016	CAGCCTCTTCATCTGGCATGGACGACGACCCAGAAGCATATCATAGTTTGTTTCTGAGTTTATTAGGTGGAGGATCCGGAG	149	0.000840516
USP8_MIT__P40818_1_142	Q6NXP0	EFCAB12	EF-hand calcium-binding domain-containing protein 12	2	17	MDDDPEAYHSLFLSLL	mut	4	Y	P	mut_04404	wt_00016	CAGCCTCTTCATCTGGCATGGACGACGATCCCGAGGCCTATCATTCGTTATTTCTGAGTCTGTTGGGTGGAGGATCCGGAG	149	0.000840516
USP8_MIT__P40818_1_142	Q6NXP0	EFCAB12	EF-hand calcium-binding domain-containing protein 12	2	17	MDDDQEAYHSLFLSLL	mut	4	Y	Q	mut_04405	wt_00016	CAGCCTCTTCATCTGGCATGGACGACGATCAAGAAGCTTACCATTCGCTGTTTCTTTCTCTGTTGGGTGGAGGATCCGGAG	170	0.000958978
USP8_MIT__P40818_1_142	Q6NXP0	EFCAB12	EF-hand calcium-binding domain-containing protein 12	2	17	MDDDQEAYHSLFLSLL	mut	4	Y	Q	mut_04405	wt_00016	CAGCCTCTTCATCTGGCATGGACGACGATCAGGAAGCATACCACTCACTTTTCTTATCTCTTCTGGGTGGAGGATCCGGAG	170	0.000958978
USP8_MIT__P40818_1_142	Q6NXP0	EFCAB12	EF-hand calcium-binding domain-containing protein 12	2	17	MDDDREAYHSLFLSLL	mut	4	Y	R	mut_04406	wt_00016	CAGCCTCTTCATCTGGCATGGACGACGACCGTGAAGCCTACCACTCATTATTTCTGAGCCTGTTAGGTGGAGGATCCGGAG	187	0.00105488
USP8_MIT__P40818_1_142	Q6NXP0	EFCAB12	EF-hand calcium-binding domain-containing protein 12	2	17	MDDDREAYHSLFLSLL	mut	4	Y	R	mut_04406	wt_00016	CAGCCTCTTCATCTGGCATGGATGATGACCGTGAAGCATACCACTCATTGTTTCTTTCTCTTCTGGGTGGAGGATCCGGAG	187	0.00105488
USP8_MIT__P40818_1_142	Q6NXP0	EFCAB12	EF-hand calcium-binding domain-containing protein 12	2	17	MDDDSEAYHSLFLSLL	mut	4	Y	S	mut_04407	wt_00016	CAGCCTCTTCATCTGGCATGGACGACGATTCAGAAGCCTATCATAGCTTATTCTTATCTTTATTAGGTGGAGGATCCGGAG	163	0.000919491
USP8_MIT__P40818_1_142	Q6NXP0	EFCAB12	EF-hand calcium-binding domain-containing protein 12	2	17	MDDDSEAYHSLFLSLL	mut	4	Y	S	mut_04407	wt_00016	CAGCCTCTTCATCTGGCATGGACGACGATAGCGAAGCGTATCATAGTTTATTCTTGTCCCTGCTGGGTGGAGGATCCGGAG	163	0.000919491
USP8_MIT__P40818_1_142	Q6NXP0	EFCAB12	EF-hand calcium-binding domain-containing protein 12	2	17	MDDDTEAYHSLFLSLL	mut	4	Y	T	mut_04408	wt_00016	CAGCCTCTTCATCTGGCATGGACGACGATACCGAAGCGTACCATAGCTTATTCTTATCACTGTTGGGTGGAGGATCCGGAG	280	0.00157949
USP8_MIT__P40818_1_142	Q6NXP0	EFCAB12	EF-hand calcium-binding domain-containing protein 12	2	17	MDDDTEAYHSLFLSLL	mut	4	Y	T	mut_04408	wt_00016	CAGCCTCTTCATCTGGCATGGACGACGATACTGAAGCGTACCATAGCCTTTTCCTGTCCTTGCTTGGTGGAGGATCCGGAG	280	0.00157949
USP8_MIT__P40818_1_142	Q6NXP0	EFCAB12	EF-hand calcium-binding domain-containing protein 12	2	17	MDDDVEAYHSLFLSLL	mut	4	Y	V	mut_04409	wt_00016	CAGCCTCTTCATCTGGCATGGACGACGATGTGGAAGCCTATCATAGCTTATTCCTGAGTCTGTTAGGTGGAGGATCCGGAG	298	0.00168103
USP8_MIT__P40818_1_142	Q6NXP0	EFCAB12	EF-hand calcium-binding domain-containing protein 12	2	17	MDDDVEAYHSLFLSLL	mut	4	Y	V	mut_04409	wt_00016	CAGCCTCTTCATCTGGCATGGACGACGATGTTGAAGCATACCATTCACTGTTTCTTTCGTTGCTGGGTGGAGGATCCGGAG	298	0.00168103
USP8_MIT__P40818_1_142	Q6NXP0	EFCAB12	EF-hand calcium-binding domain-containing protein 12	2	17	MDDDWEAYHSLFLSLL	mut	4	Y	W	mut_04410	wt_00016	CAGCCTCTTCATCTGGCATGGACGACGATTGGGAGGCGTATCATAGTCTGTTTCTTAGTCTGCTGGGTGGAGGATCCGGAG	155	0.000874363
USP8_MIT__P40818_1_142	Q6NXP0	EFCAB12	EF-hand calcium-binding domain-containing protein 12	2	17	MDDDWEAYHSLFLSLL	mut	4	Y	W	mut_04410	wt_00016	CAGCCTCTTCATCTGGCATGGATGACGACTGGGAAGCCTATCATAGTTTGTTTCTGTCGTTGTTAGGTGGAGGATCCGGAG	155	0.000874363
USP8_MIT__P40818_1_142	Q6NXP0	EFCAB12	EF-hand calcium-binding domain-containing protein 12	2	17	MDDDYAAYHSLFLSLL	mut	5	E	A	mut_04411	wt_00016	CAGCCTCTTCATCTGGCATGGATGACGACTATGCCGCTTACCATTCACTGTTTCTGTCATTGTTAGGTGGAGGATCCGGAG	270	0.00152308
USP8_MIT__P40818_1_142	Q6NXP0	EFCAB12	EF-hand calcium-binding domain-containing protein 12	2	17	MDDDYAAYHSLFLSLL	mut	5	E	A	mut_04411	wt_00016	CAGCCTCTTCATCTGGCATGGACGACGACTACGCGGCATATCACAGTTTATTTCTGTCACTGTTGGGTGGAGGATCCGGAG	270	0.00152308
USP8_MIT__P40818_1_142	Q6NXP0	EFCAB12	EF-hand calcium-binding domain-containing protein 12	2	17	MDDDYDAYHSLFLSLL	mut	5	E	D	mut_04412	wt_00016	CAGCCTCTTCATCTGGCATGGACGACGATTATGATGCATACCATTCCCTGTTTCTGTCGCTGCTGGGTGGAGGATCCGGAG	357	0.00201385
USP8_MIT__P40818_1_142	Q6NXP0	EFCAB12	EF-hand calcium-binding domain-containing protein 12	2	17	MDDDYDAYHSLFLSLL	mut	5	E	D	mut_04412	wt_00016	CAGCCTCTTCATCTGGCATGGACGACGATTATGATGCTTACCATTCCCTGTTCCTGTCGCTGCTTGGTGGAGGATCCGGAG	357	0.00201385
USP8_MIT__P40818_1_142	Q6NXP0	EFCAB12	EF-hand calcium-binding domain-containing protein 12	2	17	MDDDYFAYHSLFLSLL	mut	5	E	F	mut_04413	wt_00016	CAGCCTCTTCATCTGGCATGGACGACGACTACTTTGCGTATCACTCTTTATTCCTGTCGCTTCTGGGTGGAGGATCCGGAG	219	0.00123539
USP8_MIT__P40818_1_142	Q6NXP0	EFCAB12	EF-hand calcium-binding domain-containing protein 12	2	17	MDDDYFAYHSLFLSLL	mut	5	E	F	mut_04413	wt_00016	CAGCCTCTTCATCTGGCATGGACGACGATTATTTTGCTTACCATTCGCTGTTTCTGAGTCTGCTGGGTGGAGGATCCGGAG	219	0.00123539
USP8_MIT__P40818_1_142	Q6NXP0	EFCAB12	EF-hand calcium-binding domain-containing protein 12	2	17	MDDDYGAYHSLFLSLL	mut	5	E	G	mut_04414	wt_00016	CAGCCTCTTCATCTGGCATGGATGATGATTATGGCGCTTACCATAGTCTGTTTCTGTCCTTACTGGGTGGAGGATCCGGAG	210	0.00118462
USP8_MIT__P40818_1_142	Q6NXP0	EFCAB12	EF-hand calcium-binding domain-containing protein 12	2	17	MDDDYGAYHSLFLSLL	mut	5	E	G	mut_04414	wt_00016	CAGCCTCTTCATCTGGCATGGACGACGATTACGGAGCGTATCACTCACTGTTTCTTAGTCTGCTTGGTGGAGGATCCGGAG	210	0.00118462
USP8_MIT__P40818_1_142	Q6NXP0	EFCAB12	EF-hand calcium-binding domain-containing protein 12	2	17	MDDDYHAYHSLFLSLL	mut	5	E	H	mut_04415	wt_00016	CAGCCTCTTCATCTGGCATGGACGATGATTATCATGCGTATCACAGTCTGTTTCTGTCCTTACTGGGTGGAGGATCCGGAG	298	0.00168103
USP8_MIT__P40818_1_142	Q6NXP0	EFCAB12	EF-hand calcium-binding domain-containing protein 12	2	17	MDDDYHAYHSLFLSLL	mut	5	E	H	mut_04415	wt_00016	CAGCCTCTTCATCTGGCATGGACGACGATTACCACGCATACCATAGCTTGTTTCTGTCTTTGCTGGGTGGAGGATCCGGAG	298	0.00168103
USP8_MIT__P40818_1_142	Q6NXP0	EFCAB12	EF-hand calcium-binding domain-containing protein 12	2	17	MDDDYIAYHSLFLSLL	mut	5	E	I	mut_04416	wt_00016	CAGCCTCTTCATCTGGCATGGACGACGATTATATCGCTTATCACTCATTATTCTTGAGCCTGCTGGGTGGAGGATCCGGAG	297	0.00167539
USP8_MIT__P40818_1_142	Q6NXP0	EFCAB12	EF-hand calcium-binding domain-containing protein 12	2	17	MDDDYIAYHSLFLSLL	mut	5	E	I	mut_04416	wt_00016	CAGCCTCTTCATCTGGCATGGACGACGACTATATTGCATATCATAGCCTGTTCCTTTCTCTGCTGGGTGGAGGATCCGGAG	297	0.00167539
USP8_MIT__P40818_1_142	Q6NXP0	EFCAB12	EF-hand calcium-binding domain-containing protein 12	2	17	MDDDYKAYHSLFLSLL	mut	5	E	K	mut_04417	wt_00016	CAGCCTCTTCATCTGGCATGGACGATGATTACAAAGCGTACCACTCACTGTTTCTGTCATTGTTAGGTGGAGGATCCGGAG	302	0.0017036
USP8_MIT__P40818_1_142	Q6NXP0	EFCAB12	EF-hand calcium-binding domain-containing protein 12	2	17	MDDDYKAYHSLFLSLL	mut	5	E	K	mut_04417	wt_00016	CAGCCTCTTCATCTGGCATGGACGACGATTATAAAGCGTATCATAGCCTGTTTCTGTCCCTGCTGGGTGGAGGATCCGGAG	302	0.0017036
USP8_MIT__P40818_1_142	Q6NXP0	EFCAB12	EF-hand calcium-binding domain-containing protein 12	2	17	MDDDYLAYHSLFLSLL	mut	5	E	L	mut_04418	wt_00016	CAGCCTCTTCATCTGGCATGGATGATGATTATTTGGCCTATCATTCTTTGTTCCTGTCGCTGCTGGGTGGAGGATCCGGAG	233	0.00131436
USP8_MIT__P40818_1_142	Q6NXP0	EFCAB12	EF-hand calcium-binding domain-containing protein 12	2	17	MDDDYLAYHSLFLSLL	mut	5	E	L	mut_04418	wt_00016	CAGCCTCTTCATCTGGCATGGACGACGATTACCTGGCCTATCATAGTCTGTTCCTTTCACTGTTGGGTGGAGGATCCGGAG	233	0.00131436
USP8_MIT__P40818_1_142	Q6NXP0	EFCAB12	EF-hand calcium-binding domain-containing protein 12	2	17	MDDDYMAYHSLFLSLL	mut	5	E	M	mut_04419	wt_00016	CAGCCTCTTCATCTGGCATGGATGATGACTATATGGCGTATCACTCCTTGTTCTTATCACTGTTGGGTGGAGGATCCGGAG	283	0.00159642
USP8_MIT__P40818_1_142	Q6NXP0	EFCAB12	EF-hand calcium-binding domain-containing protein 12	2	17	MDDDYMAYHSLFLSLL	mut	5	E	M	mut_04419	wt_00016	CAGCCTCTTCATCTGGCATGGACGACGACTACATGGCATACCATTCTTTATTTCTTTCCCTGCTGGGTGGAGGATCCGGAG	283	0.00159642
USP8_MIT__P40818_1_142	Q6NXP0	EFCAB12	EF-hand calcium-binding domain-containing protein 12	2	17	MDDDYNAYHSLFLSLL	mut	5	E	N	mut_04420	wt_00016	CAGCCTCTTCATCTGGCATGGACGACGATTACAATGCGTATCATAGCCTGTTCCTGTCTTTGCTGGGTGGAGGATCCGGAG	255	0.00143847
USP8_MIT__P40818_1_142	Q6NXP0	EFCAB12	EF-hand calcium-binding domain-containing protein 12	2	17	MDDDYNAYHSLFLSLL	mut	5	E	N	mut_04420	wt_00016	CAGCCTCTTCATCTGGCATGGATGATGACTATAATGCATATCACAGCCTGTTTCTTTCTCTGCTGGGTGGAGGATCCGGAG	255	0.00143847
USP8_MIT__P40818_1_142	Q6NXP0	EFCAB12	EF-hand calcium-binding domain-containing protein 12	2	17	MDDDYPAYHSLFLSLL	mut	5	E	P	mut_04421	wt_00016	CAGCCTCTTCATCTGGCATGGACGACGATTACCCTGCATACCATAGCTTATTCCTGAGCCTGTTAGGTGGAGGATCCGGAG	270	0.00152308
USP8_MIT__P40818_1_142	Q6NXP0	EFCAB12	EF-hand calcium-binding domain-containing protein 12	2	17	MDDDYPAYHSLFLSLL	mut	5	E	P	mut_04421	wt_00016	CAGCCTCTTCATCTGGCATGGACGACGATTATCCAGCATATCACTCGCTGTTTCTGAGCTTACTGGGTGGAGGATCCGGAG	270	0.00152308
USP8_MIT__P40818_1_142	Q6NXP0	EFCAB12	EF-hand calcium-binding domain-containing protein 12	2	17	MDDDYQAYHSLFLSLL	mut	5	E	Q	mut_04422	wt_00016	CAGCCTCTTCATCTGGCATGGACGACGACTACCAGGCTTATCATTCCCTGTTCTTAAGCCTGTTAGGTGGAGGATCCGGAG	261	0.00147231
USP8_MIT__P40818_1_142	Q6NXP0	EFCAB12	EF-hand calcium-binding domain-containing protein 12	2	17	MDDDYQAYHSLFLSLL	mut	5	E	Q	mut_04422	wt_00016	CAGCCTCTTCATCTGGCATGGACGACGATTACCAAGCTTATCATTCCTTGTTTCTTTCGCTGCTGGGTGGAGGATCCGGAG	261	0.00147231
USP8_MIT__P40818_1_142	Q6NXP0	EFCAB12	EF-hand calcium-binding domain-containing protein 12	2	17	MDDDYRAYHSLFLSLL	mut	5	E	R	mut_04423	wt_00016	CAGCCTCTTCATCTGGCATGGACGACGATTATCGCGCATACCATTCGTTATTTCTGAGTCTGCTGGGTGGAGGATCCGGAG	287	0.00161898
USP8_MIT__P40818_1_142	Q6NXP0	EFCAB12	EF-hand calcium-binding domain-containing protein 12	2	17	MDDDYRAYHSLFLSLL	mut	5	E	R	mut_04423	wt_00016	CAGCCTCTTCATCTGGCATGGATGATGATTACCGTGCCTACCATTCCTTATTCTTGTCCCTTTTGGGTGGAGGATCCGGAG	287	0.00161898
USP8_MIT__P40818_1_142	Q6NXP0	EFCAB12	EF-hand calcium-binding domain-containing protein 12	2	17	MDDDYSAYHSLFLSLL	mut	5	E	S	mut_04424	wt_00016	CAGCCTCTTCATCTGGCATGGACGACGATTATAGCGCGTATCATAGTTTATTTCTGTCGCTGCTGGGTGGAGGATCCGGAG	267	0.00150616
USP8_MIT__P40818_1_142	Q6NXP0	EFCAB12	EF-hand calcium-binding domain-containing protein 12	2	17	MDDDYSAYHSLFLSLL	mut	5	E	S	mut_04424	wt_00016	CAGCCTCTTCATCTGGCATGGATGACGACTATTCGGCATATCATTCACTGTTTCTGTCGTTACTGGGTGGAGGATCCGGAG	267	0.00150616
USP8_MIT__P40818_1_142	Q6NXP0	EFCAB12	EF-hand calcium-binding domain-containing protein 12	2	17	MDDDYTAYHSLFLSLL	mut	5	E	T	mut_04425	wt_00016	CAGCCTCTTCATCTGGCATGGACGACGATTATACCGCCTATCACAGCCTGTTCTTAAGTCTGTTAGGTGGAGGATCCGGAG	224	0.00126359
USP8_MIT__P40818_1_142	Q6NXP0	EFCAB12	EF-hand calcium-binding domain-containing protein 12	2	17	MDDDYTAYHSLFLSLL	mut	5	E	T	mut_04425	wt_00016	CAGCCTCTTCATCTGGCATGGACGACGATTATACGGCATATCATTCCCTGTTTCTGAGTTTACTGGGTGGAGGATCCGGAG	224	0.00126359
USP8_MIT__P40818_1_142	Q6NXP0	EFCAB12	EF-hand calcium-binding domain-containing protein 12	2	17	MDDDYVAYHSLFLSLL	mut	5	E	V	mut_04426	wt_00016	CAGCCTCTTCATCTGGCATGGACGACGACTACGTGGCGTATCATTCGCTGTTCTTGTCGCTTTTAGGTGGAGGATCCGGAG	341	0.0019236
USP8_MIT__P40818_1_142	Q6NXP0	EFCAB12	EF-hand calcium-binding domain-containing protein 12	2	17	MDDDYVAYHSLFLSLL	mut	5	E	V	mut_04426	wt_00016	CAGCCTCTTCATCTGGCATGGACGACGATTATGTCGCATACCATTCGCTTTTCCTTTCCTTGCTGGGTGGAGGATCCGGAG	341	0.0019236
USP8_MIT__P40818_1_142	Q6NXP0	EFCAB12	EF-hand calcium-binding domain-containing protein 12	2	17	MDDDYWAYHSLFLSLL	mut	5	E	W	mut_04427	wt_00016	CAGCCTCTTCATCTGGCATGGATGATGATTATTGGGCATATCATAGTCTGTTCTTGTCGCTGCTTGGTGGAGGATCCGGAG	203	0.00114513
USP8_MIT__P40818_1_142	Q6NXP0	EFCAB12	EF-hand calcium-binding domain-containing protein 12	2	17	MDDDYWAYHSLFLSLL	mut	5	E	W	mut_04427	wt_00016	CAGCCTCTTCATCTGGCATGGATGATGATTATTGGGCATATCATAGCCTGTTTCTGTCCTTGCTGGGTGGAGGATCCGGAG	203	0.00114513
USP8_MIT__P40818_1_142	Q6NXP0	EFCAB12	EF-hand calcium-binding domain-containing protein 12	2	17	MDDDYYAYHSLFLSLL	mut	5	E	Y	mut_04428	wt_00016	CAGCCTCTTCATCTGGCATGGACGACGATTATTATGCCTATCATTCGCTGTTTCTGTCCCTGCTTGGTGGAGGATCCGGAG	296	0.00166975
USP8_MIT__P40818_1_142	Q6NXP0	EFCAB12	EF-hand calcium-binding domain-containing protein 12	2	17	MDDDYYAYHSLFLSLL	mut	5	E	Y	mut_04428	wt_00016	CAGCCTCTTCATCTGGCATGGACGACGACTATTATGCGTATCACAGCCTGTTTCTGAGTCTGTTAGGTGGAGGATCCGGAG	296	0.00166975
USP8_MIT__P40818_1_142	Q6NXP0	EFCAB12	EF-hand calcium-binding domain-containing protein 12	2	17	MDDDYEDYHSLFLSLL	mut	6	A	D	mut_04429	wt_00016	CAGCCTCTTCATCTGGCATGGACGACGATTATGAAGACTATCACTCGCTTTTCCTGTCGCTGCTGGGTGGAGGATCCGGAG	337	0.00190103
USP8_MIT__P40818_1_142	Q6NXP0	EFCAB12	EF-hand calcium-binding domain-containing protein 12	2	17	MDDDYEDYHSLFLSLL	mut	6	A	D	mut_04429	wt_00016	CAGCCTCTTCATCTGGCATGGACGACGATTACGAAGATTATCATAGTCTGTTTCTGTCCCTTCTGGGTGGAGGATCCGGAG	337	0.00190103
USP8_MIT__P40818_1_142	Q6NXP0	EFCAB12	EF-hand calcium-binding domain-containing protein 12	2	17	MDDDYEEYHSLFLSLL	mut	6	A	E	mut_04430	wt_00016	CAGCCTCTTCATCTGGCATGGACGACGATTACGAAGAATACCATAGTTTATTTCTGTCCCTGCTTGGTGGAGGATCCGGAG	286	0.00161334
USP8_MIT__P40818_1_142	Q6NXP0	EFCAB12	EF-hand calcium-binding domain-containing protein 12	2	17	MDDDYEEYHSLFLSLL	mut	6	A	E	mut_04430	wt_00016	CAGCCTCTTCATCTGGCATGGACGACGATTATGAAGAGTATCACAGTTTGTTCCTGAGTCTGTTGGGTGGAGGATCCGGAG	286	0.00161334
USP8_MIT__P40818_1_142	Q6NXP0	EFCAB12	EF-hand calcium-binding domain-containing protein 12	2	17	MDDDYEFYHSLFLSLL	mut	6	A	F	mut_04431	wt_00016	CAGCCTCTTCATCTGGCATGGACGACGACTATGAGTTCTATCACTCGCTGTTCCTGTCCCTGTTAGGTGGAGGATCCGGAG	181	0.00102103
USP8_MIT__P40818_1_142	Q6NXP0	EFCAB12	EF-hand calcium-binding domain-containing protein 12	2	17	MDDDYEFYHSLFLSLL	mut	6	A	F	mut_04431	wt_00016	CAGCCTCTTCATCTGGCATGGACGACGATTATGAATTCTATCACAGCTTGTTTCTGTCTTTATTAGGTGGAGGATCCGGAG	181	0.00102103
USP8_MIT__P40818_1_142	Q6NXP0	EFCAB12	EF-hand calcium-binding domain-containing protein 12	2	17	MDDDYEGYHSLFLSLL	mut	6	A	G	mut_04432	wt_00016	CAGCCTCTTCATCTGGCATGGACGACGATTATGAAGGCTATCACTCACTGTTCCTGTCTCTTTTAGGTGGAGGATCCGGAG	181	0.00102103
USP8_MIT__P40818_1_142	Q6NXP0	EFCAB12	EF-hand calcium-binding domain-containing protein 12	2	17	MDDDYEGYHSLFLSLL	mut	6	A	G	mut_04432	wt_00016	CAGCCTCTTCATCTGGCATGGACGACGATTACGAAGGCTACCATAGTCTGTTCTTGAGCCTGTTAGGTGGAGGATCCGGAG	181	0.00102103
USP8_MIT__P40818_1_142	Q6NXP0	EFCAB12	EF-hand calcium-binding domain-containing protein 12	2	17	MDDDYEHYHSLFLSLL	mut	6	A	H	mut_04433	wt_00016	CAGCCTCTTCATCTGGCATGGACGACGATTACGAACATTATCATAGCTTATTCCTGAGTCTGCTGGGTGGAGGATCCGGAG	307	0.0017318
USP8_MIT__P40818_1_142	Q6NXP0	EFCAB12	EF-hand calcium-binding domain-containing protein 12	2	17	MDDDYEHYHSLFLSLL	mut	6	A	H	mut_04433	wt_00016	CAGCCTCTTCATCTGGCATGGACGACGATTATGAGCATTATCATTCGCTTTTCCTGTCTCTGTTGGGTGGAGGATCCGGAG	307	0.0017318
USP8_MIT__P40818_1_142	Q6NXP0	EFCAB12	EF-hand calcium-binding domain-containing protein 12	2	17	MDDDYEIYHSLFLSLL	mut	6	A	I	mut_04434	wt_00016	CAGCCTCTTCATCTGGCATGGACGACGACTACGAGATTTACCACTCACTGTTCCTGTCATTACTGGGTGGAGGATCCGGAG	299	0.00168667
USP8_MIT__P40818_1_142	Q6NXP0	EFCAB12	EF-hand calcium-binding domain-containing protein 12	2	17	MDDDYEIYHSLFLSLL	mut	6	A	I	mut_04434	wt_00016	CAGCCTCTTCATCTGGCATGGACGACGATTACGAAATCTATCATAGTCTGTTCTTGTCCTTGCTGGGTGGAGGATCCGGAG	299	0.00168667
USP8_MIT__P40818_1_142	Q6NXP0	EFCAB12	EF-hand calcium-binding domain-containing protein 12	2	17	MDDDYEKYHSLFLSLL	mut	6	A	K	mut_04435	wt_00016	CAGCCTCTTCATCTGGCATGGACGACGATTATGAGAAATACCATTCACTGTTCCTGAGTCTGCTGGGTGGAGGATCCGGAG	230	0.00129744
USP8_MIT__P40818_1_142	Q6NXP0	EFCAB12	EF-hand calcium-binding domain-containing protein 12	2	17	MDDDYEKYHSLFLSLL	mut	6	A	K	mut_04435	wt_00016	CAGCCTCTTCATCTGGCATGGATGACGATTATGAAAAGTATCACAGCCTTTTCCTGAGTCTGCTGGGTGGAGGATCCGGAG	230	0.00129744
USP8_MIT__P40818_1_142	Q6NXP0	EFCAB12	EF-hand calcium-binding domain-containing protein 12	2	17	MDDDYELYHSLFLSLL	mut	6	A	L	mut_04436	wt_00016	CAGCCTCTTCATCTGGCATGGACGACGATTATGAATTATATCACTCGCTGTTCTTGAGCTTGCTGGGTGGAGGATCCGGAG	355	0.00200257
USP8_MIT__P40818_1_142	Q6NXP0	EFCAB12	EF-hand calcium-binding domain-containing protein 12	2	17	MDDDYELYHSLFLSLL	mut	6	A	L	mut_04436	wt_00016	CAGCCTCTTCATCTGGCATGGACGACGACTATGAACTGTATCACTCATTGTTTCTGTCTCTGCTGGGTGGAGGATCCGGAG	355	0.00200257
USP8_MIT__P40818_1_142	Q6NXP0	EFCAB12	EF-hand calcium-binding domain-containing protein 12	2	17	MDDDYEMYHSLFLSLL	mut	6	A	M	mut_04437	wt_00016	CAGCCTCTTCATCTGGCATGGACGACGACTATGAAATGTATCACTCGCTGTTTCTGAGTCTGCTGGGTGGAGGATCCGGAG	325	0.00183334
USP8_MIT__P40818_1_142	Q6NXP0	EFCAB12	EF-hand calcium-binding domain-containing protein 12	2	17	MDDDYEMYHSLFLSLL	mut	6	A	M	mut_04437	wt_00016	CAGCCTCTTCATCTGGCATGGACGACGATTATGAGATGTACCATTCCCTGTTTCTGAGCCTGCTGGGTGGAGGATCCGGAG	325	0.00183334
USP8_MIT__P40818_1_142	Q6NXP0	EFCAB12	EF-hand calcium-binding domain-containing protein 12	2	17	MDDDYENYHSLFLSLL	mut	6	A	N	mut_04438	wt_00016	CAGCCTCTTCATCTGGCATGGACGACGATTATGAAAACTACCATTCCCTGTTCTTGAGCCTGCTTGGTGGAGGATCCGGAG	334	0.00188411
USP8_MIT__P40818_1_142	Q6NXP0	EFCAB12	EF-hand calcium-binding domain-containing protein 12	2	17	MDDDYENYHSLFLSLL	mut	6	A	N	mut_04438	wt_00016	CAGCCTCTTCATCTGGCATGGACGACGATTACGAAAATTACCACTCCCTGTTCCTGAGCTTGCTGGGTGGAGGATCCGGAG	334	0.00188411
USP8_MIT__P40818_1_142	Q6NXP0	EFCAB12	EF-hand calcium-binding domain-containing protein 12	2	17	MDDDYEPYHSLFLSLL	mut	6	A	P	mut_04439	wt_00016	CAGCCTCTTCATCTGGCATGGACGACGACTACGAACCGTATCATTCACTGTTTCTGTCTTTGCTGGGTGGAGGATCCGGAG	458	0.0025836
USP8_MIT__P40818_1_142	Q6NXP0	EFCAB12	EF-hand calcium-binding domain-containing protein 12	2	17	MDDDYEPYHSLFLSLL	mut	6	A	P	mut_04439	wt_00016	CAGCCTCTTCATCTGGCATGGACGATGATTACGAACCATATCACAGTTTGTTTCTGTCACTGCTGGGTGGAGGATCCGGAG	458	0.0025836
USP8_MIT__P40818_1_142	Q6NXP0	EFCAB12	EF-hand calcium-binding domain-containing protein 12	2	17	MDDDYEQYHSLFLSLL	mut	6	A	Q	mut_04440	wt_00016	CAGCCTCTTCATCTGGCATGGATGATGACTACGAACAATACCATTCCCTGTTCCTGTCGCTTTTAGGTGGAGGATCCGGAG	183	0.00103231
USP8_MIT__P40818_1_142	Q6NXP0	EFCAB12	EF-hand calcium-binding domain-containing protein 12	2	17	MDDDYEQYHSLFLSLL	mut	6	A	Q	mut_04440	wt_00016	CAGCCTCTTCATCTGGCATGGACGACGATTATGAACAGTACCACTCATTATTTCTGTCCTTATTAGGTGGAGGATCCGGAG	183	0.00103231
USP8_MIT__P40818_1_142	Q6NXP0	EFCAB12	EF-hand calcium-binding domain-containing protein 12	2	17	MDDDYERYHSLFLSLL	mut	6	A	R	mut_04441	wt_00016	CAGCCTCTTCATCTGGCATGGATGATGATTATGAGCGCTACCATAGTCTGTTTCTGTCGTTGTTAGGTGGAGGATCCGGAG	208	0.00117334
USP8_MIT__P40818_1_142	Q6NXP0	EFCAB12	EF-hand calcium-binding domain-containing protein 12	2	17	MDDDYERYHSLFLSLL	mut	6	A	R	mut_04441	wt_00016	CAGCCTCTTCATCTGGCATGGATGACGACTATGAACGGTACCATAGTTTGTTCTTAAGCCTGCTTGGTGGAGGATCCGGAG	208	0.00117334
USP8_MIT__P40818_1_142	Q6NXP0	EFCAB12	EF-hand calcium-binding domain-containing protein 12	2	17	MDDDYESYHSLFLSLL	mut	6	A	S	mut_04442	wt_00016	CAGCCTCTTCATCTGGCATGGATGACGATTATGAAAGCTATCATTCTCTGTTCTTATCGCTGCTGGGTGGAGGATCCGGAG	255	0.00143847
USP8_MIT__P40818_1_142	Q6NXP0	EFCAB12	EF-hand calcium-binding domain-containing protein 12	2	17	MDDDYESYHSLFLSLL	mut	6	A	S	mut_04442	wt_00016	CAGCCTCTTCATCTGGCATGGACGACGACTACGAGAGTTATCACAGCTTGTTTCTGAGCTTGCTGGGTGGAGGATCCGGAG	255	0.00143847
USP8_MIT__P40818_1_142	Q6NXP0	EFCAB12	EF-hand calcium-binding domain-containing protein 12	2	17	MDDDYETYHSLFLSLL	mut	6	A	T	mut_04443	wt_00016	CAGCCTCTTCATCTGGCATGGACGACGATTACGAAACCTATCATTCCTTATTTCTGTCATTACTGGGTGGAGGATCCGGAG	300	0.00169231
USP8_MIT__P40818_1_142	Q6NXP0	EFCAB12	EF-hand calcium-binding domain-containing protein 12	2	17	MDDDYETYHSLFLSLL	mut	6	A	T	mut_04443	wt_00016	CAGCCTCTTCATCTGGCATGGACGACGACTATGAAACGTACCATTCTTTATTCCTGTCTCTGTTAGGTGGAGGATCCGGAG	300	0.00169231
USP8_MIT__P40818_1_142	Q6NXP0	EFCAB12	EF-hand calcium-binding domain-containing protein 12	2	17	MDDDYEVYHSLFLSLL	mut	6	A	V	mut_04444	wt_00016	CAGCCTCTTCATCTGGCATGGACGACGACTATGAAGTATATCATTCACTGTTCTTATCACTTCTGGGTGGAGGATCCGGAG	193	0.00108872
USP8_MIT__P40818_1_142	Q6NXP0	EFCAB12	EF-hand calcium-binding domain-containing protein 12	2	17	MDDDYEVYHSLFLSLL	mut	6	A	V	mut_04444	wt_00016	CAGCCTCTTCATCTGGCATGGATGACGATTATGAGGTTTACCACTCATTGTTTCTGAGTCTGCTGGGTGGAGGATCCGGAG	193	0.00108872
USP8_MIT__P40818_1_142	Q6NXP0	EFCAB12	EF-hand calcium-binding domain-containing protein 12	2	17	MDDDYEWYHSLFLSLL	mut	6	A	W	mut_04445	wt_00016	CAGCCTCTTCATCTGGCATGGATGATGATTATGAATGGTATCATTCTCTGTTCCTGTCGTTGCTGGGTGGAGGATCCGGAG	213	0.00120154
USP8_MIT__P40818_1_142	Q6NXP0	EFCAB12	EF-hand calcium-binding domain-containing protein 12	2	17	MDDDYEWYHSLFLSLL	mut	6	A	W	mut_04445	wt_00016	CAGCCTCTTCATCTGGCATGGACGACGATTATGAATGGTATCACTCGTTGTTTCTGAGCTTGCTGGGTGGAGGATCCGGAG	213	0.00120154
USP8_MIT__P40818_1_142	Q6NXP0	EFCAB12	EF-hand calcium-binding domain-containing protein 12	2	17	MDDDYEYYHSLFLSLL	mut	6	A	Y	mut_04446	wt_00016	CAGCCTCTTCATCTGGCATGGACGATGATTATGAATATTACCACTCGTTGTTCCTGTCACTGCTGGGTGGAGGATCCGGAG	276	0.00155693
USP8_MIT__P40818_1_142	Q6NXP0	EFCAB12	EF-hand calcium-binding domain-containing protein 12	2	17	MDDDYEYYHSLFLSLL	mut	6	A	Y	mut_04446	wt_00016	CAGCCTCTTCATCTGGCATGGACGACGATTATGAATATTACCATTCCCTGTTCCTGAGTCTGTTAGGTGGAGGATCCGGAG	276	0.00155693
USP8_MIT__P40818_1_142	Q6NXP0	EFCAB12	EF-hand calcium-binding domain-containing protein 12	2	17	MDDDYEAAHSLFLSLL	mut	7	Y	A	mut_04447	wt_00016	CAGCCTCTTCATCTGGCATGGATGATGATTATGAAGCTGCGCATAGCCTGTTCTTATCTCTGTTGGGTGGAGGATCCGGAG	174	0.000981542
USP8_MIT__P40818_1_142	Q6NXP0	EFCAB12	EF-hand calcium-binding domain-containing protein 12	2	17	MDDDYEAAHSLFLSLL	mut	7	Y	A	mut_04447	wt_00016	CAGCCTCTTCATCTGGCATGGACGACGATTATGAAGCAGCGCACAGTTTGTTCTTGTCACTGTTAGGTGGAGGATCCGGAG	174	0.000981542
USP8_MIT__P40818_1_142	Q6NXP0	EFCAB12	EF-hand calcium-binding domain-containing protein 12	2	17	MDDDYEADHSLFLSLL	mut	7	Y	D	mut_04448	wt_00016	CAGCCTCTTCATCTGGCATGGACGACGATTACGAAGCGGATCATAGCTTATTTCTTAGCCTGCTGGGTGGAGGATCCGGAG	208	0.00117334
USP8_MIT__P40818_1_142	Q6NXP0	EFCAB12	EF-hand calcium-binding domain-containing protein 12	2	17	MDDDYEADHSLFLSLL	mut	7	Y	D	mut_04448	wt_00016	CAGCCTCTTCATCTGGCATGGACGACGATTATGAAGCGGATCACTCTCTGTTTCTTAGTCTGTTGGGTGGAGGATCCGGAG	208	0.00117334
USP8_MIT__P40818_1_142	Q6NXP0	EFCAB12	EF-hand calcium-binding domain-containing protein 12	2	17	MDDDYEAEHSLFLSLL	mut	7	Y	E	mut_04449	wt_00016	CAGCCTCTTCATCTGGCATGGACGACGATTACGAAGCAGAGCACAGTTTGTTTCTGAGTCTGCTGGGTGGAGGATCCGGAG	122	0.000688208
USP8_MIT__P40818_1_142	Q6NXP0	EFCAB12	EF-hand calcium-binding domain-containing protein 12	2	17	MDDDYEAEHSLFLSLL	mut	7	Y	E	mut_04449	wt_00016	CAGCCTCTTCATCTGGCATGGATGATGATTACGAGGCCGAGCACTCTTTATTCCTTAGTTTGTTAGGTGGAGGATCCGGAG	122	0.000688208
USP8_MIT__P40818_1_142	Q6NXP0	EFCAB12	EF-hand calcium-binding domain-containing protein 12	2	17	MDDDYEAFHSLFLSLL	mut	7	Y	F	mut_04450	wt_00016	CAGCCTCTTCATCTGGCATGGACGACGATTATGAAGCTTTTCACTCATTGTTCCTGTCTCTGCTTGGTGGAGGATCCGGAG	217	0.00122411
USP8_MIT__P40818_1_142	Q6NXP0	EFCAB12	EF-hand calcium-binding domain-containing protein 12	2	17	MDDDYEAFHSLFLSLL	mut	7	Y	F	mut_04450	wt_00016	CAGCCTCTTCATCTGGCATGGACGACGATTATGAAGCTTTTCATTCCCTGTTCTTATCACTGTTAGGTGGAGGATCCGGAG	217	0.00122411
USP8_MIT__P40818_1_142	Q6NXP0	EFCAB12	EF-hand calcium-binding domain-containing protein 12	2	17	MDDDYEAGHSLFLSLL	mut	7	Y	G	mut_04451	wt_00016	CAGCCTCTTCATCTGGCATGGACGACGACTATGAAGCCGGTCATTCGCTGTTTCTGTCTTTACTGGGTGGAGGATCCGGAG	109	0.000614874
USP8_MIT__P40818_1_142	Q6NXP0	EFCAB12	EF-hand calcium-binding domain-containing protein 12	2	17	MDDDYEAGHSLFLSLL	mut	7	Y	G	mut_04451	wt_00016	CAGCCTCTTCATCTGGCATGGACGATGATTACGAGGCGGGTCATAGTTTGTTCCTTTCTTTATTAGGTGGAGGATCCGGAG	109	0.000614874
USP8_MIT__P40818_1_142	Q6NXP0	EFCAB12	EF-hand calcium-binding domain-containing protein 12	2	17	MDDDYEAHHSLFLSLL	mut	7	Y	H	mut_04452	wt_00016	CAGCCTCTTCATCTGGCATGGACGACGATTACGAAGCTCATCATTCGCTGTTCCTGTCCCTGTTAGGTGGAGGATCCGGAG	235	0.00132565
USP8_MIT__P40818_1_142	Q6NXP0	EFCAB12	EF-hand calcium-binding domain-containing protein 12	2	17	MDDDYEAHHSLFLSLL	mut	7	Y	H	mut_04452	wt_00016	CAGCCTCTTCATCTGGCATGGACGATGATTATGAAGCCCATCATTCCCTTTTCCTGTCATTACTTGGTGGAGGATCCGGAG	235	0.00132565
USP8_MIT__P40818_1_142	Q6NXP0	EFCAB12	EF-hand calcium-binding domain-containing protein 12	2	17	MDDDYEAIHSLFLSLL	mut	7	Y	I	mut_04453	wt_00016	CAGCCTCTTCATCTGGCATGGACGACGACTATGAAGCAATCCATTCACTGTTCCTTTCCCTTCTGGGTGGAGGATCCGGAG	198	0.00111693
USP8_MIT__P40818_1_142	Q6NXP0	EFCAB12	EF-hand calcium-binding domain-containing protein 12	2	17	MDDDYEAIHSLFLSLL	mut	7	Y	I	mut_04453	wt_00016	CAGCCTCTTCATCTGGCATGGATGATGATTATGAAGCAATTCACTCGTTGTTTCTGAGCCTGCTGGGTGGAGGATCCGGAG	198	0.00111693
USP8_MIT__P40818_1_142	Q6NXP0	EFCAB12	EF-hand calcium-binding domain-containing protein 12	2	17	MDDDYEAKHSLFLSLL	mut	7	Y	K	mut_04454	wt_00016	CAGCCTCTTCATCTGGCATGGACGACGACTATGAAGCGAAACATTCGTTGTTCCTGTCATTACTGGGTGGAGGATCCGGAG	214	0.00120718
USP8_MIT__P40818_1_142	Q6NXP0	EFCAB12	EF-hand calcium-binding domain-containing protein 12	2	17	MDDDYEAKHSLFLSLL	mut	7	Y	K	mut_04454	wt_00016	CAGCCTCTTCATCTGGCATGGATGATGATTATGAGGCCAAACACTCGTTGTTCCTGAGTCTGTTAGGTGGAGGATCCGGAG	214	0.00120718
USP8_MIT__P40818_1_142	Q6NXP0	EFCAB12	EF-hand calcium-binding domain-containing protein 12	2	17	MDDDYEALHSLFLSLL	mut	7	Y	L	mut_04455	wt_00016	CAGCCTCTTCATCTGGCATGGACGACGATTATGAGGCTCTGCATAGTTTGTTTCTGAGCTTGCTGGGTGGAGGATCCGGAG	141	0.000795388
USP8_MIT__P40818_1_142	Q6NXP0	EFCAB12	EF-hand calcium-binding domain-containing protein 12	2	17	MDDDYEALHSLFLSLL	mut	7	Y	L	mut_04455	wt_00016	CAGCCTCTTCATCTGGCATGGATGATGATTATGAAGCACTGCACTCTCTGTTTCTGAGTCTTTTGGGTGGAGGATCCGGAG	141	0.000795388
USP8_MIT__P40818_1_142	Q6NXP0	EFCAB12	EF-hand calcium-binding domain-containing protein 12	2	17	MDDDYEAMHSLFLSLL	mut	7	Y	M	mut_04456	wt_00016	CAGCCTCTTCATCTGGCATGGACGACGACTATGAAGCGATGCATTCACTGTTTTTATCACTTCTGGGTGGAGGATCCGGAG	198	0.00111693
USP8_MIT__P40818_1_142	Q6NXP0	EFCAB12	EF-hand calcium-binding domain-containing protein 12	2	17	MDDDYEAMHSLFLSLL	mut	7	Y	M	mut_04456	wt_00016	CAGCCTCTTCATCTGGCATGGACGACGATTACGAAGCGATGCATTCACTGTTTCTGAGCTTATTGGGTGGAGGATCCGGAG	198	0.00111693
USP8_MIT__P40818_1_142	Q6NXP0	EFCAB12	EF-hand calcium-binding domain-containing protein 12	2	17	MDDDYEANHSLFLSLL	mut	7	Y	N	mut_04457	wt_00016	CAGCCTCTTCATCTGGCATGGACGACGATTATGAAGCGAATCATTCGTTATTCCTGAGCTTGCTGGGTGGAGGATCCGGAG	215	0.00121283
USP8_MIT__P40818_1_142	Q6NXP0	EFCAB12	EF-hand calcium-binding domain-containing protein 12	2	17	MDDDYEANHSLFLSLL	mut	7	Y	N	mut_04457	wt_00016	CAGCCTCTTCATCTGGCATGGATGATGACTATGAGGCAAATCATAGTCTGTTCCTGAGTTTACTGGGTGGAGGATCCGGAG	215	0.00121283
USP8_MIT__P40818_1_142	Q6NXP0	EFCAB12	EF-hand calcium-binding domain-containing protein 12	2	17	MDDDYEAPHSLFLSLL	mut	7	Y	P	mut_04458	wt_00016	CAGCCTCTTCATCTGGCATGGATGACGATTACGAAGCACCGCATTCACTGTTCCTGAGTTTATTAGGTGGAGGATCCGGAG	179	0.00100975
USP8_MIT__P40818_1_142	Q6NXP0	EFCAB12	EF-hand calcium-binding domain-containing protein 12	2	17	MDDDYEAPHSLFLSLL	mut	7	Y	P	mut_04458	wt_00016	CAGCCTCTTCATCTGGCATGGACGACGATTATGAGGCTCCACATTCGTTATTCCTGTCTTTACTTGGTGGAGGATCCGGAG	179	0.00100975
USP8_MIT__P40818_1_142	Q6NXP0	EFCAB12	EF-hand calcium-binding domain-containing protein 12	2	17	MDDDYEAQHSLFLSLL	mut	7	Y	Q	mut_04459	wt_00016	CAGCCTCTTCATCTGGCATGGACGACGACTATGAAGCGCAGCATTCTTTATTTCTTAGTCTGCTTGGTGGAGGATCCGGAG	222	0.00125231
USP8_MIT__P40818_1_142	Q6NXP0	EFCAB12	EF-hand calcium-binding domain-containing protein 12	2	17	MDDDYEAQHSLFLSLL	mut	7	Y	Q	mut_04459	wt_00016	CAGCCTCTTCATCTGGCATGGACGACGATTATGAAGCGCAGCACTCATTATTCCTGTCACTGCTGGGTGGAGGATCCGGAG	222	0.00125231
USP8_MIT__P40818_1_142	Q6NXP0	EFCAB12	EF-hand calcium-binding domain-containing protein 12	2	17	MDDDYEARHSLFLSLL	mut	7	Y	R	mut_04460	wt_00016	CAGCCTCTTCATCTGGCATGGACGACGATTATGAGGCTCGTCATAGTTTGTTTCTGTCTTTACTTGGTGGAGGATCCGGAG	125	0.000705131
USP8_MIT__P40818_1_142	Q6NXP0	EFCAB12	EF-hand calcium-binding domain-containing protein 12	2	17	MDDDYEARHSLFLSLL	mut	7	Y	R	mut_04460	wt_00016	CAGCCTCTTCATCTGGCATGGATGATGATTATGAAGCACGCCACTCTCTGTTCTTATCGTTGTTGGGTGGAGGATCCGGAG	125	0.000705131
USP8_MIT__P40818_1_142	Q6NXP0	EFCAB12	EF-hand calcium-binding domain-containing protein 12	2	17	MDDDYEASHSLFLSLL	mut	7	Y	S	mut_04461	wt_00016	CAGCCTCTTCATCTGGCATGGACGACGATTACGAAGCCTCACATAGTTTATTCCTGAGTTTACTGGGTGGAGGATCCGGAG	94	0.000530259
USP8_MIT__P40818_1_142	Q6NXP0	EFCAB12	EF-hand calcium-binding domain-containing protein 12	2	17	MDDDYEASHSLFLSLL	mut	7	Y	S	mut_04461	wt_00016	CAGCCTCTTCATCTGGCATGGACGACGATTACGAGGCCAGCCATTCTTTATTTCTGTCACTTCTTGGTGGAGGATCCGGAG	94	0.000530259
USP8_MIT__P40818_1_142	Q6NXP0	EFCAB12	EF-hand calcium-binding domain-containing protein 12	2	17	MDDDYEATHSLFLSLL	mut	7	Y	T	mut_04462	wt_00016	CAGCCTCTTCATCTGGCATGGACGACGATTATGAAGCAACTCATTCGCTGTTTCTGTCCCTGCTGGGTGGAGGATCCGGAG	360	0.00203078
USP8_MIT__P40818_1_142	Q6NXP0	EFCAB12	EF-hand calcium-binding domain-containing protein 12	2	17	MDDDYEATHSLFLSLL	mut	7	Y	T	mut_04462	wt_00016	CAGCCTCTTCATCTGGCATGGACGACGATTACGAAGCGACCCATAGCCTGTTCTTATCGTTGTTGGGTGGAGGATCCGGAG	360	0.00203078
USP8_MIT__P40818_1_142	Q6NXP0	EFCAB12	EF-hand calcium-binding domain-containing protein 12	2	17	MDDDYEAVHSLFLSLL	mut	7	Y	V	mut_04463	wt_00016	CAGCCTCTTCATCTGGCATGGACGACGATTATGAAGCCGTGCATTCGTTATTCCTGTCATTGCTTGGTGGAGGATCCGGAG	182	0.00102667
USP8_MIT__P40818_1_142	Q6NXP0	EFCAB12	EF-hand calcium-binding domain-containing protein 12	2	17	MDDDYEAVHSLFLSLL	mut	7	Y	V	mut_04463	wt_00016	CAGCCTCTTCATCTGGCATGGACGACGACTATGAAGCCGTCCATTCTTTATTTCTTAGCCTTTTAGGTGGAGGATCCGGAG	182	0.00102667
USP8_MIT__P40818_1_142	Q6NXP0	EFCAB12	EF-hand calcium-binding domain-containing protein 12	2	17	MDDDYEAWHSLFLSLL	mut	7	Y	W	mut_04464	wt_00016	CAGCCTCTTCATCTGGCATGGACGACGATTATGAAGCGTGGCACAGTTTATTTCTGAGCCTGCTGGGTGGAGGATCCGGAG	189	0.00106616
USP8_MIT__P40818_1_142	Q6NXP0	EFCAB12	EF-hand calcium-binding domain-containing protein 12	2	17	MDDDYEAWHSLFLSLL	mut	7	Y	W	mut_04464	wt_00016	CAGCCTCTTCATCTGGCATGGATGATGATTACGAAGCATGGCATTCCCTGTTCCTGTCTTTGTTAGGTGGAGGATCCGGAG	189	0.00106616
USP8_MIT__P40818_1_142	Q6NXP0	EFCAB12	EF-hand calcium-binding domain-containing protein 12	2	17	MDDDYEAYASLFLSLL	mut	8	H	A	mut_04465	wt_00016	CAGCCTCTTCATCTGGCATGGACGACGACTATGAAGCCTACGCCAGCTTGTTTCTGTCCTTATTGGGTGGAGGATCCGGAG	280	0.00157949
USP8_MIT__P40818_1_142	Q6NXP0	EFCAB12	EF-hand calcium-binding domain-containing protein 12	2	17	MDDDYEAYASLFLSLL	mut	8	H	A	mut_04465	wt_00016	CAGCCTCTTCATCTGGCATGGACGACGACTATGAGGCATATGCGAGTTTATTCCTGTCACTGCTTGGTGGAGGATCCGGAG	280	0.00157949
USP8_MIT__P40818_1_142	Q6NXP0	EFCAB12	EF-hand calcium-binding domain-containing protein 12	2	17	MDDDYEAYDSLFLSLL	mut	8	H	D	mut_04466	wt_00016	CAGCCTCTTCATCTGGCATGGACGACGACTATGAAGCCTACGACAGCTTGTTCTTAAGTCTGCTGGGTGGAGGATCCGGAG	203	0.00114513
USP8_MIT__P40818_1_142	Q6NXP0	EFCAB12	EF-hand calcium-binding domain-containing protein 12	2	17	MDDDYEAYDSLFLSLL	mut	8	H	D	mut_04466	wt_00016	CAGCCTCTTCATCTGGCATGGACGACGACTACGAAGCGTACGACAGTCTGTTCTTATCCCTGTTAGGTGGAGGATCCGGAG	203	0.00114513
USP8_MIT__P40818_1_142	Q6NXP0	EFCAB12	EF-hand calcium-binding domain-containing protein 12	2	17	MDDDYEAYESLFLSLL	mut	8	H	E	mut_04467	wt_00016	CAGCCTCTTCATCTGGCATGGACGACGACTATGAAGCATACGAAAGTTTGTTTTTATCGCTGCTGGGTGGAGGATCCGGAG	183	0.00103231
USP8_MIT__P40818_1_142	Q6NXP0	EFCAB12	EF-hand calcium-binding domain-containing protein 12	2	17	MDDDYEAYESLFLSLL	mut	8	H	E	mut_04467	wt_00016	CAGCCTCTTCATCTGGCATGGACGACGATTACGAAGCCTATGAAAGCTTGTTTCTGAGCCTTTTAGGTGGAGGATCCGGAG	183	0.00103231
USP8_MIT__P40818_1_142	Q6NXP0	EFCAB12	EF-hand calcium-binding domain-containing protein 12	2	17	MDDDYEAYFSLFLSLL	mut	8	H	F	mut_04468	wt_00016	CAGCCTCTTCATCTGGCATGGACGACGATTATGAAGCATACTTCTCTCTTTTCTTGTCTTTGCTTGGTGGAGGATCCGGAG	196	0.00110565
USP8_MIT__P40818_1_142	Q6NXP0	EFCAB12	EF-hand calcium-binding domain-containing protein 12	2	17	MDDDYEAYFSLFLSLL	mut	8	H	F	mut_04468	wt_00016	CAGCCTCTTCATCTGGCATGGACGACGATTACGAAGCATATTTCTCATTGTTCTTAAGTCTTTTGGGTGGAGGATCCGGAG	196	0.00110565
USP8_MIT__P40818_1_142	Q6NXP0	EFCAB12	EF-hand calcium-binding domain-containing protein 12	2	17	MDDDYEAYGSLFLSLL	mut	8	H	G	mut_04469	wt_00016	CAGCCTCTTCATCTGGCATGGACGACGATTACGAGGCGTACGGAAGTCTGTTTCTGAGTCTGTTAGGTGGAGGATCCGGAG	122	0.000688208
USP8_MIT__P40818_1_142	Q6NXP0	EFCAB12	EF-hand calcium-binding domain-containing protein 12	2	17	MDDDYEAYGSLFLSLL	mut	8	H	G	mut_04469	wt_00016	CAGCCTCTTCATCTGGCATGGACGACGATTATGAAGCTTACGGGAGTTTGTTCCTTAGCCTGCTGGGTGGAGGATCCGGAG	122	0.000688208
USP8_MIT__P40818_1_142	Q6NXP0	EFCAB12	EF-hand calcium-binding domain-containing protein 12	2	17	MDDDYEAYISLFLSLL	mut	8	H	I	mut_04470	wt_00016	CAGCCTCTTCATCTGGCATGGATGACGACTACGAAGCGTATATTTCACTGTTTCTGAGCCTGTTAGGTGGAGGATCCGGAG	238	0.00134257
USP8_MIT__P40818_1_142	Q6NXP0	EFCAB12	EF-hand calcium-binding domain-containing protein 12	2	17	MDDDYEAYISLFLSLL	mut	8	H	I	mut_04470	wt_00016	CAGCCTCTTCATCTGGCATGGACGACGATTACGAAGCTTACATTTCTCTGTTCCTGTCGCTGCTGGGTGGAGGATCCGGAG	238	0.00134257
USP8_MIT__P40818_1_142	Q6NXP0	EFCAB12	EF-hand calcium-binding domain-containing protein 12	2	17	MDDDYEAYKSLFLSLL	mut	8	H	K	mut_04471	wt_00016	CAGCCTCTTCATCTGGCATGGATGATGATTACGAGGCGTATAAGTCGTTATTCCTGTCTTTACTGGGTGGAGGATCCGGAG	169	0.000953337
USP8_MIT__P40818_1_142	Q6NXP0	EFCAB12	EF-hand calcium-binding domain-containing protein 12	2	17	MDDDYEAYKSLFLSLL	mut	8	H	K	mut_04471	wt_00016	CAGCCTCTTCATCTGGCATGGACGACGACTATGAGGCATACAAATCCCTGTTTCTGAGCCTGTTAGGTGGAGGATCCGGAG	169	0.000953337
USP8_MIT__P40818_1_142	Q6NXP0	EFCAB12	EF-hand calcium-binding domain-containing protein 12	2	17	MDDDYEAYLSLFLSLL	mut	8	H	L	mut_04472	wt_00016	CAGCCTCTTCATCTGGCATGGACGACGATTACGAAGCGTATCTTAGCCTGTTTCTGAGTCTGCTGGGTGGAGGATCCGGAG	241	0.00135949
USP8_MIT__P40818_1_142	Q6NXP0	EFCAB12	EF-hand calcium-binding domain-containing protein 12	2	17	MDDDYEAYLSLFLSLL	mut	8	H	L	mut_04472	wt_00016	CAGCCTCTTCATCTGGCATGGACGACGATTACGAAGCCTATCTGAGCCTGTTTCTGTCACTGCTTGGTGGAGGATCCGGAG	241	0.00135949
USP8_MIT__P40818_1_142	Q6NXP0	EFCAB12	EF-hand calcium-binding domain-containing protein 12	2	17	MDDDYEAYMSLFLSLL	mut	8	H	M	mut_04473	wt_00016	CAGCCTCTTCATCTGGCATGGACGACGACTACGAAGCGTATATGAGTTTGTTCCTGTCCCTGTTAGGTGGAGGATCCGGAG	284	0.00160206
USP8_MIT__P40818_1_142	Q6NXP0	EFCAB12	EF-hand calcium-binding domain-containing protein 12	2	17	MDDDYEAYMSLFLSLL	mut	8	H	M	mut_04473	wt_00016	CAGCCTCTTCATCTGGCATGGACGACGATTACGAAGCGTATATGTCTCTGTTCCTTTCGCTGTTAGGTGGAGGATCCGGAG	284	0.00160206
USP8_MIT__P40818_1_142	Q6NXP0	EFCAB12	EF-hand calcium-binding domain-containing protein 12	2	17	MDDDYEAYNSLFLSLL	mut	8	H	N	mut_04474	wt_00016	CAGCCTCTTCATCTGGCATGGACGACGATTACGAAGCGTATAATTCGCTGTTCTTGTCTCTGCTGGGTGGAGGATCCGGAG	332	0.00187283
USP8_MIT__P40818_1_142	Q6NXP0	EFCAB12	EF-hand calcium-binding domain-containing protein 12	2	17	MDDDYEAYNSLFLSLL	mut	8	H	N	mut_04474	wt_00016	CAGCCTCTTCATCTGGCATGGACGACGACTATGAAGCATATAATTCCCTTTTCCTGTCATTGTTAGGTGGAGGATCCGGAG	332	0.00187283
USP8_MIT__P40818_1_142	Q6NXP0	EFCAB12	EF-hand calcium-binding domain-containing protein 12	2	17	MDDDYEAYPSLFLSLL	mut	8	H	P	mut_04475	wt_00016	CAGCCTCTTCATCTGGCATGGACGACGACTATGAAGCATACCCATCTTTGTTCCTGTCACTGCTGGGTGGAGGATCCGGAG	304	0.00171488
USP8_MIT__P40818_1_142	Q6NXP0	EFCAB12	EF-hand calcium-binding domain-containing protein 12	2	17	MDDDYEAYPSLFLSLL	mut	8	H	P	mut_04475	wt_00016	CAGCCTCTTCATCTGGCATGGACGACGACTACGAAGCCTATCCGTCTTTATTTCTGAGTCTGTTGGGTGGAGGATCCGGAG	304	0.00171488
USP8_MIT__P40818_1_142	Q6NXP0	EFCAB12	EF-hand calcium-binding domain-containing protein 12	2	17	MDDDYEAYQSLFLSLL	mut	8	H	Q	mut_04476	wt_00016	CAGCCTCTTCATCTGGCATGGATGACGACTACGAAGCATACCAATCATTATTTCTGTCCTTGCTGGGTGGAGGATCCGGAG	287	0.00161898
USP8_MIT__P40818_1_142	Q6NXP0	EFCAB12	EF-hand calcium-binding domain-containing protein 12	2	17	MDDDYEAYQSLFLSLL	mut	8	H	Q	mut_04476	wt_00016	CAGCCTCTTCATCTGGCATGGACGACGATTATGAAGCGTATCAGTCGCTGTTTCTGTCGCTGCTTGGTGGAGGATCCGGAG	287	0.00161898
USP8_MIT__P40818_1_142	Q6NXP0	EFCAB12	EF-hand calcium-binding domain-containing protein 12	2	17	MDDDYEAYRSLFLSLL	mut	8	H	R	mut_04477	wt_00016	CAGCCTCTTCATCTGGCATGGATGACGATTATGAGGCGTACCGTAGCTTATTTCTTTCTCTGTTGGGTGGAGGATCCGGAG	193	0.00108872
USP8_MIT__P40818_1_142	Q6NXP0	EFCAB12	EF-hand calcium-binding domain-containing protein 12	2	17	MDDDYEAYRSLFLSLL	mut	8	H	R	mut_04477	wt_00016	CAGCCTCTTCATCTGGCATGGACGATGATTATGAAGCATACCGCTCCCTGTTTCTTTCGTTGTTAGGTGGAGGATCCGGAG	193	0.00108872
USP8_MIT__P40818_1_142	Q6NXP0	EFCAB12	EF-hand calcium-binding domain-containing protein 12	2	17	MDDDYEAYSSLFLSLL	mut	8	H	S	mut_04478	wt_00016	CAGCCTCTTCATCTGGCATGGATGACGACTATGAAGCTTACTCATCTCTGTTCCTGAGCTTACTGGGTGGAGGATCCGGAG	200	0.00112821
USP8_MIT__P40818_1_142	Q6NXP0	EFCAB12	EF-hand calcium-binding domain-containing protein 12	2	17	MDDDYEAYSSLFLSLL	mut	8	H	S	mut_04478	wt_00016	CAGCCTCTTCATCTGGCATGGATGATGATTACGAAGCTTACAGTTCTCTGTTCCTGTCGTTGTTAGGTGGAGGATCCGGAG	200	0.00112821
USP8_MIT__P40818_1_142	Q6NXP0	EFCAB12	EF-hand calcium-binding domain-containing protein 12	2	17	MDDDYEAYTSLFLSLL	mut	8	H	T	mut_04479	wt_00016	CAGCCTCTTCATCTGGCATGGACGACGATTATGAAGCATATACATCACTGTTTCTGTCGCTGTTGGGTGGAGGATCCGGAG	364	0.00205334
USP8_MIT__P40818_1_142	Q6NXP0	EFCAB12	EF-hand calcium-binding domain-containing protein 12	2	17	MDDDYEAYTSLFLSLL	mut	8	H	T	mut_04479	wt_00016	CAGCCTCTTCATCTGGCATGGACGACGATTACGAAGCGTACACTTCACTGTTTCTGAGTCTGCTGGGTGGAGGATCCGGAG	364	0.00205334
USP8_MIT__P40818_1_142	Q6NXP0	EFCAB12	EF-hand calcium-binding domain-containing protein 12	2	17	MDDDYEAYVSLFLSLL	mut	8	H	V	mut_04480	wt_00016	CAGCCTCTTCATCTGGCATGGACGACGATTATGAAGCATATGTGTCGCTGTTTCTGAGCTTGCTGGGTGGAGGATCCGGAG	180	0.00101539
USP8_MIT__P40818_1_142	Q6NXP0	EFCAB12	EF-hand calcium-binding domain-containing protein 12	2	17	MDDDYEAYVSLFLSLL	mut	8	H	V	mut_04480	wt_00016	CAGCCTCTTCATCTGGCATGGACGACGACTATGAGGCGTATGTGAGCCTGTTCCTTAGTCTGTTAGGTGGAGGATCCGGAG	180	0.00101539
USP8_MIT__P40818_1_142	Q6NXP0	EFCAB12	EF-hand calcium-binding domain-containing protein 12	2	17	MDDDYEAYWSLFLSLL	mut	8	H	W	mut_04481	wt_00016	CAGCCTCTTCATCTGGCATGGACGACGACTACGAGGCGTATTGGAGTTTATTCTTGTCACTTTTAGGTGGAGGATCCGGAG	88	0.000496412
USP8_MIT__P40818_1_142	Q6NXP0	EFCAB12	EF-hand calcium-binding domain-containing protein 12	2	17	MDDDYEAYWSLFLSLL	mut	8	H	W	mut_04481	wt_00016	CAGCCTCTTCATCTGGCATGGACGACGATTACGAAGCTTACTGGAGCCTTTTCTTATCGCTTCTGGGTGGAGGATCCGGAG	88	0.000496412
USP8_MIT__P40818_1_142	Q6NXP0	EFCAB12	EF-hand calcium-binding domain-containing protein 12	2	17	MDDDYEAYYSLFLSLL	mut	8	H	Y	mut_04482	wt_00016	CAGCCTCTTCATCTGGCATGGACGACGACTACGAAGCGTATTATTCGCTGTTCCTGAGCCTGTTAGGTGGAGGATCCGGAG	232	0.00130872
USP8_MIT__P40818_1_142	Q6NXP0	EFCAB12	EF-hand calcium-binding domain-containing protein 12	2	17	MDDDYEAYYSLFLSLL	mut	8	H	Y	mut_04482	wt_00016	CAGCCTCTTCATCTGGCATGGACGACGATTACGAAGCGTATTATAGCCTGTTCCTGAGTCTGCTGGGTGGAGGATCCGGAG	232	0.00130872
USP8_MIT__P40818_1_142	Q6NXP0	EFCAB12	EF-hand calcium-binding domain-containing protein 12	2	17	MDDDYEAYHALFLSLL	mut	9	S	A	mut_04483	wt_00016	CAGCCTCTTCATCTGGCATGGATGACGATTATGAGGCTTATCACGCTTTATTTCTGAGCTTGCTGGGTGGAGGATCCGGAG	222	0.00125231
USP8_MIT__P40818_1_142	Q6NXP0	EFCAB12	EF-hand calcium-binding domain-containing protein 12	2	17	MDDDYEAYHALFLSLL	mut	9	S	A	mut_04483	wt_00016	CAGCCTCTTCATCTGGCATGGACGACGATTATGAGGCCTACCATGCCTTATTCCTGAGCTTGTTAGGTGGAGGATCCGGAG	222	0.00125231
USP8_MIT__P40818_1_142	Q6NXP0	EFCAB12	EF-hand calcium-binding domain-containing protein 12	2	17	MDDDYEAYHDLFLSLL	mut	9	S	D	mut_04484	wt_00016	CAGCCTCTTCATCTGGCATGGATGACGACTACGAAGCTTATCATGATCTGTTTCTTTCGCTGCTTGGTGGAGGATCCGGAG	173	0.000975901
USP8_MIT__P40818_1_142	Q6NXP0	EFCAB12	EF-hand calcium-binding domain-containing protein 12	2	17	MDDDYEAYHDLFLSLL	mut	9	S	D	mut_04484	wt_00016	CAGCCTCTTCATCTGGCATGGACGACGATTACGAGGCTTACCACGATCTTTTCCTGTCTCTGTTAGGTGGAGGATCCGGAG	173	0.000975901
USP8_MIT__P40818_1_142	Q6NXP0	EFCAB12	EF-hand calcium-binding domain-containing protein 12	2	17	MDDDYEAYHELFLSLL	mut	9	S	E	mut_04485	wt_00016	CAGCCTCTTCATCTGGCATGGACGACGATTACGAAGCGTATCATGAACTTTTCCTGTCGCTGCTGGGTGGAGGATCCGGAG	329	0.00185591
USP8_MIT__P40818_1_142	Q6NXP0	EFCAB12	EF-hand calcium-binding domain-containing protein 12	2	17	MDDDYEAYHELFLSLL	mut	9	S	E	mut_04485	wt_00016	CAGCCTCTTCATCTGGCATGGACGATGATTACGAAGCTTACCATGAATTATTTCTGTCTCTGCTGGGTGGAGGATCCGGAG	329	0.00185591
USP8_MIT__P40818_1_142	Q6NXP0	EFCAB12	EF-hand calcium-binding domain-containing protein 12	2	17	MDDDYEAYHFLFLSLL	mut	9	S	F	mut_04486	wt_00016	CAGCCTCTTCATCTGGCATGGACGACGACTATGAAGCCTATCATTTTCTGTTCCTGAGCTTATTGGGTGGAGGATCCGGAG	164	0.000925132
USP8_MIT__P40818_1_142	Q6NXP0	EFCAB12	EF-hand calcium-binding domain-containing protein 12	2	17	MDDDYEAYHFLFLSLL	mut	9	S	F	mut_04486	wt_00016	CAGCCTCTTCATCTGGCATGGACGACGATTATGAGGCTTACCATTTTCTGTTCTTAAGCCTGTTAGGTGGAGGATCCGGAG	164	0.000925132
USP8_MIT__P40818_1_142	Q6NXP0	EFCAB12	EF-hand calcium-binding domain-containing protein 12	2	17	MDDDYEAYHGLFLSLL	mut	9	S	G	mut_04487	wt_00016	CAGCCTCTTCATCTGGCATGGACGACGATTATGAAGCCTATCATGGTTTGTTCTTATCGCTTCTTGGTGGAGGATCCGGAG	140	0.000789747
USP8_MIT__P40818_1_142	Q6NXP0	EFCAB12	EF-hand calcium-binding domain-containing protein 12	2	17	MDDDYEAYHGLFLSLL	mut	9	S	G	mut_04487	wt_00016	CAGCCTCTTCATCTGGCATGGACGACGACTACGAGGCCTACCATGGTTTGTTCCTGAGTTTACTTGGTGGAGGATCCGGAG	140	0.000789747
USP8_MIT__P40818_1_142	Q6NXP0	EFCAB12	EF-hand calcium-binding domain-containing protein 12	2	17	MDDDYEAYHHLFLSLL	mut	9	S	H	mut_04488	wt_00016	CAGCCTCTTCATCTGGCATGGACGACGATTACGAGGCTTACCATCACCTGTTTCTGTCACTGTTAGGTGGAGGATCCGGAG	191	0.00107744
USP8_MIT__P40818_1_142	Q6NXP0	EFCAB12	EF-hand calcium-binding domain-containing protein 12	2	17	MDDDYEAYHHLFLSLL	mut	9	S	H	mut_04488	wt_00016	CAGCCTCTTCATCTGGCATGGACGACGACTACGAGGCTTACCATCATCTGTTCTTATCCCTGCTTGGTGGAGGATCCGGAG	191	0.00107744
USP8_MIT__P40818_1_142	Q6NXP0	EFCAB12	EF-hand calcium-binding domain-containing protein 12	2	17	MDDDYEAYHILFLSLL	mut	9	S	I	mut_04489	wt_00016	CAGCCTCTTCATCTGGCATGGACGACGACTATGAAGCGTACCACATTTTGTTTCTGTCCCTGTTAGGTGGAGGATCCGGAG	289	0.00163026
USP8_MIT__P40818_1_142	Q6NXP0	EFCAB12	EF-hand calcium-binding domain-containing protein 12	2	17	MDDDYEAYHILFLSLL	mut	9	S	I	mut_04489	wt_00016	CAGCCTCTTCATCTGGCATGGACGACGATTATGAGGCGTACCACATTTTATTCTTGTCCCTTCTGGGTGGAGGATCCGGAG	289	0.00163026
USP8_MIT__P40818_1_142	Q6NXP0	EFCAB12	EF-hand calcium-binding domain-containing protein 12	2	17	MDDDYEAYHKLFLSLL	mut	9	S	K	mut_04490	wt_00016	CAGCCTCTTCATCTGGCATGGACGACGATTATGAAGCTTACCACAAACTGTTTCTTTCATTACTGGGTGGAGGATCCGGAG	235	0.00132565
USP8_MIT__P40818_1_142	Q6NXP0	EFCAB12	EF-hand calcium-binding domain-containing protein 12	2	17	MDDDYEAYHKLFLSLL	mut	9	S	K	mut_04490	wt_00016	CAGCCTCTTCATCTGGCATGGACGACGACTACGAAGCGTACCATAAACTGTTTCTGAGTCTGCTTGGTGGAGGATCCGGAG	235	0.00132565
USP8_MIT__P40818_1_142	Q6NXP0	EFCAB12	EF-hand calcium-binding domain-containing protein 12	2	17	MDDDYEAYHLLFLSLL	mut	9	S	L	mut_04491	wt_00016	CAGCCTCTTCATCTGGCATGGACGACGACTACGAAGCATACCATCTGCTGTTTCTTAGTCTGCTGGGTGGAGGATCCGGAG	345	0.00194616
USP8_MIT__P40818_1_142	Q6NXP0	EFCAB12	EF-hand calcium-binding domain-containing protein 12	2	17	MDDDYEAYHLLFLSLL	mut	9	S	L	mut_04491	wt_00016	CAGCCTCTTCATCTGGCATGGACGACGACTATGAGGCGTATCACTTGCTTTTCTTATCGCTGCTGGGTGGAGGATCCGGAG	345	0.00194616
USP8_MIT__P40818_1_142	Q6NXP0	EFCAB12	EF-hand calcium-binding domain-containing protein 12	2	17	MDDDYEAYHMLFLSLL	mut	9	S	M	mut_04492	wt_00016	CAGCCTCTTCATCTGGCATGGACGACGACTACGAGGCTTACCATATGTTATTTCTGAGTCTGCTGGGTGGAGGATCCGGAG	247	0.00139334
USP8_MIT__P40818_1_142	Q6NXP0	EFCAB12	EF-hand calcium-binding domain-containing protein 12	2	17	MDDDYEAYHMLFLSLL	mut	9	S	M	mut_04492	wt_00016	CAGCCTCTTCATCTGGCATGGACGACGATTATGAAGCATACCACATGCTGTTTCTTTCTTTGCTGGGTGGAGGATCCGGAG	247	0.00139334
USP8_MIT__P40818_1_142	Q6NXP0	EFCAB12	EF-hand calcium-binding domain-containing protein 12	2	17	MDDDYEAYHNLFLSLL	mut	9	S	N	mut_04493	wt_00016	CAGCCTCTTCATCTGGCATGGACGACGACTACGAAGCGTACCACAATCTGTTCTTAAGTTTATTGGGTGGAGGATCCGGAG	181	0.00102103
USP8_MIT__P40818_1_142	Q6NXP0	EFCAB12	EF-hand calcium-binding domain-containing protein 12	2	17	MDDDYEAYHNLFLSLL	mut	9	S	N	mut_04493	wt_00016	CAGCCTCTTCATCTGGCATGGACGACGACTACGAAGCGTATCATAATTTATTTCTGAGCTTGCTGGGTGGAGGATCCGGAG	181	0.00102103
USP8_MIT__P40818_1_142	Q6NXP0	EFCAB12	EF-hand calcium-binding domain-containing protein 12	2	17	MDDDYEAYHPLFLSLL	mut	9	S	P	mut_04494	wt_00016	CAGCCTCTTCATCTGGCATGGATGACGACTATGAAGCCTATCATCCGTTGTTCCTGTCTTTATTAGGTGGAGGATCCGGAG	244	0.00137642
USP8_MIT__P40818_1_142	Q6NXP0	EFCAB12	EF-hand calcium-binding domain-containing protein 12	2	17	MDDDYEAYHPLFLSLL	mut	9	S	P	mut_04494	wt_00016	CAGCCTCTTCATCTGGCATGGACGACGATTATGAAGCATATCATCCGCTGTTCCTGAGTCTGCTGGGTGGAGGATCCGGAG	244	0.00137642
USP8_MIT__P40818_1_142	Q6NXP0	EFCAB12	EF-hand calcium-binding domain-containing protein 12	2	17	MDDDYEAYHQLFLSLL	mut	9	S	Q	mut_04495	wt_00016	CAGCCTCTTCATCTGGCATGGATGACGACTACGAAGCTTATCATCAGTTATTCCTGAGTTTACTTGGTGGAGGATCCGGAG	120	0.000676926
USP8_MIT__P40818_1_142	Q6NXP0	EFCAB12	EF-hand calcium-binding domain-containing protein 12	2	17	MDDDYEAYHQLFLSLL	mut	9	S	Q	mut_04495	wt_00016	CAGCCTCTTCATCTGGCATGGACGACGACTATGAAGCATATCACCAGCTGTTTCTGTCTTTATTGGGTGGAGGATCCGGAG	120	0.000676926
USP8_MIT__P40818_1_142	Q6NXP0	EFCAB12	EF-hand calcium-binding domain-containing protein 12	2	17	MDDDYEAYHRLFLSLL	mut	9	S	R	mut_04496	wt_00016	CAGCCTCTTCATCTGGCATGGACGACGACTACGAAGCATATCATCGCCTGTTCCTTTCTTTGTTGGGTGGAGGATCCGGAG	315	0.00177693
USP8_MIT__P40818_1_142	Q6NXP0	EFCAB12	EF-hand calcium-binding domain-containing protein 12	2	17	MDDDYEAYHRLFLSLL	mut	9	S	R	mut_04496	wt_00016	CAGCCTCTTCATCTGGCATGGACGACGATTACGAAGCATATCATCGTTTGTTCCTTAGCCTGTTGGGTGGAGGATCCGGAG	315	0.00177693
USP8_MIT__P40818_1_142	Q6NXP0	EFCAB12	EF-hand calcium-binding domain-containing protein 12	2	17	MDDDYEAYHTLFLSLL	mut	9	S	T	mut_04497	wt_00016	CAGCCTCTTCATCTGGCATGGATGATGATTACGAAGCGTATCATACCCTGTTCCTTAGCTTACTGGGTGGAGGATCCGGAG	286	0.00161334
USP8_MIT__P40818_1_142	Q6NXP0	EFCAB12	EF-hand calcium-binding domain-containing protein 12	2	17	MDDDYEAYHTLFLSLL	mut	9	S	T	mut_04497	wt_00016	CAGCCTCTTCATCTGGCATGGACGACGACTATGAAGCTTACCATACCTTATTCCTGAGCTTGCTGGGTGGAGGATCCGGAG	286	0.00161334
USP8_MIT__P40818_1_142	Q6NXP0	EFCAB12	EF-hand calcium-binding domain-containing protein 12	2	17	MDDDYEAYHVLFLSLL	mut	9	S	V	mut_04498	wt_00016	CAGCCTCTTCATCTGGCATGGACGATGATTATGAAGCATACCATGTCTTATTTCTGAGCCTGCTGGGTGGAGGATCCGGAG	204	0.00115077
USP8_MIT__P40818_1_142	Q6NXP0	EFCAB12	EF-hand calcium-binding domain-containing protein 12	2	17	MDDDYEAYHVLFLSLL	mut	9	S	V	mut_04498	wt_00016	CAGCCTCTTCATCTGGCATGGATGATGATTATGAGGCATACCATGTCTTATTTCTGTCCCTGCTGGGTGGAGGATCCGGAG	204	0.00115077
USP8_MIT__P40818_1_142	Q6NXP0	EFCAB12	EF-hand calcium-binding domain-containing protein 12	2	17	MDDDYEAYHWLFLSLL	mut	9	S	W	mut_04499	wt_00016	CAGCCTCTTCATCTGGCATGGACGACGATTACGAAGCATATCATTGGCTGTTTCTGAGCTTATTAGGTGGAGGATCCGGAG	164	0.000925132
USP8_MIT__P40818_1_142	Q6NXP0	EFCAB12	EF-hand calcium-binding domain-containing protein 12	2	17	MDDDYEAYHWLFLSLL	mut	9	S	W	mut_04499	wt_00016	CAGCCTCTTCATCTGGCATGGACGACGACTATGAAGCGTATCATTGGCTGTTCTTGAGTCTGTTAGGTGGAGGATCCGGAG	164	0.000925132
USP8_MIT__P40818_1_142	Q6NXP0	EFCAB12	EF-hand calcium-binding domain-containing protein 12	2	17	MDDDYEAYHYLFLSLL	mut	9	S	Y	mut_04500	wt_00016	CAGCCTCTTCATCTGGCATGGACGACGATTACGAGGCCTACCATTATTTATTCCTGTCGTTACTGGGTGGAGGATCCGGAG	263	0.0014836
USP8_MIT__P40818_1_142	Q6NXP0	EFCAB12	EF-hand calcium-binding domain-containing protein 12	2	17	MDDDYEAYHYLFLSLL	mut	9	S	Y	mut_04500	wt_00016	CAGCCTCTTCATCTGGCATGGACGACGATTACGAAGCGTATCATTATCTGTTTCTGAGCTTGCTGGGTGGAGGATCCGGAG	263	0.0014836
USP8_MIT__P40818_1_142	Q6NXP0	EFCAB12	EF-hand calcium-binding domain-containing protein 12	2	17	MDDDYEAYHSAFLSLL	mut	10	L	A	mut_04501	wt_00016	CAGCCTCTTCATCTGGCATGGACGACGATTACGAAGCATACCACTCAGCGTTCTTAAGCTTACTTGGTGGAGGATCCGGAG	218	0.00122975
USP8_MIT__P40818_1_142	Q6NXP0	EFCAB12	EF-hand calcium-binding domain-containing protein 12	2	17	MDDDYEAYHSAFLSLL	mut	10	L	A	mut_04501	wt_00016	CAGCCTCTTCATCTGGCATGGACGACGATTATGAAGCCTATCATTCAGCCTTTCTTTCACTGCTGGGTGGAGGATCCGGAG	218	0.00122975
USP8_MIT__P40818_1_142	Q6NXP0	EFCAB12	EF-hand calcium-binding domain-containing protein 12	2	17	MDDDYEAYHSDFLSLL	mut	10	L	D	mut_04502	wt_00016	CAGCCTCTTCATCTGGCATGGACGACGATTACGAAGCTTACCATAGTGACTTTCTTAGTCTGCTGGGTGGAGGATCCGGAG	277	0.00156257
USP8_MIT__P40818_1_142	Q6NXP0	EFCAB12	EF-hand calcium-binding domain-containing protein 12	2	17	MDDDYEAYHSDFLSLL	mut	10	L	D	mut_04502	wt_00016	CAGCCTCTTCATCTGGCATGGACGACGACTATGAAGCCTATCATTCTGATTTTCTGTCCTTGCTTGGTGGAGGATCCGGAG	277	0.00156257
USP8_MIT__P40818_1_142	Q6NXP0	EFCAB12	EF-hand calcium-binding domain-containing protein 12	2	17	MDDDYEAYHSEFLSLL	mut	10	L	E	mut_04503	wt_00016	CAGCCTCTTCATCTGGCATGGATGACGATTATGAGGCATACCATAGCGAATTTCTGTCACTGTTGGGTGGAGGATCCGGAG	202	0.00113949
USP8_MIT__P40818_1_142	Q6NXP0	EFCAB12	EF-hand calcium-binding domain-containing protein 12	2	17	MDDDYEAYHSEFLSLL	mut	10	L	E	mut_04503	wt_00016	CAGCCTCTTCATCTGGCATGGACGACGATTATGAAGCCTACCATTCGGAATTCTTAAGTTTGTTGGGTGGAGGATCCGGAG	202	0.00113949
USP8_MIT__P40818_1_142	Q6NXP0	EFCAB12	EF-hand calcium-binding domain-containing protein 12	2	17	MDDDYEAYHSFFLSLL	mut	10	L	F	mut_04504	wt_00016	CAGCCTCTTCATCTGGCATGGATGATGATTATGAAGCATACCATTCCTTCTTCCTGTCACTGCTGGGTGGAGGATCCGGAG	255	0.00143847
USP8_MIT__P40818_1_142	Q6NXP0	EFCAB12	EF-hand calcium-binding domain-containing protein 12	2	17	MDDDYEAYHSFFLSLL	mut	10	L	F	mut_04504	wt_00016	CAGCCTCTTCATCTGGCATGGACGACGACTATGAGGCGTACCATTCTTTCTTCCTGTCTCTTCTGGGTGGAGGATCCGGAG	255	0.00143847
USP8_MIT__P40818_1_142	Q6NXP0	EFCAB12	EF-hand calcium-binding domain-containing protein 12	2	17	MDDDYEAYHSGFLSLL	mut	10	L	G	mut_04505	wt_00016	CAGCCTCTTCATCTGGCATGGACGATGATTATGAAGCCTACCATTCAGGATTTCTTAGTCTGCTTGGTGGAGGATCCGGAG	145	0.000817952
USP8_MIT__P40818_1_142	Q6NXP0	EFCAB12	EF-hand calcium-binding domain-containing protein 12	2	17	MDDDYEAYHSGFLSLL	mut	10	L	G	mut_04505	wt_00016	CAGCCTCTTCATCTGGCATGGATGACGATTATGAAGCGTATCACTCTGGCTTCTTGTCGCTTTTAGGTGGAGGATCCGGAG	145	0.000817952
USP8_MIT__P40818_1_142	Q6NXP0	EFCAB12	EF-hand calcium-binding domain-containing protein 12	2	17	MDDDYEAYHSHFLSLL	mut	10	L	H	mut_04506	wt_00016	CAGCCTCTTCATCTGGCATGGACGACGATTACGAAGCATACCATTCACATTTCCTTTCTCTGCTGGGTGGAGGATCCGGAG	456	0.00257232
USP8_MIT__P40818_1_142	Q6NXP0	EFCAB12	EF-hand calcium-binding domain-containing protein 12	2	17	MDDDYEAYHSHFLSLL	mut	10	L	H	mut_04506	wt_00016	CAGCCTCTTCATCTGGCATGGACGACGATTATGAAGCGTACCACTCACATTTTCTGTCGCTGCTGGGTGGAGGATCCGGAG	456	0.00257232
USP8_MIT__P40818_1_142	Q6NXP0	EFCAB12	EF-hand calcium-binding domain-containing protein 12	2	17	MDDDYEAYHSIFLSLL	mut	10	L	I	mut_04507	wt_00016	CAGCCTCTTCATCTGGCATGGATGATGATTACGAGGCTTACCATAGCATCTTCTTAAGTTTGCTGGGTGGAGGATCCGGAG	62	0.000349745
USP8_MIT__P40818_1_142	Q6NXP0	EFCAB12	EF-hand calcium-binding domain-containing protein 12	2	17	MDDDYEAYHSIFLSLL	mut	10	L	I	mut_04507	wt_00016	CAGCCTCTTCATCTGGCATGGACGACGATTATGAAGCCTACCATTCAATCTTCCTTAGTTTATTAGGTGGAGGATCCGGAG	62	0.000349745
USP8_MIT__P40818_1_142	Q6NXP0	EFCAB12	EF-hand calcium-binding domain-containing protein 12	2	17	MDDDYEAYHSKFLSLL	mut	10	L	K	mut_04508	wt_00016	CAGCCTCTTCATCTGGCATGGACGACGATTATGAAGCTTACCATAGTAAATTTCTTTCACTGCTTGGTGGAGGATCCGGAG	211	0.00119026
USP8_MIT__P40818_1_142	Q6NXP0	EFCAB12	EF-hand calcium-binding domain-containing protein 12	2	17	MDDDYEAYHSKFLSLL	mut	10	L	K	mut_04508	wt_00016	CAGCCTCTTCATCTGGCATGGACGACGACTATGAAGCGTACCATTCCAAATTTCTGTCACTGCTGGGTGGAGGATCCGGAG	211	0.00119026
USP8_MIT__P40818_1_142	Q6NXP0	EFCAB12	EF-hand calcium-binding domain-containing protein 12	2	17	MDDDYEAYHSMFLSLL	mut	10	L	M	mut_04509	wt_00016	CAGCCTCTTCATCTGGCATGGACGACGATTACGAAGCCTATCACTCCATGTTCCTGAGTCTGTTAGGTGGAGGATCCGGAG	306	0.00172616
USP8_MIT__P40818_1_142	Q6NXP0	EFCAB12	EF-hand calcium-binding domain-containing protein 12	2	17	MDDDYEAYHSMFLSLL	mut	10	L	M	mut_04509	wt_00016	CAGCCTCTTCATCTGGCATGGACGACGATTATGAAGCATACCATTCCATGTTCCTGTCGCTGCTGGGTGGAGGATCCGGAG	306	0.00172616
USP8_MIT__P40818_1_142	Q6NXP0	EFCAB12	EF-hand calcium-binding domain-containing protein 12	2	17	MDDDYEAYHSNFLSLL	mut	10	L	N	mut_04510	wt_00016	CAGCCTCTTCATCTGGCATGGACGACGACTATGAGGCGTATCATTCAAACTTTTTATCACTGTTGGGTGGAGGATCCGGAG	198	0.00111693
USP8_MIT__P40818_1_142	Q6NXP0	EFCAB12	EF-hand calcium-binding domain-containing protein 12	2	17	MDDDYEAYHSNFLSLL	mut	10	L	N	mut_04510	wt_00016	CAGCCTCTTCATCTGGCATGGATGATGATTATGAGGCTTACCACTCTAACTTCCTGAGTCTTCTGGGTGGAGGATCCGGAG	198	0.00111693
USP8_MIT__P40818_1_142	Q6NXP0	EFCAB12	EF-hand calcium-binding domain-containing protein 12	2	17	MDDDYEAYHSPFLSLL	mut	10	L	P	mut_04511	wt_00016	CAGCCTCTTCATCTGGCATGGATGATGATTATGAAGCATACCATAGCCCATTCCTTTCTCTTCTGGGTGGAGGATCCGGAG	240	0.00135385
USP8_MIT__P40818_1_142	Q6NXP0	EFCAB12	EF-hand calcium-binding domain-containing protein 12	2	17	MDDDYEAYHSPFLSLL	mut	10	L	P	mut_04511	wt_00016	CAGCCTCTTCATCTGGCATGGACGACGATTACGAAGCATATCATAGCCCATTCCTGAGCTTGTTAGGTGGAGGATCCGGAG	240	0.00135385
USP8_MIT__P40818_1_142	Q6NXP0	EFCAB12	EF-hand calcium-binding domain-containing protein 12	2	17	MDDDYEAYHSQFLSLL	mut	10	L	Q	mut_04512	wt_00016	CAGCCTCTTCATCTGGCATGGACGACGATTATGAAGCCTACCACAGTCAATTTCTGAGTCTGTTAGGTGGAGGATCCGGAG	145	0.000817952
USP8_MIT__P40818_1_142	Q6NXP0	EFCAB12	EF-hand calcium-binding domain-containing protein 12	2	17	MDDDYEAYHSQFLSLL	mut	10	L	Q	mut_04512	wt_00016	CAGCCTCTTCATCTGGCATGGACGATGACTATGAAGCATACCACAGTCAGTTTCTGAGCTTATTGGGTGGAGGATCCGGAG	145	0.000817952
USP8_MIT__P40818_1_142	Q6NXP0	EFCAB12	EF-hand calcium-binding domain-containing protein 12	2	17	MDDDYEAYHSRFLSLL	mut	10	L	R	mut_04513	wt_00016	CAGCCTCTTCATCTGGCATGGACGATGATTACGAAGCATATCATAGTCGTTTTCTGAGCCTGTTGGGTGGAGGATCCGGAG	219	0.00123539
USP8_MIT__P40818_1_142	Q6NXP0	EFCAB12	EF-hand calcium-binding domain-containing protein 12	2	17	MDDDYEAYHSRFLSLL	mut	10	L	R	mut_04513	wt_00016	CAGCCTCTTCATCTGGCATGGACGACGATTACGAAGCTTACCACTCTCGCTTCCTGAGTCTGTTAGGTGGAGGATCCGGAG	219	0.00123539
USP8_MIT__P40818_1_142	Q6NXP0	EFCAB12	EF-hand calcium-binding domain-containing protein 12	2	17	MDDDYEAYHSSFLSLL	mut	10	L	S	mut_04514	wt_00016	CAGCCTCTTCATCTGGCATGGACGACGATTATGAAGCATATCACTCCAGCTTCCTTTCCCTGCTGGGTGGAGGATCCGGAG	248	0.00139898
USP8_MIT__P40818_1_142	Q6NXP0	EFCAB12	EF-hand calcium-binding domain-containing protein 12	2	17	MDDDYEAYHSSFLSLL	mut	10	L	S	mut_04514	wt_00016	CAGCCTCTTCATCTGGCATGGATGATGACTATGAAGCATACCACTCATCATTCTTAAGCCTGCTTGGTGGAGGATCCGGAG	248	0.00139898
USP8_MIT__P40818_1_142	Q6NXP0	EFCAB12	EF-hand calcium-binding domain-containing protein 12	2	17	MDDDYEAYHSTFLSLL	mut	10	L	T	mut_04515	wt_00016	CAGCCTCTTCATCTGGCATGGACGACGATTACGAAGCGTATCATTCAACCTTCCTGAGTCTTCTGGGTGGAGGATCCGGAG	151	0.000851798
USP8_MIT__P40818_1_142	Q6NXP0	EFCAB12	EF-hand calcium-binding domain-containing protein 12	2	17	MDDDYEAYHSTFLSLL	mut	10	L	T	mut_04515	wt_00016	CAGCCTCTTCATCTGGCATGGACGACGATTACGAAGCCTATCACTCAACTTTTCTTTCTTTATTGGGTGGAGGATCCGGAG	151	0.000851798
USP8_MIT__P40818_1_142	Q6NXP0	EFCAB12	EF-hand calcium-binding domain-containing protein 12	2	17	MDDDYEAYHSVFLSLL	mut	10	L	V	mut_04516	wt_00016	CAGCCTCTTCATCTGGCATGGACGACGACTATGAAGCGTATCACTCAGTATTCCTGTCACTGTTGGGTGGAGGATCCGGAG	258	0.00145539
USP8_MIT__P40818_1_142	Q6NXP0	EFCAB12	EF-hand calcium-binding domain-containing protein 12	2	17	MDDDYEAYHSVFLSLL	mut	10	L	V	mut_04516	wt_00016	CAGCCTCTTCATCTGGCATGGACGACGACTATGAGGCGTATCATTCCGTGTTTCTGTCTCTTTTAGGTGGAGGATCCGGAG	258	0.00145539
USP8_MIT__P40818_1_142	Q6NXP0	EFCAB12	EF-hand calcium-binding domain-containing protein 12	2	17	MDDDYEAYHSWFLSLL	mut	10	L	W	mut_04517	wt_00016	CAGCCTCTTCATCTGGCATGGATGATGATTACGAAGCGTACCATAGCTGGTTTCTGAGCTTACTTGGTGGAGGATCCGGAG	192	0.00108308
USP8_MIT__P40818_1_142	Q6NXP0	EFCAB12	EF-hand calcium-binding domain-containing protein 12	2	17	MDDDYEAYHSWFLSLL	mut	10	L	W	mut_04517	wt_00016	CAGCCTCTTCATCTGGCATGGACGACGATTACGAAGCTTATCATAGTTGGTTCCTTTCTCTGCTGGGTGGAGGATCCGGAG	192	0.00108308
USP8_MIT__P40818_1_142	Q6NXP0	EFCAB12	EF-hand calcium-binding domain-containing protein 12	2	17	MDDDYEAYHSYFLSLL	mut	10	L	Y	mut_04518	wt_00016	CAGCCTCTTCATCTGGCATGGACGACGACTACGAAGCCTATCACAGCTACTTTCTGTCACTGTTGGGTGGAGGATCCGGAG	311	0.00175437
USP8_MIT__P40818_1_142	Q6NXP0	EFCAB12	EF-hand calcium-binding domain-containing protein 12	2	17	MDDDYEAYHSYFLSLL	mut	10	L	Y	mut_04518	wt_00016	CAGCCTCTTCATCTGGCATGGACGACGATTATGAAGCGTACCATTCGTACTTTCTTTCTTTATTGGGTGGAGGATCCGGAG	311	0.00175437
USP8_MIT__P40818_1_142	Q6NXP0	EFCAB12	EF-hand calcium-binding domain-containing protein 12	2	17	MDDDYEAYHSLALSLL	mut	11	F	A	mut_04519	wt_00016	CAGCCTCTTCATCTGGCATGGACGACGATTATGAGGCCTATCATTCTCTGGCATTGTCACTGTTGGGTGGAGGATCCGGAG	166	0.000936414
USP8_MIT__P40818_1_142	Q6NXP0	EFCAB12	EF-hand calcium-binding domain-containing protein 12	2	17	MDDDYEAYHSLALSLL	mut	11	F	A	mut_04519	wt_00016	CAGCCTCTTCATCTGGCATGGATGATGATTATGAGGCGTATCATAGTTTGGCTCTTAGCCTGTTAGGTGGAGGATCCGGAG	166	0.000936414
USP8_MIT__P40818_1_142	Q6NXP0	EFCAB12	EF-hand calcium-binding domain-containing protein 12	2	17	MDDDYEAYHSLDLSLL	mut	11	F	D	mut_04520	wt_00016	CAGCCTCTTCATCTGGCATGGATGACGATTACGAAGCCTATCATTCTCTTGACTTGTCTTTACTGGGTGGAGGATCCGGAG	193	0.00108872
USP8_MIT__P40818_1_142	Q6NXP0	EFCAB12	EF-hand calcium-binding domain-containing protein 12	2	17	MDDDYEAYHSLDLSLL	mut	11	F	D	mut_04520	wt_00016	CAGCCTCTTCATCTGGCATGGATGATGATTATGAAGCGTACCATAGCCTGGACTTATCATTGCTGGGTGGAGGATCCGGAG	193	0.00108872
USP8_MIT__P40818_1_142	Q6NXP0	EFCAB12	EF-hand calcium-binding domain-containing protein 12	2	17	MDDDYEAYHSLELSLL	mut	11	F	E	mut_04521	wt_00016	CAGCCTCTTCATCTGGCATGGACGACGATTATGAAGCCTACCATTCACTGGAACTGTCTCTGCTGGGTGGAGGATCCGGAG	345	0.00194616
USP8_MIT__P40818_1_142	Q6NXP0	EFCAB12	EF-hand calcium-binding domain-containing protein 12	2	17	MDDDYEAYHSLELSLL	mut	11	F	E	mut_04521	wt_00016	CAGCCTCTTCATCTGGCATGGATGATGACTATGAAGCATATCATAGCCTGGAACTGTCTCTGTTGGGTGGAGGATCCGGAG	345	0.00194616
USP8_MIT__P40818_1_142	Q6NXP0	EFCAB12	EF-hand calcium-binding domain-containing protein 12	2	17	MDDDYEAYHSLGLSLL	mut	11	F	G	mut_04522	wt_00016	CAGCCTCTTCATCTGGCATGGATGATGATTATGAGGCATACCACAGTCTTGGATTAAGTCTGCTGGGTGGAGGATCCGGAG	142	0.000801029
USP8_MIT__P40818_1_142	Q6NXP0	EFCAB12	EF-hand calcium-binding domain-containing protein 12	2	17	MDDDYEAYHSLGLSLL	mut	11	F	G	mut_04522	wt_00016	CAGCCTCTTCATCTGGCATGGATGATGATTATGAAGCCTATCACTCTCTGGGTTTGAGTCTGTTGGGTGGAGGATCCGGAG	142	0.000801029
USP8_MIT__P40818_1_142	Q6NXP0	EFCAB12	EF-hand calcium-binding domain-containing protein 12	2	17	MDDDYEAYHSLHLSLL	mut	11	F	H	mut_04523	wt_00016	CAGCCTCTTCATCTGGCATGGACGATGACTATGAGGCCTATCATAGTTTACATCTGAGTTTGCTGGGTGGAGGATCCGGAG	262	0.00147795
USP8_MIT__P40818_1_142	Q6NXP0	EFCAB12	EF-hand calcium-binding domain-containing protein 12	2	17	MDDDYEAYHSLHLSLL	mut	11	F	H	mut_04523	wt_00016	CAGCCTCTTCATCTGGCATGGACGACGATTACGAAGCGTATCATTCCCTGCATTTGTCTCTTCTGGGTGGAGGATCCGGAG	262	0.00147795
USP8_MIT__P40818_1_142	Q6NXP0	EFCAB12	EF-hand calcium-binding domain-containing protein 12	2	17	MDDDYEAYHSLILSLL	mut	11	F	I	mut_04524	wt_00016	CAGCCTCTTCATCTGGCATGGACGACGATTATGAAGCGTATCACAGTCTGATCCTGAGTCTTTTAGGTGGAGGATCCGGAG	144	0.000812311
USP8_MIT__P40818_1_142	Q6NXP0	EFCAB12	EF-hand calcium-binding domain-containing protein 12	2	17	MDDDYEAYHSLILSLL	mut	11	F	I	mut_04524	wt_00016	CAGCCTCTTCATCTGGCATGGACGACGATTATGAAGCTTATCATTCACTGATTTTGTCCTTACTGGGTGGAGGATCCGGAG	144	0.000812311
USP8_MIT__P40818_1_142	Q6NXP0	EFCAB12	EF-hand calcium-binding domain-containing protein 12	2	17	MDDDYEAYHSLKLSLL	mut	11	F	K	mut_04525	wt_00016	CAGCCTCTTCATCTGGCATGGACGACGACTATGAAGCGTACCATTCACTGAAACTGTCACTGCTGGGTGGAGGATCCGGAG	315	0.00177693
USP8_MIT__P40818_1_142	Q6NXP0	EFCAB12	EF-hand calcium-binding domain-containing protein 12	2	17	MDDDYEAYHSLKLSLL	mut	11	F	K	mut_04525	wt_00016	CAGCCTCTTCATCTGGCATGGACGACGACTATGAAGCCTATCATTCACTGAAGCTGTCCTTGCTGGGTGGAGGATCCGGAG	315	0.00177693
USP8_MIT__P40818_1_142	Q6NXP0	EFCAB12	EF-hand calcium-binding domain-containing protein 12	2	17	MDDDYEAYHSLLLSLL	mut	11	F	L	mut_04526	wt_00016	CAGCCTCTTCATCTGGCATGGACGACGACTATGAAGCATACCATTCCCTGTTGCTGTCACTGTTGGGTGGAGGATCCGGAG	405	0.00228462
USP8_MIT__P40818_1_142	Q6NXP0	EFCAB12	EF-hand calcium-binding domain-containing protein 12	2	17	MDDDYEAYHSLLLSLL	mut	11	F	L	mut_04526	wt_00016	CAGCCTCTTCATCTGGCATGGACGACGATTACGAAGCCTATCATAGCCTTCTGTTGAGCCTGTTAGGTGGAGGATCCGGAG	405	0.00228462
USP8_MIT__P40818_1_142	Q6NXP0	EFCAB12	EF-hand calcium-binding domain-containing protein 12	2	17	MDDDYEAYHSLMLSLL	mut	11	F	M	mut_04527	wt_00016	CAGCCTCTTCATCTGGCATGGACGACGATTACGAGGCTTATCACAGCCTGATGTTGTCCTTACTGGGTGGAGGATCCGGAG	80	0.000451284
USP8_MIT__P40818_1_142	Q6NXP0	EFCAB12	EF-hand calcium-binding domain-containing protein 12	2	17	MDDDYEAYHSLMLSLL	mut	11	F	M	mut_04527	wt_00016	CAGCCTCTTCATCTGGCATGGATGATGATTACGAGGCCTATCACAGCTTAATGTTGTCTCTTCTTGGTGGAGGATCCGGAG	80	0.000451284
USP8_MIT__P40818_1_142	Q6NXP0	EFCAB12	EF-hand calcium-binding domain-containing protein 12	2	17	MDDDYEAYHSLNLSLL	mut	11	F	N	mut_04528	wt_00016	CAGCCTCTTCATCTGGCATGGACGACGATTATGAAGCGTATCACAGCCTGAATCTGAGCCTGTTGGGTGGAGGATCCGGAG	235	0.00132565
USP8_MIT__P40818_1_142	Q6NXP0	EFCAB12	EF-hand calcium-binding domain-containing protein 12	2	17	MDDDYEAYHSLNLSLL	mut	11	F	N	mut_04528	wt_00016	CAGCCTCTTCATCTGGCATGGACGACGATTATGAGGCCTACCACAGTCTGAATCTGAGTCTGTTGGGTGGAGGATCCGGAG	235	0.00132565
USP8_MIT__P40818_1_142	Q6NXP0	EFCAB12	EF-hand calcium-binding domain-containing protein 12	2	17	MDDDYEAYHSLPLSLL	mut	11	F	P	mut_04529	wt_00016	CAGCCTCTTCATCTGGCATGGATGATGATTACGAAGCGTATCACAGTTTACCGCTGAGTCTGTTAGGTGGAGGATCCGGAG	157	0.000885645
USP8_MIT__P40818_1_142	Q6NXP0	EFCAB12	EF-hand calcium-binding domain-containing protein 12	2	17	MDDDYEAYHSLPLSLL	mut	11	F	P	mut_04529	wt_00016	CAGCCTCTTCATCTGGCATGGATGATGATTATGAAGCATACCACTCACTGCCTCTGAGCTTACTGGGTGGAGGATCCGGAG	157	0.000885645
USP8_MIT__P40818_1_142	Q6NXP0	EFCAB12	EF-hand calcium-binding domain-containing protein 12	2	17	MDDDYEAYHSLQLSLL	mut	11	F	Q	mut_04530	wt_00016	CAGCCTCTTCATCTGGCATGGACGACGACTACGAAGCTTATCATTCTCTGCAGCTTAGTCTGCTGGGTGGAGGATCCGGAG	226	0.00127488
USP8_MIT__P40818_1_142	Q6NXP0	EFCAB12	EF-hand calcium-binding domain-containing protein 12	2	17	MDDDYEAYHSLQLSLL	mut	11	F	Q	mut_04530	wt_00016	CAGCCTCTTCATCTGGCATGGATGATGACTATGAGGCATATCATAGTCTTCAGCTTAGCCTGTTGGGTGGAGGATCCGGAG	226	0.00127488
USP8_MIT__P40818_1_142	Q6NXP0	EFCAB12	EF-hand calcium-binding domain-containing protein 12	2	17	MDDDYEAYHSLRLSLL	mut	11	F	R	mut_04531	wt_00016	CAGCCTCTTCATCTGGCATGGACGACGATTATGAAGCGTACCACAGTCTGCGCCTGTCATTGTTAGGTGGAGGATCCGGAG	249	0.00140462
USP8_MIT__P40818_1_142	Q6NXP0	EFCAB12	EF-hand calcium-binding domain-containing protein 12	2	17	MDDDYEAYHSLRLSLL	mut	11	F	R	mut_04531	wt_00016	CAGCCTCTTCATCTGGCATGGACGACGATTATGAAGCATATCACAGTCTGCGCCTTAGCCTGCTTGGTGGAGGATCCGGAG	249	0.00140462
USP8_MIT__P40818_1_142	Q6NXP0	EFCAB12	EF-hand calcium-binding domain-containing protein 12	2	17	MDDDYEAYHSLSLSLL	mut	11	F	S	mut_04532	wt_00016	CAGCCTCTTCATCTGGCATGGACGACGACTATGAGGCATACCACTCTCTGTCGTTAAGTCTGCTTGGTGGAGGATCCGGAG	317	0.00178821
USP8_MIT__P40818_1_142	Q6NXP0	EFCAB12	EF-hand calcium-binding domain-containing protein 12	2	17	MDDDYEAYHSLSLSLL	mut	11	F	S	mut_04532	wt_00016	CAGCCTCTTCATCTGGCATGGACGACGATTATGAAGCGTATCATTCACTTTCGCTTAGCCTGCTGGGTGGAGGATCCGGAG	317	0.00178821
USP8_MIT__P40818_1_142	Q6NXP0	EFCAB12	EF-hand calcium-binding domain-containing protein 12	2	17	MDDDYEAYHSLTLSLL	mut	11	F	T	mut_04533	wt_00016	CAGCCTCTTCATCTGGCATGGACGACGATTACGAAGCATATCATTCCCTGACGTTATCTTTGCTGGGTGGAGGATCCGGAG	284	0.00160206
USP8_MIT__P40818_1_142	Q6NXP0	EFCAB12	EF-hand calcium-binding domain-containing protein 12	2	17	MDDDYEAYHSLTLSLL	mut	11	F	T	mut_04533	wt_00016	CAGCCTCTTCATCTGGCATGGACGACGATTACGAAGCGTACCACAGCCTTACACTGTCTTTACTTGGTGGAGGATCCGGAG	284	0.00160206
USP8_MIT__P40818_1_142	Q6NXP0	EFCAB12	EF-hand calcium-binding domain-containing protein 12	2	17	MDDDYEAYHSLVLSLL	mut	11	F	V	mut_04534	wt_00016	CAGCCTCTTCATCTGGCATGGACGACGATTACGAGGCATATCATTCCTTAGTTTTAAGCCTGCTGGGTGGAGGATCCGGAG	231	0.00130308
USP8_MIT__P40818_1_142	Q6NXP0	EFCAB12	EF-hand calcium-binding domain-containing protein 12	2	17	MDDDYEAYHSLVLSLL	mut	11	F	V	mut_04534	wt_00016	CAGCCTCTTCATCTGGCATGGACGACGACTACGAAGCATACCATAGTTTAGTTCTGAGCCTTCTGGGTGGAGGATCCGGAG	231	0.00130308
USP8_MIT__P40818_1_142	Q6NXP0	EFCAB12	EF-hand calcium-binding domain-containing protein 12	2	17	MDDDYEAYHSLWLSLL	mut	11	F	W	mut_04535	wt_00016	CAGCCTCTTCATCTGGCATGGATGATGATTATGAGGCGTATCACTCACTGTGGTTATCGTTACTGGGTGGAGGATCCGGAG	148	0.000834875
USP8_MIT__P40818_1_142	Q6NXP0	EFCAB12	EF-hand calcium-binding domain-containing protein 12	2	17	MDDDYEAYHSLWLSLL	mut	11	F	W	mut_04535	wt_00016	CAGCCTCTTCATCTGGCATGGATGATGATTACGAAGCCTACCACAGCTTGTGGTTATCTTTACTGGGTGGAGGATCCGGAG	148	0.000834875
USP8_MIT__P40818_1_142	Q6NXP0	EFCAB12	EF-hand calcium-binding domain-containing protein 12	2	17	MDDDYEAYHSLYLSLL	mut	11	F	Y	mut_04536	wt_00016	CAGCCTCTTCATCTGGCATGGACGACGATTATGAAGCGTATCACTCCTTATATCTGTCTCTGTTGGGTGGAGGATCCGGAG	240	0.00135385
USP8_MIT__P40818_1_142	Q6NXP0	EFCAB12	EF-hand calcium-binding domain-containing protein 12	2	17	MDDDYEAYHSLYLSLL	mut	11	F	Y	mut_04536	wt_00016	CAGCCTCTTCATCTGGCATGGACGACGATTACGAAGCTTATCATAGCCTGTATCTGAGTTTATTGGGTGGAGGATCCGGAG	240	0.00135385
USP8_MIT__P40818_1_142	Q6NXP0	EFCAB12	EF-hand calcium-binding domain-containing protein 12	2	17	MDDDYEAYHSLFASLL	mut	12	L	A	mut_04537	wt_00016	CAGCCTCTTCATCTGGCATGGACGACGATTATGAAGCCTATCACTCGCTGTTTGCCAGTTTGCTTGGTGGAGGATCCGGAG	239	0.00134821
USP8_MIT__P40818_1_142	Q6NXP0	EFCAB12	EF-hand calcium-binding domain-containing protein 12	2	17	MDDDYEAYHSLFASLL	mut	12	L	A	mut_04537	wt_00016	CAGCCTCTTCATCTGGCATGGATGATGATTATGAGGCATATCACTCTCTGTTTGCCAGCCTGTTAGGTGGAGGATCCGGAG	239	0.00134821
USP8_MIT__P40818_1_142	Q6NXP0	EFCAB12	EF-hand calcium-binding domain-containing protein 12	2	17	MDDDYEAYHSLFDSLL	mut	12	L	D	mut_04538	wt_00016	CAGCCTCTTCATCTGGCATGGACGACGATTACGAAGCCTACCACAGCCTGTTTGATAGTCTGTTGGGTGGAGGATCCGGAG	180	0.00101539
USP8_MIT__P40818_1_142	Q6NXP0	EFCAB12	EF-hand calcium-binding domain-containing protein 12	2	17	MDDDYEAYHSLFDSLL	mut	12	L	D	mut_04538	wt_00016	CAGCCTCTTCATCTGGCATGGACGACGACTACGAAGCCTACCATAGTCTGTTCGATTCTTTATTAGGTGGAGGATCCGGAG	180	0.00101539
USP8_MIT__P40818_1_142	Q6NXP0	EFCAB12	EF-hand calcium-binding domain-containing protein 12	2	17	MDDDYEAYHSLFESLL	mut	12	L	E	mut_04539	wt_00016	CAGCCTCTTCATCTGGCATGGACGACGATTACGAAGCCTATCACTCTCTGTTTGAATCCCTTTTAGGTGGAGGATCCGGAG	118	0.000665644
USP8_MIT__P40818_1_142	Q6NXP0	EFCAB12	EF-hand calcium-binding domain-containing protein 12	2	17	MDDDYEAYHSLFESLL	mut	12	L	E	mut_04539	wt_00016	CAGCCTCTTCATCTGGCATGGACGACGATTATGAAGCCTACCATTCGCTGTTTGAGTCGCTTTTAGGTGGAGGATCCGGAG	118	0.000665644
USP8_MIT__P40818_1_142	Q6NXP0	EFCAB12	EF-hand calcium-binding domain-containing protein 12	2	17	MDDDYEAYHSLFFSLL	mut	12	L	F	mut_04540	wt_00016	CAGCCTCTTCATCTGGCATGGACGATGACTACGAGGCGTATCACTCTCTGTTCTTTTCATTACTTGGTGGAGGATCCGGAG	133	0.000750259
USP8_MIT__P40818_1_142	Q6NXP0	EFCAB12	EF-hand calcium-binding domain-containing protein 12	2	17	MDDDYEAYHSLFFSLL	mut	12	L	F	mut_04540	wt_00016	CAGCCTCTTCATCTGGCATGGACGACGACTATGAGGCGTACCACTCGCTTTTCTTCAGCCTTTTAGGTGGAGGATCCGGAG	133	0.000750259
USP8_MIT__P40818_1_142	Q6NXP0	EFCAB12	EF-hand calcium-binding domain-containing protein 12	2	17	MDDDYEAYHSLFGSLL	mut	12	L	G	mut_04541	wt_00016	CAGCCTCTTCATCTGGCATGGACGACGATTACGAAGCCTATCATTCGCTGTTTGGTTCTCTGCTGGGTGGAGGATCCGGAG	274	0.00154565
USP8_MIT__P40818_1_142	Q6NXP0	EFCAB12	EF-hand calcium-binding domain-containing protein 12	2	17	MDDDYEAYHSLFGSLL	mut	12	L	G	mut_04541	wt_00016	CAGCCTCTTCATCTGGCATGGATGATGATTATGAAGCATATCACAGCCTGTTTGGTAGCTTGCTGGGTGGAGGATCCGGAG	274	0.00154565
USP8_MIT__P40818_1_142	Q6NXP0	EFCAB12	EF-hand calcium-binding domain-containing protein 12	2	17	MDDDYEAYHSLFHSLL	mut	12	L	H	mut_04542	wt_00016	CAGCCTCTTCATCTGGCATGGATGATGATTATGAGGCTTATCATTCATTATTCCACTCCCTGCTGGGTGGAGGATCCGGAG	193	0.00108872
USP8_MIT__P40818_1_142	Q6NXP0	EFCAB12	EF-hand calcium-binding domain-containing protein 12	2	17	MDDDYEAYHSLFHSLL	mut	12	L	H	mut_04542	wt_00016	CAGCCTCTTCATCTGGCATGGACGACGACTATGAAGCTTACCATTCACTGTTTCATAGCCTGTTAGGTGGAGGATCCGGAG	193	0.00108872
USP8_MIT__P40818_1_142	Q6NXP0	EFCAB12	EF-hand calcium-binding domain-containing protein 12	2	17	MDDDYEAYHSLFISLL	mut	12	L	I	mut_04543	wt_00016	CAGCCTCTTCATCTGGCATGGACGACGACTACGAAGCCTATCACAGTTTGTTCATTAGCCTGCTTGGTGGAGGATCCGGAG	325	0.00183334
USP8_MIT__P40818_1_142	Q6NXP0	EFCAB12	EF-hand calcium-binding domain-containing protein 12	2	17	MDDDYEAYHSLFISLL	mut	12	L	I	mut_04543	wt_00016	CAGCCTCTTCATCTGGCATGGACGACGACTATGAAGCTTACCACAGTCTGTTTATCTCCCTGCTGGGTGGAGGATCCGGAG	325	0.00183334
USP8_MIT__P40818_1_142	Q6NXP0	EFCAB12	EF-hand calcium-binding domain-containing protein 12	2	17	MDDDYEAYHSLFKSLL	mut	12	L	K	mut_04544	wt_00016	CAGCCTCTTCATCTGGCATGGACGACGATTATGAGGCATACCACAGTCTGTTTAAGTCCCTGCTGGGTGGAGGATCCGGAG	214	0.00120718
USP8_MIT__P40818_1_142	Q6NXP0	EFCAB12	EF-hand calcium-binding domain-containing protein 12	2	17	MDDDYEAYHSLFKSLL	mut	12	L	K	mut_04544	wt_00016	CAGCCTCTTCATCTGGCATGGACGACGATTATGAAGCCTACCATTCTCTGTTTAAAAGCCTGCTGGGTGGAGGATCCGGAG	214	0.00120718
USP8_MIT__P40818_1_142	Q6NXP0	EFCAB12	EF-hand calcium-binding domain-containing protein 12	2	17	MDDDYEAYHSLFMSLL	mut	12	L	M	mut_04545	wt_00016	CAGCCTCTTCATCTGGCATGGACGACGATTACGAAGCCTATCATTCGCTGTTTATGTCGCTTCTGGGTGGAGGATCCGGAG	203	0.00114513
USP8_MIT__P40818_1_142	Q6NXP0	EFCAB12	EF-hand calcium-binding domain-containing protein 12	2	17	MDDDYEAYHSLFMSLL	mut	12	L	M	mut_04545	wt_00016	CAGCCTCTTCATCTGGCATGGACGACGATTACGAGGCGTACCATTCACTGTTCATGAGTTTACTGGGTGGAGGATCCGGAG	203	0.00114513
USP8_MIT__P40818_1_142	Q6NXP0	EFCAB12	EF-hand calcium-binding domain-containing protein 12	2	17	MDDDYEAYHSLFNSLL	mut	12	L	N	mut_04546	wt_00016	CAGCCTCTTCATCTGGCATGGACGACGACTACGAAGCGTATCATAGCCTTTTCAATAGCCTGTTAGGTGGAGGATCCGGAG	228	0.00128616
USP8_MIT__P40818_1_142	Q6NXP0	EFCAB12	EF-hand calcium-binding domain-containing protein 12	2	17	MDDDYEAYHSLFNSLL	mut	12	L	N	mut_04546	wt_00016	CAGCCTCTTCATCTGGCATGGACGACGATTACGAAGCATATCATAGCCTTTTCAACTCACTGCTGGGTGGAGGATCCGGAG	228	0.00128616
USP8_MIT__P40818_1_142	Q6NXP0	EFCAB12	EF-hand calcium-binding domain-containing protein 12	2	17	MDDDYEAYHSLFPSLL	mut	12	L	P	mut_04547	wt_00016	CAGCCTCTTCATCTGGCATGGACGACGATTATGAGGCGTATCATTCTTTGTTCCCAAGTCTGCTGGGTGGAGGATCCGGAG	186	0.00104924
USP8_MIT__P40818_1_142	Q6NXP0	EFCAB12	EF-hand calcium-binding domain-containing protein 12	2	17	MDDDYEAYHSLFPSLL	mut	12	L	P	mut_04547	wt_00016	CAGCCTCTTCATCTGGCATGGATGACGATTATGAAGCTTACCATTCACTGTTCCCATCATTACTGGGTGGAGGATCCGGAG	186	0.00104924
USP8_MIT__P40818_1_142	Q6NXP0	EFCAB12	EF-hand calcium-binding domain-containing protein 12	2	17	MDDDYEAYHSLFQSLL	mut	12	L	Q	mut_04548	wt_00016	CAGCCTCTTCATCTGGCATGGACGACGATTATGAAGCATACCATTCACTTTTCCAATCGTTACTGGGTGGAGGATCCGGAG	233	0.00131436
USP8_MIT__P40818_1_142	Q6NXP0	EFCAB12	EF-hand calcium-binding domain-containing protein 12	2	17	MDDDYEAYHSLFQSLL	mut	12	L	Q	mut_04548	wt_00016	CAGCCTCTTCATCTGGCATGGACGACGATTACGAAGCATATCATTCCCTGTTCCAAAGCTTGTTAGGTGGAGGATCCGGAG	233	0.00131436
USP8_MIT__P40818_1_142	Q6NXP0	EFCAB12	EF-hand calcium-binding domain-containing protein 12	2	17	MDDDYEAYHSLFRSLL	mut	12	L	R	mut_04549	wt_00016	CAGCCTCTTCATCTGGCATGGACGACGATTATGAAGCATATCATTCGCTGTTTCGCTCGCTGCTGGGTGGAGGATCCGGAG	291	0.00164155
USP8_MIT__P40818_1_142	Q6NXP0	EFCAB12	EF-hand calcium-binding domain-containing protein 12	2	17	MDDDYEAYHSLFRSLL	mut	12	L	R	mut_04549	wt_00016	CAGCCTCTTCATCTGGCATGGATGATGATTATGAAGCGTATCACAGCCTGTTTCGTTCTCTTCTGGGTGGAGGATCCGGAG	291	0.00164155
USP8_MIT__P40818_1_142	Q6NXP0	EFCAB12	EF-hand calcium-binding domain-containing protein 12	2	17	MDDDYEAYHSLFSSLL	mut	12	L	S	mut_04550	wt_00016	CAGCCTCTTCATCTGGCATGGATGATGATTACGAAGCGTACCACAGTCTTTTCTCATCGCTGTTGGGTGGAGGATCCGGAG	284	0.00160206
USP8_MIT__P40818_1_142	Q6NXP0	EFCAB12	EF-hand calcium-binding domain-containing protein 12	2	17	MDDDYEAYHSLFSSLL	mut	12	L	S	mut_04550	wt_00016	CAGCCTCTTCATCTGGCATGGATGACGATTATGAGGCCTACCATAGTCTGTTCTCATCGTTGCTGGGTGGAGGATCCGGAG	284	0.00160206
USP8_MIT__P40818_1_142	Q6NXP0	EFCAB12	EF-hand calcium-binding domain-containing protein 12	2	17	MDDDYEAYHSLFTSLL	mut	12	L	T	mut_04551	wt_00016	CAGCCTCTTCATCTGGCATGGACGACGATTACGAAGCTTATCACTCTTTATTCACATCGTTGCTTGGTGGAGGATCCGGAG	308	0.00173744
USP8_MIT__P40818_1_142	Q6NXP0	EFCAB12	EF-hand calcium-binding domain-containing protein 12	2	17	MDDDYEAYHSLFTSLL	mut	12	L	T	mut_04551	wt_00016	CAGCCTCTTCATCTGGCATGGACGACGACTATGAAGCGTATCACTCACTGTTTACTTCCCTGTTAGGTGGAGGATCCGGAG	308	0.00173744
USP8_MIT__P40818_1_142	Q6NXP0	EFCAB12	EF-hand calcium-binding domain-containing protein 12	2	17	MDDDYEAYHSLFVSLL	mut	12	L	V	mut_04552	wt_00016	CAGCCTCTTCATCTGGCATGGACGACGATTATGAAGCGTATCACTCGTTGTTTGTGAGTTTGCTGGGTGGAGGATCCGGAG	301	0.00169796
USP8_MIT__P40818_1_142	Q6NXP0	EFCAB12	EF-hand calcium-binding domain-containing protein 12	2	17	MDDDYEAYHSLFVSLL	mut	12	L	V	mut_04552	wt_00016	CAGCCTCTTCATCTGGCATGGACGACGACTACGAAGCATACCACAGCTTGTTTGTTTCGTTACTGGGTGGAGGATCCGGAG	301	0.00169796
USP8_MIT__P40818_1_142	Q6NXP0	EFCAB12	EF-hand calcium-binding domain-containing protein 12	2	17	MDDDYEAYHSLFWSLL	mut	12	L	W	mut_04553	wt_00016	CAGCCTCTTCATCTGGCATGGACGACGATTATGAAGCGTATCACAGTTTATTTTGGAGTTTGTTGGGTGGAGGATCCGGAG	193	0.00108872
USP8_MIT__P40818_1_142	Q6NXP0	EFCAB12	EF-hand calcium-binding domain-containing protein 12	2	17	MDDDYEAYHSLFWSLL	mut	12	L	W	mut_04553	wt_00016	CAGCCTCTTCATCTGGCATGGACGACGATTATGAGGCGTATCACTCACTGTTCTGGTCCCTGTTAGGTGGAGGATCCGGAG	193	0.00108872
USP8_MIT__P40818_1_142	Q6NXP0	EFCAB12	EF-hand calcium-binding domain-containing protein 12	2	17	MDDDYEAYHSLFYSLL	mut	12	L	Y	mut_04554	wt_00016	CAGCCTCTTCATCTGGCATGGACGACGATTATGAAGCGTACCATAGCTTATTTTACTCTCTTCTTGGTGGAGGATCCGGAG	226	0.00127488
USP8_MIT__P40818_1_142	Q6NXP0	EFCAB12	EF-hand calcium-binding domain-containing protein 12	2	17	MDDDYEAYHSLFYSLL	mut	12	L	Y	mut_04554	wt_00016	CAGCCTCTTCATCTGGCATGGACGACGATTATGAAGCCTACCATAGCTTGTTCTATTCGCTGCTGGGTGGAGGATCCGGAG	226	0.00127488
USP8_MIT__P40818_1_142	Q6NXP0	EFCAB12	EF-hand calcium-binding domain-containing protein 12	2	17	MDDDYEAYHSLFLALL	mut	13	S	A	mut_04555	wt_00016	CAGCCTCTTCATCTGGCATGGACGACGATTATGAAGCATACCATTCACTGTTTCTTGCGCTTCTTGGTGGAGGATCCGGAG	220	0.00124103
USP8_MIT__P40818_1_142	Q6NXP0	EFCAB12	EF-hand calcium-binding domain-containing protein 12	2	17	MDDDYEAYHSLFLALL	mut	13	S	A	mut_04555	wt_00016	CAGCCTCTTCATCTGGCATGGATGATGACTACGAAGCCTACCATTCCTTGTTCTTGGCATTATTGGGTGGAGGATCCGGAG	220	0.00124103
USP8_MIT__P40818_1_142	Q6NXP0	EFCAB12	EF-hand calcium-binding domain-containing protein 12	2	17	MDDDYEAYHSLFLDLL	mut	13	S	D	mut_04556	wt_00016	CAGCCTCTTCATCTGGCATGGACGACGATTACGAAGCCTACCACAGCTTATTTCTGGATTTGCTGGGTGGAGGATCCGGAG	175	0.000987184
USP8_MIT__P40818_1_142	Q6NXP0	EFCAB12	EF-hand calcium-binding domain-containing protein 12	2	17	MDDDYEAYHSLFLDLL	mut	13	S	D	mut_04556	wt_00016	CAGCCTCTTCATCTGGCATGGACGACGATTACGAAGCGTATCACAGCCTGTTTCTGGACTTACTGGGTGGAGGATCCGGAG	175	0.000987184
USP8_MIT__P40818_1_142	Q6NXP0	EFCAB12	EF-hand calcium-binding domain-containing protein 12	2	17	MDDDYEAYHSLFLELL	mut	13	S	E	mut_04557	wt_00016	CAGCCTCTTCATCTGGCATGGACGACGATTATGAGGCCTATCATTCCTTGTTCCTGGAGTTGTTAGGTGGAGGATCCGGAG	155	0.000874363
USP8_MIT__P40818_1_142	Q6NXP0	EFCAB12	EF-hand calcium-binding domain-containing protein 12	2	17	MDDDYEAYHSLFLELL	mut	13	S	E	mut_04557	wt_00016	CAGCCTCTTCATCTGGCATGGATGATGACTATGAAGCTTATCATAGTCTGTTCCTGGAACTGCTGGGTGGAGGATCCGGAG	155	0.000874363
USP8_MIT__P40818_1_142	Q6NXP0	EFCAB12	EF-hand calcium-binding domain-containing protein 12	2	17	MDDDYEAYHSLFLFLL	mut	13	S	F	mut_04558	wt_00016	CAGCCTCTTCATCTGGCATGGATGATGATTATGAAGCGTATCACTCTCTGTTCCTGTTCTTGCTGGGTGGAGGATCCGGAG	244	0.00137642
USP8_MIT__P40818_1_142	Q6NXP0	EFCAB12	EF-hand calcium-binding domain-containing protein 12	2	17	MDDDYEAYHSLFLFLL	mut	13	S	F	mut_04558	wt_00016	CAGCCTCTTCATCTGGCATGGACGACGACTACGAAGCCTATCATTCGCTGTTCTTATTTCTGCTGGGTGGAGGATCCGGAG	244	0.00137642
USP8_MIT__P40818_1_142	Q6NXP0	EFCAB12	EF-hand calcium-binding domain-containing protein 12	2	17	MDDDYEAYHSLFLGLL	mut	13	S	G	mut_04559	wt_00016	CAGCCTCTTCATCTGGCATGGATGATGACTATGAAGCTTATCATAGCCTGTTCCTTGGCTTACTGGGTGGAGGATCCGGAG	209	0.00117898
USP8_MIT__P40818_1_142	Q6NXP0	EFCAB12	EF-hand calcium-binding domain-containing protein 12	2	17	MDDDYEAYHSLFLGLL	mut	13	S	G	mut_04559	wt_00016	CAGCCTCTTCATCTGGCATGGATGATGATTACGAAGCTTACCATTCACTGTTTCTGGGTCTGCTTGGTGGAGGATCCGGAG	209	0.00117898
USP8_MIT__P40818_1_142	Q6NXP0	EFCAB12	EF-hand calcium-binding domain-containing protein 12	2	17	MDDDYEAYHSLFLHLL	mut	13	S	H	mut_04560	wt_00016	CAGCCTCTTCATCTGGCATGGATGACGACTATGAGGCCTATCATTCCTTATTTCTTCATCTGCTGGGTGGAGGATCCGGAG	244	0.00137642
USP8_MIT__P40818_1_142	Q6NXP0	EFCAB12	EF-hand calcium-binding domain-containing protein 12	2	17	MDDDYEAYHSLFLHLL	mut	13	S	H	mut_04560	wt_00016	CAGCCTCTTCATCTGGCATGGATGATGATTATGAAGCCTATCATTCGCTGTTTCTGCACTTGCTGGGTGGAGGATCCGGAG	244	0.00137642
USP8_MIT__P40818_1_142	Q6NXP0	EFCAB12	EF-hand calcium-binding domain-containing protein 12	2	17	MDDDYEAYHSLFLILL	mut	13	S	I	mut_04561	wt_00016	CAGCCTCTTCATCTGGCATGGACGACGACTATGAGGCTTACCACAGTCTGTTCTTGATTCTTTTGGGTGGAGGATCCGGAG	248	0.00139898
USP8_MIT__P40818_1_142	Q6NXP0	EFCAB12	EF-hand calcium-binding domain-containing protein 12	2	17	MDDDYEAYHSLFLILL	mut	13	S	I	mut_04561	wt_00016	CAGCCTCTTCATCTGGCATGGACGACGACTATGAAGCGTATCACTCCCTGTTTCTGATTCTGCTGGGTGGAGGATCCGGAG	248	0.00139898
USP8_MIT__P40818_1_142	Q6NXP0	EFCAB12	EF-hand calcium-binding domain-containing protein 12	2	17	MDDDYEAYHSLFLKLL	mut	13	S	K	mut_04562	wt_00016	CAGCCTCTTCATCTGGCATGGACGACGACTATGAGGCGTATCATTCGTTGTTCTTAAAGTTGCTGGGTGGAGGATCCGGAG	174	0.000981542
USP8_MIT__P40818_1_142	Q6NXP0	EFCAB12	EF-hand calcium-binding domain-containing protein 12	2	17	MDDDYEAYHSLFLKLL	mut	13	S	K	mut_04562	wt_00016	CAGCCTCTTCATCTGGCATGGACGACGATTATGAGGCCTATCATTCCCTGTTTCTGAAACTGCTGGGTGGAGGATCCGGAG	174	0.000981542
USP8_MIT__P40818_1_142	Q6NXP0	EFCAB12	EF-hand calcium-binding domain-containing protein 12	2	17	MDDDYEAYHSLFLLLL	mut	13	S	L	mut_04563	wt_00016	CAGCCTCTTCATCTGGCATGGATGACGATTATGAAGCCTATCACAGCTTGTTCCTGTTACTTCTGGGTGGAGGATCCGGAG	275	0.00155129
USP8_MIT__P40818_1_142	Q6NXP0	EFCAB12	EF-hand calcium-binding domain-containing protein 12	2	17	MDDDYEAYHSLFLLLL	mut	13	S	L	mut_04563	wt_00016	CAGCCTCTTCATCTGGCATGGACGACGACTACGAAGCTTACCATAGCCTGTTTCTTCTTCTGCTGGGTGGAGGATCCGGAG	275	0.00155129
USP8_MIT__P40818_1_142	Q6NXP0	EFCAB12	EF-hand calcium-binding domain-containing protein 12	2	17	MDDDYEAYHSLFLMLL	mut	13	S	M	mut_04564	wt_00016	CAGCCTCTTCATCTGGCATGGACGACGACTATGAAGCTTATCACTCGCTGTTTCTGATGCTGTTGGGTGGAGGATCCGGAG	244	0.00137642
USP8_MIT__P40818_1_142	Q6NXP0	EFCAB12	EF-hand calcium-binding domain-containing protein 12	2	17	MDDDYEAYHSLFLMLL	mut	13	S	M	mut_04564	wt_00016	CAGCCTCTTCATCTGGCATGGACGACGATTATGAAGCTTACCACTCACTTTTCCTGATGCTTTTAGGTGGAGGATCCGGAG	244	0.00137642
USP8_MIT__P40818_1_142	Q6NXP0	EFCAB12	EF-hand calcium-binding domain-containing protein 12	2	17	MDDDYEAYHSLFLNLL	mut	13	S	N	mut_04565	wt_00016	CAGCCTCTTCATCTGGCATGGACGACGATTATGAAGCCTATCATTCCTTGTTCCTGAACTTATTGGGTGGAGGATCCGGAG	271	0.00152872
USP8_MIT__P40818_1_142	Q6NXP0	EFCAB12	EF-hand calcium-binding domain-containing protein 12	2	17	MDDDYEAYHSLFLNLL	mut	13	S	N	mut_04565	wt_00016	CAGCCTCTTCATCTGGCATGGACGACGATTACGAAGCGTACCACTCCTTGTTCCTGAATCTGTTGGGTGGAGGATCCGGAG	271	0.00152872
USP8_MIT__P40818_1_142	Q6NXP0	EFCAB12	EF-hand calcium-binding domain-containing protein 12	2	17	MDDDYEAYHSLFLPLL	mut	13	S	P	mut_04566	wt_00016	CAGCCTCTTCATCTGGCATGGATGATGATTATGAGGCGTATCATTCACTGTTCTTACCACTGCTGGGTGGAGGATCCGGAG	166	0.000936414
USP8_MIT__P40818_1_142	Q6NXP0	EFCAB12	EF-hand calcium-binding domain-containing protein 12	2	17	MDDDYEAYHSLFLPLL	mut	13	S	P	mut_04566	wt_00016	CAGCCTCTTCATCTGGCATGGATGATGATTATGAAGCTTATCATAGTCTTTTCCTGCCGCTGTTGGGTGGAGGATCCGGAG	166	0.000936414
USP8_MIT__P40818_1_142	Q6NXP0	EFCAB12	EF-hand calcium-binding domain-containing protein 12	2	17	MDDDYEAYHSLFLQLL	mut	13	S	Q	mut_04567	wt_00016	CAGCCTCTTCATCTGGCATGGACGACGATTATGAAGCATACCATTCGTTGTTTCTGCAATTGCTGGGTGGAGGATCCGGAG	238	0.00134257
USP8_MIT__P40818_1_142	Q6NXP0	EFCAB12	EF-hand calcium-binding domain-containing protein 12	2	17	MDDDYEAYHSLFLQLL	mut	13	S	Q	mut_04567	wt_00016	CAGCCTCTTCATCTGGCATGGATGACGACTACGAAGCGTATCATAGTTTATTCCTGCAGTTACTGGGTGGAGGATCCGGAG	238	0.00134257
USP8_MIT__P40818_1_142	Q6NXP0	EFCAB12	EF-hand calcium-binding domain-containing protein 12	2	17	MDDDYEAYHSLFLRLL	mut	13	S	R	mut_04568	wt_00016	CAGCCTCTTCATCTGGCATGGACGACGATTATGAGGCGTACCATAGTTTATTTCTGCGGCTGCTGGGTGGAGGATCCGGAG	240	0.00135385
USP8_MIT__P40818_1_142	Q6NXP0	EFCAB12	EF-hand calcium-binding domain-containing protein 12	2	17	MDDDYEAYHSLFLRLL	mut	13	S	R	mut_04568	wt_00016	CAGCCTCTTCATCTGGCATGGACGACGATTACGAAGCGTACCATTCTCTGTTCCTGCGTCTTTTGGGTGGAGGATCCGGAG	240	0.00135385
USP8_MIT__P40818_1_142	Q6NXP0	EFCAB12	EF-hand calcium-binding domain-containing protein 12	2	17	MDDDYEAYHSLFLTLL	mut	13	S	T	mut_04569	wt_00016	CAGCCTCTTCATCTGGCATGGATGATGACTATGAAGCATATCACAGCCTTTTCCTTACTCTGCTTGGTGGAGGATCCGGAG	231	0.00130308
USP8_MIT__P40818_1_142	Q6NXP0	EFCAB12	EF-hand calcium-binding domain-containing protein 12	2	17	MDDDYEAYHSLFLTLL	mut	13	S	T	mut_04569	wt_00016	CAGCCTCTTCATCTGGCATGGACGACGACTATGAAGCCTACCATTCGCTGTTTCTGACTTTACTGGGTGGAGGATCCGGAG	231	0.00130308
USP8_MIT__P40818_1_142	Q6NXP0	EFCAB12	EF-hand calcium-binding domain-containing protein 12	2	17	MDDDYEAYHSLFLVLL	mut	13	S	V	mut_04570	wt_00016	CAGCCTCTTCATCTGGCATGGACGACGATTATGAAGCTTACCACAGCTTATTCCTGGTGCTTCTTGGTGGAGGATCCGGAG	183	0.00103231
USP8_MIT__P40818_1_142	Q6NXP0	EFCAB12	EF-hand calcium-binding domain-containing protein 12	2	17	MDDDYEAYHSLFLVLL	mut	13	S	V	mut_04570	wt_00016	CAGCCTCTTCATCTGGCATGGACGACGACTATGAAGCGTACCACTCTTTGTTTCTTGTTTTACTTGGTGGAGGATCCGGAG	183	0.00103231
USP8_MIT__P40818_1_142	Q6NXP0	EFCAB12	EF-hand calcium-binding domain-containing protein 12	2	17	MDDDYEAYHSLFLWLL	mut	13	S	W	mut_04571	wt_00016	CAGCCTCTTCATCTGGCATGGATGATGATTATGAAGCTTATCATTCCCTTTTCCTGTGGCTGCTGGGTGGAGGATCCGGAG	252	0.00142154
USP8_MIT__P40818_1_142	Q6NXP0	EFCAB12	EF-hand calcium-binding domain-containing protein 12	2	17	MDDDYEAYHSLFLWLL	mut	13	S	W	mut_04571	wt_00016	CAGCCTCTTCATCTGGCATGGACGACGATTACGAAGCTTACCATTCTCTTTTCTTATGGCTGTTGGGTGGAGGATCCGGAG	252	0.00142154
USP8_MIT__P40818_1_142	Q6NXP0	EFCAB12	EF-hand calcium-binding domain-containing protein 12	2	17	MDDDYEAYHSLFLYLL	mut	13	S	Y	mut_04572	wt_00016	CAGCCTCTTCATCTGGCATGGACGACGATTACGAGGCGTATCATAGCCTGTTTCTGTACTTGCTGGGTGGAGGATCCGGAG	253	0.00142719
USP8_MIT__P40818_1_142	Q6NXP0	EFCAB12	EF-hand calcium-binding domain-containing protein 12	2	17	MDDDYEAYHSLFLYLL	mut	13	S	Y	mut_04572	wt_00016	CAGCCTCTTCATCTGGCATGGACGACGATTACGAAGCCTACCATTCCCTGTTTCTGTATCTGCTGGGTGGAGGATCCGGAG	253	0.00142719
USP8_MIT__P40818_1_142	Q6NXP0	EFCAB12	EF-hand calcium-binding domain-containing protein 12	2	17	MDDDYEAYHSLFLSAL	mut	14	L	A	mut_04573	wt_00016	CAGCCTCTTCATCTGGCATGGACGACGATTATGAGGCTTATCATTCTCTGTTTCTTTCGGCACTTGGTGGAGGATCCGGAG	271	0.00152872
USP8_MIT__P40818_1_142	Q6NXP0	EFCAB12	EF-hand calcium-binding domain-containing protein 12	2	17	MDDDYEAYHSLFLSAL	mut	14	L	A	mut_04573	wt_00016	CAGCCTCTTCATCTGGCATGGACGACGATTATGAAGCCTATCACAGCCTGTTCTTGTCTGCATTAGGTGGAGGATCCGGAG	271	0.00152872
USP8_MIT__P40818_1_142	Q6NXP0	EFCAB12	EF-hand calcium-binding domain-containing protein 12	2	17	MDDDYEAYHSLFLSDL	mut	14	L	D	mut_04574	wt_00016	CAGCCTCTTCATCTGGCATGGACGACGATTATGAAGCATACCACTCATTATTTCTGTCAGATCTGGGTGGAGGATCCGGAG	267	0.00150616
USP8_MIT__P40818_1_142	Q6NXP0	EFCAB12	EF-hand calcium-binding domain-containing protein 12	2	17	MDDDYEAYHSLFLSDL	mut	14	L	D	mut_04574	wt_00016	CAGCCTCTTCATCTGGCATGGACGACGATTACGAAGCGTATCACTCCCTGTTCTTGTCTGATCTGGGTGGAGGATCCGGAG	267	0.00150616
USP8_MIT__P40818_1_142	Q6NXP0	EFCAB12	EF-hand calcium-binding domain-containing protein 12	2	17	MDDDYEAYHSLFLSEL	mut	14	L	E	mut_04575	wt_00016	CAGCCTCTTCATCTGGCATGGACGACGACTATGAGGCGTATCATTCTTTATTCTTATCGGAGCTTGGTGGAGGATCCGGAG	118	0.000665644
USP8_MIT__P40818_1_142	Q6NXP0	EFCAB12	EF-hand calcium-binding domain-containing protein 12	2	17	MDDDYEAYHSLFLSEL	mut	14	L	E	mut_04575	wt_00016	CAGCCTCTTCATCTGGCATGGATGACGATTATGAGGCCTACCACTCGTTATTCTTATCTGAACTGGGTGGAGGATCCGGAG	118	0.000665644
USP8_MIT__P40818_1_142	Q6NXP0	EFCAB12	EF-hand calcium-binding domain-containing protein 12	2	17	MDDDYEAYHSLFLSFL	mut	14	L	F	mut_04576	wt_00016	CAGCCTCTTCATCTGGCATGGACGATGATTACGAGGCCTATCATTCGCTGTTTCTTAGCTTTCTTGGTGGAGGATCCGGAG	174	0.000981542
USP8_MIT__P40818_1_142	Q6NXP0	EFCAB12	EF-hand calcium-binding domain-containing protein 12	2	17	MDDDYEAYHSLFLSFL	mut	14	L	F	mut_04576	wt_00016	CAGCCTCTTCATCTGGCATGGACGACGATTATGAAGCTTATCATTCTTTATTTCTGTCGTTCTTGGGTGGAGGATCCGGAG	174	0.000981542
USP8_MIT__P40818_1_142	Q6NXP0	EFCAB12	EF-hand calcium-binding domain-containing protein 12	2	17	MDDDYEAYHSLFLSGL	mut	14	L	G	mut_04577	wt_00016	CAGCCTCTTCATCTGGCATGGATGATGATTACGAGGCTTATCATAGCTTATTCCTGAGCGGTTTAGGTGGAGGATCCGGAG	149	0.000840516
USP8_MIT__P40818_1_142	Q6NXP0	EFCAB12	EF-hand calcium-binding domain-containing protein 12	2	17	MDDDYEAYHSLFLSGL	mut	14	L	G	mut_04577	wt_00016	CAGCCTCTTCATCTGGCATGGATGATGATTATGAAGCTTACCATTCCCTGTTCCTGTCTGGGTTAGGTGGAGGATCCGGAG	149	0.000840516
USP8_MIT__P40818_1_142	Q6NXP0	EFCAB12	EF-hand calcium-binding domain-containing protein 12	2	17	MDDDYEAYHSLFLSHL	mut	14	L	H	mut_04578	wt_00016	CAGCCTCTTCATCTGGCATGGATGACGATTATGAAGCTTATCATTCGTTGTTTCTTAGTCATCTGGGTGGAGGATCCGGAG	217	0.00122411
USP8_MIT__P40818_1_142	Q6NXP0	EFCAB12	EF-hand calcium-binding domain-containing protein 12	2	17	MDDDYEAYHSLFLSHL	mut	14	L	H	mut_04578	wt_00016	CAGCCTCTTCATCTGGCATGGACGACGATTATGAGGCATATCACTCATTGTTTCTGTCTCATCTGGGTGGAGGATCCGGAG	217	0.00122411
USP8_MIT__P40818_1_142	Q6NXP0	EFCAB12	EF-hand calcium-binding domain-containing protein 12	2	17	MDDDYEAYHSLFLSIL	mut	14	L	I	mut_04579	wt_00016	CAGCCTCTTCATCTGGCATGGACGACGATTACGAAGCGTATCATTCACTGTTTCTGAGCATTTTAGGTGGAGGATCCGGAG	144	0.000812311
USP8_MIT__P40818_1_142	Q6NXP0	EFCAB12	EF-hand calcium-binding domain-containing protein 12	2	17	MDDDYEAYHSLFLSIL	mut	14	L	I	mut_04579	wt_00016	CAGCCTCTTCATCTGGCATGGACGACGACTATGAGGCTTACCATAGTTTGTTTCTGTCAATTCTTGGTGGAGGATCCGGAG	144	0.000812311
USP8_MIT__P40818_1_142	Q6NXP0	EFCAB12	EF-hand calcium-binding domain-containing protein 12	2	17	MDDDYEAYHSLFLSKL	mut	14	L	K	mut_04580	wt_00016	CAGCCTCTTCATCTGGCATGGACGACGACTATGAGGCGTATCACAGCTTATTTCTGTCGAAGCTTGGTGGAGGATCCGGAG	140	0.000789747
USP8_MIT__P40818_1_142	Q6NXP0	EFCAB12	EF-hand calcium-binding domain-containing protein 12	2	17	MDDDYEAYHSLFLSKL	mut	14	L	K	mut_04580	wt_00016	CAGCCTCTTCATCTGGCATGGACGACGACTATGAGGCCTATCATTCTCTGTTCTTGAGCAAACTGGGTGGAGGATCCGGAG	140	0.000789747
USP8_MIT__P40818_1_142	Q6NXP0	EFCAB12	EF-hand calcium-binding domain-containing protein 12	2	17	MDDDYEAYHSLFLSML	mut	14	L	M	mut_04581	wt_00016	CAGCCTCTTCATCTGGCATGGACGACGACTATGAAGCATATCATTCCCTTTTCCTGTCAATGCTGGGTGGAGGATCCGGAG	289	0.00163026
USP8_MIT__P40818_1_142	Q6NXP0	EFCAB12	EF-hand calcium-binding domain-containing protein 12	2	17	MDDDYEAYHSLFLSML	mut	14	L	M	mut_04581	wt_00016	CAGCCTCTTCATCTGGCATGGACGACGATTATGAAGCTTACCATTCGCTGTTTCTGAGCATGCTGGGTGGAGGATCCGGAG	289	0.00163026
USP8_MIT__P40818_1_142	Q6NXP0	EFCAB12	EF-hand calcium-binding domain-containing protein 12	2	17	MDDDYEAYHSLFLSNL	mut	14	L	N	mut_04582	wt_00016	CAGCCTCTTCATCTGGCATGGACGACGACTATGAAGCGTATCACAGCCTGTTTCTGTCAAACCTGGGTGGAGGATCCGGAG	125	0.000705131
USP8_MIT__P40818_1_142	Q6NXP0	EFCAB12	EF-hand calcium-binding domain-containing protein 12	2	17	MDDDYEAYHSLFLSNL	mut	14	L	N	mut_04582	wt_00016	CAGCCTCTTCATCTGGCATGGACGACGACTACGAAGCATATCATAGCTTATTCTTAAGTAACTTAGGTGGAGGATCCGGAG	125	0.000705131
USP8_MIT__P40818_1_142	Q6NXP0	EFCAB12	EF-hand calcium-binding domain-containing protein 12	2	17	MDDDYEAYHSLFLSPL	mut	14	L	P	mut_04583	wt_00016	CAGCCTCTTCATCTGGCATGGACGACGATTATGAAGCTTACCACAGTCTGTTCCTGAGCCCACTTGGTGGAGGATCCGGAG	189	0.00106616
USP8_MIT__P40818_1_142	Q6NXP0	EFCAB12	EF-hand calcium-binding domain-containing protein 12	2	17	MDDDYEAYHSLFLSPL	mut	14	L	P	mut_04583	wt_00016	CAGCCTCTTCATCTGGCATGGACGACGATTATGAGGCGTACCATTCTTTATTCCTGAGCCCACTTGGTGGAGGATCCGGAG	189	0.00106616
USP8_MIT__P40818_1_142	Q6NXP0	EFCAB12	EF-hand calcium-binding domain-containing protein 12	2	17	MDDDYEAYHSLFLSQL	mut	14	L	Q	mut_04584	wt_00016	CAGCCTCTTCATCTGGCATGGACGACGATTACGAAGCGTATCATAGCCTGTTTCTGTCCCAACTGGGTGGAGGATCCGGAG	242	0.00136513
USP8_MIT__P40818_1_142	Q6NXP0	EFCAB12	EF-hand calcium-binding domain-containing protein 12	2	17	MDDDYEAYHSLFLSQL	mut	14	L	Q	mut_04584	wt_00016	CAGCCTCTTCATCTGGCATGGACGACGATTATGAAGCGTATCATTCGCTGTTTCTGAGCCAATTGGGTGGAGGATCCGGAG	242	0.00136513
USP8_MIT__P40818_1_142	Q6NXP0	EFCAB12	EF-hand calcium-binding domain-containing protein 12	2	17	MDDDYEAYHSLFLSRL	mut	14	L	R	mut_04585	wt_00016	CAGCCTCTTCATCTGGCATGGATGACGATTACGAAGCATATCATTCCCTGTTCTTGAGCCGTTTAGGTGGAGGATCCGGAG	254	0.00143283
USP8_MIT__P40818_1_142	Q6NXP0	EFCAB12	EF-hand calcium-binding domain-containing protein 12	2	17	MDDDYEAYHSLFLSRL	mut	14	L	R	mut_04585	wt_00016	CAGCCTCTTCATCTGGCATGGACGACGATTATGAGGCATATCATTCCCTGTTTCTGTCGCGCCTTGGTGGAGGATCCGGAG	254	0.00143283
USP8_MIT__P40818_1_142	Q6NXP0	EFCAB12	EF-hand calcium-binding domain-containing protein 12	2	17	MDDDYEAYHSLFLSSL	mut	14	L	S	mut_04586	wt_00016	CAGCCTCTTCATCTGGCATGGACGACGATTACGAAGCGTATCACTCTCTGTTTCTTAGCAGCCTGGGTGGAGGATCCGGAG	269	0.00151744
USP8_MIT__P40818_1_142	Q6NXP0	EFCAB12	EF-hand calcium-binding domain-containing protein 12	2	17	MDDDYEAYHSLFLSSL	mut	14	L	S	mut_04586	wt_00016	CAGCCTCTTCATCTGGCATGGACGACGACTATGAGGCGTACCATTCGCTGTTTCTTTCTTCCTTGGGTGGAGGATCCGGAG	269	0.00151744
USP8_MIT__P40818_1_142	Q6NXP0	EFCAB12	EF-hand calcium-binding domain-containing protein 12	2	17	MDDDYEAYHSLFLSTL	mut	14	L	T	mut_04587	wt_00016	CAGCCTCTTCATCTGGCATGGACGACGATTATGAAGCGTATCACAGCCTTTTCCTGTCAACGCTGGGTGGAGGATCCGGAG	344	0.00194052
USP8_MIT__P40818_1_142	Q6NXP0	EFCAB12	EF-hand calcium-binding domain-containing protein 12	2	17	MDDDYEAYHSLFLSTL	mut	14	L	T	mut_04587	wt_00016	CAGCCTCTTCATCTGGCATGGACGACGATTACGAAGCCTATCATAGCCTTTTCTTGAGCACCCTGGGTGGAGGATCCGGAG	344	0.00194052
USP8_MIT__P40818_1_142	Q6NXP0	EFCAB12	EF-hand calcium-binding domain-containing protein 12	2	17	MDDDYEAYHSLFLSVL	mut	14	L	V	mut_04588	wt_00016	CAGCCTCTTCATCTGGCATGGACGACGATTACGAAGCGTACCATAGTCTGTTTCTGTCTGTATTAGGTGGAGGATCCGGAG	222	0.00125231
USP8_MIT__P40818_1_142	Q6NXP0	EFCAB12	EF-hand calcium-binding domain-containing protein 12	2	17	MDDDYEAYHSLFLSVL	mut	14	L	V	mut_04588	wt_00016	CAGCCTCTTCATCTGGCATGGACGACGATTATGAAGCCTACCATAGCCTGTTCTTGAGCGTTCTGGGTGGAGGATCCGGAG	222	0.00125231
USP8_MIT__P40818_1_142	Q6NXP0	EFCAB12	EF-hand calcium-binding domain-containing protein 12	2	17	MDDDYEAYHSLFLSWL	mut	14	L	W	mut_04589	wt_00016	CAGCCTCTTCATCTGGCATGGACGACGATTACGAAGCTTATCATTCATTGTTCCTTAGCTGGTTGGGTGGAGGATCCGGAG	294	0.00165847
USP8_MIT__P40818_1_142	Q6NXP0	EFCAB12	EF-hand calcium-binding domain-containing protein 12	2	17	MDDDYEAYHSLFLSWL	mut	14	L	W	mut_04589	wt_00016	CAGCCTCTTCATCTGGCATGGACGACGATTATGAGGCTTATCATTCTCTGTTCCTGTCTTGGCTGGGTGGAGGATCCGGAG	294	0.00165847
USP8_MIT__P40818_1_142	Q6NXP0	EFCAB12	EF-hand calcium-binding domain-containing protein 12	2	17	MDDDYEAYHSLFLSYL	mut	14	L	Y	mut_04590	wt_00016	CAGCCTCTTCATCTGGCATGGACGACGACTATGAAGCGTATCATTCGCTGTTCCTGTCTTATCTGGGTGGAGGATCCGGAG	285	0.0016077
USP8_MIT__P40818_1_142	Q6NXP0	EFCAB12	EF-hand calcium-binding domain-containing protein 12	2	17	MDDDYEAYHSLFLSYL	mut	14	L	Y	mut_04590	wt_00016	CAGCCTCTTCATCTGGCATGGACGATGATTATGAGGCCTATCACTCGTTATTCTTATCCTACCTGGGTGGAGGATCCGGAG	285	0.0016077
USP8_MIT__P40818_1_142	Q6NXP0	EFCAB12	EF-hand calcium-binding domain-containing protein 12	2	17	MDDDYEAYHSLFLSLA	mut	15	L	A	mut_04591	wt_00016	CAGCCTCTTCATCTGGCATGGACGACGATTATGAGGCGTATCATTCTCTGTTCCTGAGTTTGGCGGGTGGAGGATCCGGAG	240	0.00135385
USP8_MIT__P40818_1_142	Q6NXP0	EFCAB12	EF-hand calcium-binding domain-containing protein 12	2	17	MDDDYEAYHSLFLSLA	mut	15	L	A	mut_04591	wt_00016	CAGCCTCTTCATCTGGCATGGACGACGATTACGAAGCATACCACTCGCTGTTTCTTTCCTTAGCGGGTGGAGGATCCGGAG	240	0.00135385
USP8_MIT__P40818_1_142	Q6NXP0	EFCAB12	EF-hand calcium-binding domain-containing protein 12	2	17	MDDDYEAYHSLFLSLD	mut	15	L	D	mut_04592	wt_00016	CAGCCTCTTCATCTGGCATGGACGACGACTACGAAGCGTATCACAGCCTGTTTCTGTCTTTAGACGGTGGAGGATCCGGAG	186	0.00104924
USP8_MIT__P40818_1_142	Q6NXP0	EFCAB12	EF-hand calcium-binding domain-containing protein 12	2	17	MDDDYEAYHSLFLSLD	mut	15	L	D	mut_04592	wt_00016	CAGCCTCTTCATCTGGCATGGACGACGACTACGAGGCCTACCATTCATTGTTTCTGTCTCTTGATGGTGGAGGATCCGGAG	186	0.00104924
USP8_MIT__P40818_1_142	Q6NXP0	EFCAB12	EF-hand calcium-binding domain-containing protein 12	2	17	MDDDYEAYHSLFLSLE	mut	15	L	E	mut_04593	wt_00016	CAGCCTCTTCATCTGGCATGGACGACGATTATGAAGCGTATCATAGTCTGTTTCTGAGTTTGGAAGGTGGAGGATCCGGAG	147	0.000829234
USP8_MIT__P40818_1_142	Q6NXP0	EFCAB12	EF-hand calcium-binding domain-containing protein 12	2	17	MDDDYEAYHSLFLSLE	mut	15	L	E	mut_04593	wt_00016	CAGCCTCTTCATCTGGCATGGACGATGATTATGAAGCTTACCATAGCCTGTTCTTATCGCTGGAAGGTGGAGGATCCGGAG	147	0.000829234
USP8_MIT__P40818_1_142	Q6NXP0	EFCAB12	EF-hand calcium-binding domain-containing protein 12	2	17	MDDDYEAYHSLFLSLF	mut	15	L	F	mut_04594	wt_00016	CAGCCTCTTCATCTGGCATGGACGACGACTATGAAGCGTACCATTCTCTGTTTCTGAGTCTGTTCGGTGGAGGATCCGGAG	213	0.00120154
USP8_MIT__P40818_1_142	Q6NXP0	EFCAB12	EF-hand calcium-binding domain-containing protein 12	2	17	MDDDYEAYHSLFLSLF	mut	15	L	F	mut_04594	wt_00016	CAGCCTCTTCATCTGGCATGGACGACGATTATGAAGCTTATCATTCTCTGTTTCTGAGCCTGTTTGGTGGAGGATCCGGAG	213	0.00120154
USP8_MIT__P40818_1_142	Q6NXP0	EFCAB12	EF-hand calcium-binding domain-containing protein 12	2	17	MDDDYEAYHSLFLSLG	mut	15	L	G	mut_04595	wt_00016	CAGCCTCTTCATCTGGCATGGATGATGACTATGAAGCTTATCATTCCCTGTTTCTGTCGTTGGGAGGTGGAGGATCCGGAG	163	0.000919491
USP8_MIT__P40818_1_142	Q6NXP0	EFCAB12	EF-hand calcium-binding domain-containing protein 12	2	17	MDDDYEAYHSLFLSLG	mut	15	L	G	mut_04595	wt_00016	CAGCCTCTTCATCTGGCATGGATGATGATTACGAAGCGTACCATTCACTGTTCTTATCATTGGGTGGTGGAGGATCCGGAG	163	0.000919491
USP8_MIT__P40818_1_142	Q6NXP0	EFCAB12	EF-hand calcium-binding domain-containing protein 12	2	17	MDDDYEAYHSLFLSLH	mut	15	L	H	mut_04596	wt_00016	CAGCCTCTTCATCTGGCATGGACGACGATTATGAAGCTTACCACTCACTGTTTCTGTCCCTGCATGGTGGAGGATCCGGAG	325	0.00183334
USP8_MIT__P40818_1_142	Q6NXP0	EFCAB12	EF-hand calcium-binding domain-containing protein 12	2	17	MDDDYEAYHSLFLSLH	mut	15	L	H	mut_04596	wt_00016	CAGCCTCTTCATCTGGCATGGACGACGACTATGAAGCATACCATTCCCTGTTCCTTTCTCTTCATGGTGGAGGATCCGGAG	325	0.00183334
USP8_MIT__P40818_1_142	Q6NXP0	EFCAB12	EF-hand calcium-binding domain-containing protein 12	2	17	MDDDYEAYHSLFLSLI	mut	15	L	I	mut_04597	wt_00016	CAGCCTCTTCATCTGGCATGGACGACGACTATGAGGCGTATCACAGCCTGTTCCTGAGCTTAATTGGTGGAGGATCCGGAG	137	0.000772824
USP8_MIT__P40818_1_142	Q6NXP0	EFCAB12	EF-hand calcium-binding domain-containing protein 12	2	17	MDDDYEAYHSLFLSLI	mut	15	L	I	mut_04597	wt_00016	CAGCCTCTTCATCTGGCATGGACGACGATTATGAAGCGTATCATTCCTTATTCTTAAGTCTTATTGGTGGAGGATCCGGAG	137	0.000772824
USP8_MIT__P40818_1_142	Q6NXP0	EFCAB12	EF-hand calcium-binding domain-containing protein 12	2	17	MDDDYEAYHSLFLSLK	mut	15	L	K	mut_04598	wt_00016	CAGCCTCTTCATCTGGCATGGACGACGACTATGAGGCATACCATTCACTGTTCTTGTCGCTGAAGGGTGGAGGATCCGGAG	167	0.000942055
USP8_MIT__P40818_1_142	Q6NXP0	EFCAB12	EF-hand calcium-binding domain-containing protein 12	2	17	MDDDYEAYHSLFLSLK	mut	15	L	K	mut_04598	wt_00016	CAGCCTCTTCATCTGGCATGGACGACGACTACGAGGCATATCATTCATTATTTCTGAGCCTGAAGGGTGGAGGATCCGGAG	167	0.000942055
USP8_MIT__P40818_1_142	Q6NXP0	EFCAB12	EF-hand calcium-binding domain-containing protein 12	2	17	MDDDYEAYHSLFLSLM	mut	15	L	M	mut_04599	wt_00016	CAGCCTCTTCATCTGGCATGGACGACGACTACGAAGCGTATCATAGCCTGTTTCTTTCTCTGATGGGTGGAGGATCCGGAG	300	0.00169231
USP8_MIT__P40818_1_142	Q6NXP0	EFCAB12	EF-hand calcium-binding domain-containing protein 12	2	17	MDDDYEAYHSLFLSLM	mut	15	L	M	mut_04599	wt_00016	CAGCCTCTTCATCTGGCATGGACGACGACTATGAAGCCTATCATTCCCTGTTTCTGAGCCTGATGGGTGGAGGATCCGGAG	300	0.00169231
USP8_MIT__P40818_1_142	Q6NXP0	EFCAB12	EF-hand calcium-binding domain-containing protein 12	2	17	MDDDYEAYHSLFLSLN	mut	15	L	N	mut_04600	wt_00016	CAGCCTCTTCATCTGGCATGGACGACGATTACGAAGCCTATCATTCACTGTTTCTGAGCTTAAATGGTGGAGGATCCGGAG	236	0.00133129
USP8_MIT__P40818_1_142	Q6NXP0	EFCAB12	EF-hand calcium-binding domain-containing protein 12	2	17	MDDDYEAYHSLFLSLN	mut	15	L	N	mut_04600	wt_00016	CAGCCTCTTCATCTGGCATGGACGACGACTACGAAGCATACCATTCCTTGTTCCTGTCGCTTAATGGTGGAGGATCCGGAG	236	0.00133129
USP8_MIT__P40818_1_142	Q6NXP0	EFCAB12	EF-hand calcium-binding domain-containing protein 12	2	17	MDDDYEAYHSLFLSLP	mut	15	L	P	mut_04601	wt_00016	CAGCCTCTTCATCTGGCATGGACGACGATTATGAGGCCTACCATTCGTTGTTTCTGTCTTTGCCAGGTGGAGGATCCGGAG	309	0.00174308
USP8_MIT__P40818_1_142	Q6NXP0	EFCAB12	EF-hand calcium-binding domain-containing protein 12	2	17	MDDDYEAYHSLFLSLP	mut	15	L	P	mut_04601	wt_00016	CAGCCTCTTCATCTGGCATGGACGACGATTATGAAGCCTATCACAGCTTATTTCTGTCACTGCCAGGTGGAGGATCCGGAG	309	0.00174308
USP8_MIT__P40818_1_142	Q6NXP0	EFCAB12	EF-hand calcium-binding domain-containing protein 12	2	17	MDDDYEAYHSLFLSLQ	mut	15	L	Q	mut_04602	wt_00016	CAGCCTCTTCATCTGGCATGGACGACGACTATGAAGCTTATCATTCTCTGTTTCTGTCACTTCAGGGTGGAGGATCCGGAG	162	0.00091385
USP8_MIT__P40818_1_142	Q6NXP0	EFCAB12	EF-hand calcium-binding domain-containing protein 12	2	17	MDDDYEAYHSLFLSLQ	mut	15	L	Q	mut_04602	wt_00016	CAGCCTCTTCATCTGGCATGGACGACGATTACGAAGCCTATCATAGCTTGTTTCTTAGCCTGCAGGGTGGAGGATCCGGAG	162	0.00091385
USP8_MIT__P40818_1_142	Q6NXP0	EFCAB12	EF-hand calcium-binding domain-containing protein 12	2	17	MDDDYEAYHSLFLSLR	mut	15	L	R	mut_04603	wt_00016	CAGCCTCTTCATCTGGCATGGATGACGACTATGAAGCCTATCACAGTCTGTTCTTGTCATTACGTGGTGGAGGATCCGGAG	291	0.00164155
USP8_MIT__P40818_1_142	Q6NXP0	EFCAB12	EF-hand calcium-binding domain-containing protein 12	2	17	MDDDYEAYHSLFLSLR	mut	15	L	R	mut_04603	wt_00016	CAGCCTCTTCATCTGGCATGGACGACGATTACGAAGCGTATCATTCTTTGTTTCTTTCACTGCGCGGTGGAGGATCCGGAG	291	0.00164155
USP8_MIT__P40818_1_142	Q6NXP0	EFCAB12	EF-hand calcium-binding domain-containing protein 12	2	17	MDDDYEAYHSLFLSLS	mut	15	L	S	mut_04604	wt_00016	CAGCCTCTTCATCTGGCATGGATGATGATTATGAAGCTTACCACAGCCTGTTCTTATCCCTTTCCGGTGGAGGATCCGGAG	146	0.000823593
USP8_MIT__P40818_1_142	Q6NXP0	EFCAB12	EF-hand calcium-binding domain-containing protein 12	2	17	MDDDYEAYHSLFLSLS	mut	15	L	S	mut_04604	wt_00016	CAGCCTCTTCATCTGGCATGGACGACGATTATGAAGCGTACCACTCTCTGTTCCTGTCTCTTTCCGGTGGAGGATCCGGAG	146	0.000823593
USP8_MIT__P40818_1_142	Q6NXP0	EFCAB12	EF-hand calcium-binding domain-containing protein 12	2	17	MDDDYEAYHSLFLSLT	mut	15	L	T	mut_04605	wt_00016	CAGCCTCTTCATCTGGCATGGACGACGACTATGAAGCCTACCATTCCCTGTTCCTGTCACTTACTGGTGGAGGATCCGGAG	183	0.00103231
USP8_MIT__P40818_1_142	Q6NXP0	EFCAB12	EF-hand calcium-binding domain-containing protein 12	2	17	MDDDYEAYHSLFLSLT	mut	15	L	T	mut_04605	wt_00016	CAGCCTCTTCATCTGGCATGGACGACGATTACGAAGCATATCATAGCCTGTTCCTGTCACTGACCGGTGGAGGATCCGGAG	183	0.00103231
USP8_MIT__P40818_1_142	Q6NXP0	EFCAB12	EF-hand calcium-binding domain-containing protein 12	2	17	MDDDYEAYHSLFLSLV	mut	15	L	V	mut_04606	wt_00016	CAGCCTCTTCATCTGGCATGGACGACGATTACGAAGCGTACCATAGCTTGTTCCTTTCCCTTGTGGGTGGAGGATCCGGAG	324	0.0018277
USP8_MIT__P40818_1_142	Q6NXP0	EFCAB12	EF-hand calcium-binding domain-containing protein 12	2	17	MDDDYEAYHSLFLSLV	mut	15	L	V	mut_04606	wt_00016	CAGCCTCTTCATCTGGCATGGATGATGATTATGAGGCCTACCACAGTTTATTTCTGAGCCTGGTTGGTGGAGGATCCGGAG	324	0.0018277
USP8_MIT__P40818_1_142	Q6NXP0	EFCAB12	EF-hand calcium-binding domain-containing protein 12	2	17	MDDDYEAYHSLFLSLW	mut	15	L	W	mut_04607	wt_00016	CAGCCTCTTCATCTGGCATGGATGATGACTATGAAGCGTATCACAGTTTATTTCTGTCCCTTTGGGGTGGAGGATCCGGAG	259	0.00146103
USP8_MIT__P40818_1_142	Q6NXP0	EFCAB12	EF-hand calcium-binding domain-containing protein 12	2	17	MDDDYEAYHSLFLSLW	mut	15	L	W	mut_04607	wt_00016	CAGCCTCTTCATCTGGCATGGACGACGATTATGAAGCATATCACAGCCTGTTTCTGTCATTGTGGGGTGGAGGATCCGGAG	259	0.00146103
USP8_MIT__P40818_1_142	Q6NXP0	EFCAB12	EF-hand calcium-binding domain-containing protein 12	2	17	MDDDYEAYHSLFLSLY	mut	15	L	Y	mut_04608	wt_00016	CAGCCTCTTCATCTGGCATGGATGACGATTACGAGGCCTACCATAGTCTTTTCTTAAGCCTGTATGGTGGAGGATCCGGAG	97	0.000547182
USP8_MIT__P40818_1_142	Q6NXP0	EFCAB12	EF-hand calcium-binding domain-containing protein 12	2	17	MDDDYEAYHSLFLSLY	mut	15	L	Y	mut_04608	wt_00016	CAGCCTCTTCATCTGGCATGGACGACGATTATGAAGCTTATCATTCGTTATTTCTGAGCCTTTATGGTGGAGGATCCGGAG	97	0.000547182
USP8_MIT__P40818_1_142	Q9BV36	MLPH	Melanophilin	482	497	SEVSDIESRIAALRAA	wt				wt_00020		CAGCCTCTTCATCTGGCTCCGAAGTATCCGATATTGAAAGTCGCATTGCTGCGTTGCGCGCGGCTGGTGGAGGATCCGGAG	133	0.000750259
USP8_MIT__P40818_1_142	Q9BV36	MLPH	Melanophilin	482	497	SEVSDIESRIAALRAA	wt				wt_00020		CAGCCTCTTCATCTGGCAGCGAAGTTAGCGATATTGAGTCCCGGATTGCAGCTTTACGCGCAGCAGGTGGAGGATCCGGAG	133	0.000750259
USP8_MIT__P40818_1_142	Q9BV36	MLPH	Melanophilin	482	497	AEVSDIESRIAALRAA	mut	0	S	A	mut_05473	wt_00020	CAGCCTCTTCATCTGGCGCGGAAGTATCAGATATTGAAAGTCGTATTGCGGCGTTACGTGCGGCGGGTGGAGGATCCGGAG	190	0.0010718
USP8_MIT__P40818_1_142	Q9BV36	MLPH	Melanophilin	482	497	AEVSDIESRIAALRAA	mut	0	S	A	mut_05473	wt_00020	CAGCCTCTTCATCTGGCGCAGAGGTATCAGACATCGAAAGTCGTATTGCTGCTCTGCGTGCGGCAGGTGGAGGATCCGGAG	190	0.0010718
USP8_MIT__P40818_1_142	Q9BV36	MLPH	Melanophilin	482	497	DEVSDIESRIAALRAA	mut	0	S	D	mut_05474	wt_00020	CAGCCTCTTCATCTGGCGACGAAGTATCTGATATTGAATCTCGTATCGCTGCTCTGCGTGCGGCGGGTGGAGGATCCGGAG	62	0.000349745
USP8_MIT__P40818_1_142	Q9BV36	MLPH	Melanophilin	482	497	DEVSDIESRIAALRAA	mut	0	S	D	mut_05474	wt_00020	CAGCCTCTTCATCTGGCGATGAAGTAAGTGATATCGAATCTCGCATTGCCGCTCTTCGTGCTGCAGGTGGAGGATCCGGAG	62	0.000349745
USP8_MIT__P40818_1_142	Q9BV36	MLPH	Melanophilin	482	497	EEVSDIESRIAALRAA	mut	0	S	E	mut_05475	wt_00020	CAGCCTCTTCATCTGGCGAGGAAGTTTCAGATATTGAATCTCGCATCGCCGCCCTGCGTGCTGCTGGTGGAGGATCCGGAG	121	0.000682567
USP8_MIT__P40818_1_142	Q9BV36	MLPH	Melanophilin	482	497	EEVSDIESRIAALRAA	mut	0	S	E	mut_05475	wt_00020	CAGCCTCTTCATCTGGCGAGGAAGTATCCGACATTGAGTCTCGTATTGCCGCACTGCGTGCAGCGGGTGGAGGATCCGGAG	121	0.000682567
USP8_MIT__P40818_1_142	Q9BV36	MLPH	Melanophilin	482	497	FEVSDIESRIAALRAA	mut	0	S	F	mut_05476	wt_00020	CAGCCTCTTCATCTGGCTTCGAAGTTAGTGATATTGAATCCCGCATCGCAGCGTTACGTGCGGCGGGTGGAGGATCCGGAG	38	0.00021436
USP8_MIT__P40818_1_142	Q9BV36	MLPH	Melanophilin	482	497	FEVSDIESRIAALRAA	mut	0	S	F	mut_05476	wt_00020	CAGCCTCTTCATCTGGCTTTGAGGTTAGTGACATCGAAAGTCGCATTGCCGCATTACGCGCAGCCGGTGGAGGATCCGGAG	38	0.00021436
USP8_MIT__P40818_1_142	Q9BV36	MLPH	Melanophilin	482	497	GEVSDIESRIAALRAA	mut	0	S	G	mut_05477	wt_00020	CAGCCTCTTCATCTGGCGGCGAAGTGAGCGATATTGAAAGTCGCATTGCGGCTTTACGTGCGGCGGGTGGAGGATCCGGAG	112	0.000631797
USP8_MIT__P40818_1_142	Q9BV36	MLPH	Melanophilin	482	497	GEVSDIESRIAALRAA	mut	0	S	G	mut_05477	wt_00020	CAGCCTCTTCATCTGGCGGCGAAGTCTCAGATATCGAAAGTCGTATCGCAGCTCTGCGCGCAGCAGGTGGAGGATCCGGAG	112	0.000631797
USP8_MIT__P40818_1_142	Q9BV36	MLPH	Melanophilin	482	497	HEVSDIESRIAALRAA	mut	0	S	H	mut_05478	wt_00020	CAGCCTCTTCATCTGGCCATGAAGTTAGTGATATTGAATCACGTATTGCTGCGCTGCGTGCAGCCGGTGGAGGATCCGGAG	145	0.000817952
USP8_MIT__P40818_1_142	Q9BV36	MLPH	Melanophilin	482	497	HEVSDIESRIAALRAA	mut	0	S	H	mut_05478	wt_00020	CAGCCTCTTCATCTGGCCACGAAGTTAGTGATATCGAAAGTCGTATTGCAGCGCTGCGTGCGGCGGGTGGAGGATCCGGAG	145	0.000817952
USP8_MIT__P40818_1_142	Q9BV36	MLPH	Melanophilin	482	497	IEVSDIESRIAALRAA	mut	0	S	I	mut_05479	wt_00020	CAGCCTCTTCATCTGGCATCGAAGTATCAGACATCGAAAGTCGTATTGCGGCGTTACGCGCAGCTGGTGGAGGATCCGGAG	55	0.000310258
USP8_MIT__P40818_1_142	Q9BV36	MLPH	Melanophilin	482	497	IEVSDIESRIAALRAA	mut	0	S	I	mut_05479	wt_00020	CAGCCTCTTCATCTGGCATTGAGGTTAGCGATATTGAATCCCGCATCGCTGCGCTGCGTGCAGCCGGTGGAGGATCCGGAG	55	0.000310258
USP8_MIT__P40818_1_142	Q9BV36	MLPH	Melanophilin	482	497	KEVSDIESRIAALRAA	mut	0	S	K	mut_05480	wt_00020	CAGCCTCTTCATCTGGCAAAGAAGTGTCAGATATTGAAAGCCGTATTGCCGCGCTGCGCGCAGCAGGTGGAGGATCCGGAG	84	0.000473848
USP8_MIT__P40818_1_142	Q9BV36	MLPH	Melanophilin	482	497	KEVSDIESRIAALRAA	mut	0	S	K	mut_05480	wt_00020	CAGCCTCTTCATCTGGCAAAGAAGTCAGTGATATCGAAAGCCGTATCGCAGCCCTTCGTGCAGCTGGTGGAGGATCCGGAG	84	0.000473848
USP8_MIT__P40818_1_142	Q9BV36	MLPH	Melanophilin	482	497	LEVSDIESRIAALRAA	mut	0	S	L	mut_05481	wt_00020	CAGCCTCTTCATCTGGCTTAGAAGTGTCCGATATTGAAAGCCGCATTGCCGCATTACGTGCCGCGGGTGGAGGATCCGGAG	78	0.000440002
USP8_MIT__P40818_1_142	Q9BV36	MLPH	Melanophilin	482	497	LEVSDIESRIAALRAA	mut	0	S	L	mut_05481	wt_00020	CAGCCTCTTCATCTGGCTTAGAAGTTTCGGATATCGAGAGCCGCATTGCTGCGCTGCGCGCTGCAGGTGGAGGATCCGGAG	78	0.000440002
USP8_MIT__P40818_1_142	Q9BV36	MLPH	Melanophilin	482	497	MEVSDIESRIAALRAA	mut	0	S	M	mut_05482	wt_00020	CAGCCTCTTCATCTGGCATGGAAGTATCTGATATTGAAAGTCGTATCGCCGCTCTGCGCGCTGCTGGTGGAGGATCCGGAG	132	0.000744618
USP8_MIT__P40818_1_142	Q9BV36	MLPH	Melanophilin	482	497	MEVSDIESRIAALRAA	mut	0	S	M	mut_05482	wt_00020	CAGCCTCTTCATCTGGCATGGAAGTAAGTGATATTGAATCACGTATCGCAGCTTTACGTGCGGCGGGTGGAGGATCCGGAG	132	0.000744618
USP8_MIT__P40818_1_142	Q9BV36	MLPH	Melanophilin	482	497	NEVSDIESRIAALRAA	mut	0	S	N	mut_05483	wt_00020	CAGCCTCTTCATCTGGCAATGAAGTGAGTGATATTGAATCACGCATCGCGGCTTTGCGTGCAGCAGGTGGAGGATCCGGAG	261	0.00147231
USP8_MIT__P40818_1_142	Q9BV36	MLPH	Melanophilin	482	497	NEVSDIESRIAALRAA	mut	0	S	N	mut_05483	wt_00020	CAGCCTCTTCATCTGGCAACGAAGTGAGTGATATTGAGAGTCGCATTGCGGCTCTGCGTGCTGCAGGTGGAGGATCCGGAG	261	0.00147231
USP8_MIT__P40818_1_142	Q9BV36	MLPH	Melanophilin	482	497	PEVSDIESRIAALRAA	mut	0	S	P	mut_05484	wt_00020	CAGCCTCTTCATCTGGCCCAGAAGTGTCAGATATTGAATCACGTATTGCAGCCCTGCGTGCGGCTGGTGGAGGATCCGGAG	194	0.00109436
USP8_MIT__P40818_1_142	Q9BV36	MLPH	Melanophilin	482	497	PEVSDIESRIAALRAA	mut	0	S	P	mut_05484	wt_00020	CAGCCTCTTCATCTGGCCCAGAAGTGTCTGATATCGAATCTCGTATCGCAGCATTACGTGCCGCAGGTGGAGGATCCGGAG	194	0.00109436
USP8_MIT__P40818_1_142	Q9BV36	MLPH	Melanophilin	482	497	QEVSDIESRIAALRAA	mut	0	S	Q	mut_05485	wt_00020	CAGCCTCTTCATCTGGCCAGGAAGTATCGGATATTGAGTCACGTATCGCAGCTTTGCGCGCAGCTGGTGGAGGATCCGGAG	151	0.000851798
USP8_MIT__P40818_1_142	Q9BV36	MLPH	Melanophilin	482	497	QEVSDIESRIAALRAA	mut	0	S	Q	mut_05485	wt_00020	CAGCCTCTTCATCTGGCCAGGAAGTGTCAGATATTGAAAGTCGCATTGCGGCCCTTCGTGCTGCCGGTGGAGGATCCGGAG	151	0.000851798
USP8_MIT__P40818_1_142	Q9BV36	MLPH	Melanophilin	482	497	REVSDIESRIAALRAA	mut	0	S	R	mut_05486	wt_00020	CAGCCTCTTCATCTGGCCGCGAAGTATCGGATATTGAAAGCCGCATCGCAGCCTTACGTGCAGCGGGTGGAGGATCCGGAG	229	0.0012918
USP8_MIT__P40818_1_142	Q9BV36	MLPH	Melanophilin	482	497	REVSDIESRIAALRAA	mut	0	S	R	mut_05486	wt_00020	CAGCCTCTTCATCTGGCCGGGAAGTCTCCGATATTGAATCACGTATTGCGGCACTTCGTGCTGCAGGTGGAGGATCCGGAG	229	0.0012918
USP8_MIT__P40818_1_142	Q9BV36	MLPH	Melanophilin	482	497	TEVSDIESRIAALRAA	mut	0	S	T	mut_05487	wt_00020	CAGCCTCTTCATCTGGCACGGAAGTTTCCGATATCGAATCCCGTATCGCGGCGTTACGTGCAGCCGGTGGAGGATCCGGAG	265	0.00149488
USP8_MIT__P40818_1_142	Q9BV36	MLPH	Melanophilin	482	497	TEVSDIESRIAALRAA	mut	0	S	T	mut_05487	wt_00020	CAGCCTCTTCATCTGGCACCGAAGTGTCTGATATCGAGTCGCGTATCGCAGCTTTACGTGCGGCAGGTGGAGGATCCGGAG	265	0.00149488
USP8_MIT__P40818_1_142	Q9BV36	MLPH	Melanophilin	482	497	VEVSDIESRIAALRAA	mut	0	S	V	mut_05488	wt_00020	CAGCCTCTTCATCTGGCGTTGAAGTAAGCGATATTGAGAGTCGTATTGCCGCATTACGCGCTGCAGGTGGAGGATCCGGAG	122	0.000688208
USP8_MIT__P40818_1_142	Q9BV36	MLPH	Melanophilin	482	497	VEVSDIESRIAALRAA	mut	0	S	V	mut_05488	wt_00020	CAGCCTCTTCATCTGGCGTGGAAGTCTCAGATATTGAATCCCGTATTGCTGCATTACGTGCCGCCGGTGGAGGATCCGGAG	122	0.000688208
USP8_MIT__P40818_1_142	Q9BV36	MLPH	Melanophilin	482	497	WEVSDIESRIAALRAA	mut	0	S	W	mut_05489	wt_00020	CAGCCTCTTCATCTGGCTGGGAAGTTAGTGACATTGAGTCCCGTATCGCAGCCTTGCGGGCAGCCGGTGGAGGATCCGGAG	119	0.000671285
USP8_MIT__P40818_1_142	Q9BV36	MLPH	Melanophilin	482	497	WEVSDIESRIAALRAA	mut	0	S	W	mut_05489	wt_00020	CAGCCTCTTCATCTGGCTGGGAAGTCAGCGACATTGAAAGCCGCATTGCGGCACTGCGTGCGGCTGGTGGAGGATCCGGAG	119	0.000671285
USP8_MIT__P40818_1_142	Q9BV36	MLPH	Melanophilin	482	497	YEVSDIESRIAALRAA	mut	0	S	Y	mut_05490	wt_00020	CAGCCTCTTCATCTGGCTATGAAGTCTCCGATATCGAAAGTCGTATTGCAGCTTTACGCGCTGCCGGTGGAGGATCCGGAG	243	0.00137077
USP8_MIT__P40818_1_142	Q9BV36	MLPH	Melanophilin	482	497	YEVSDIESRIAALRAA	mut	0	S	Y	mut_05490	wt_00020	CAGCCTCTTCATCTGGCTACGAAGTGTCAGATATTGAATCCCGTATTGCAGCGCTTCGTGCAGCAGGTGGAGGATCCGGAG	243	0.00137077
USP8_MIT__P40818_1_142	Q9BV36	MLPH	Melanophilin	482	497	SAVSDIESRIAALRAA	mut	1	E	A	mut_05491	wt_00020	CAGCCTCTTCATCTGGCTCCGCGGTATCAGATATTGAAAGTCGTATTGCTGCACTGCGTGCGGCGGGTGGAGGATCCGGAG	72	0.000406156
USP8_MIT__P40818_1_142	Q9BV36	MLPH	Melanophilin	482	497	SAVSDIESRIAALRAA	mut	1	E	A	mut_05491	wt_00020	CAGCCTCTTCATCTGGCAGTGCTGTGAGTGATATCGAAAGTCGTATTGCAGCGCTGCGTGCAGCCGGTGGAGGATCCGGAG	72	0.000406156
USP8_MIT__P40818_1_142	Q9BV36	MLPH	Melanophilin	482	497	SDVSDIESRIAALRAA	mut	1	E	D	mut_05492	wt_00020	CAGCCTCTTCATCTGGCAGTGATGTTTCAGATATTGAATCACGTATTGCGGCGCTGCGGGCTGCGGGTGGAGGATCCGGAG	88	0.000496412
USP8_MIT__P40818_1_142	Q9BV36	MLPH	Melanophilin	482	497	SDVSDIESRIAALRAA	mut	1	E	D	mut_05492	wt_00020	CAGCCTCTTCATCTGGCAGTGATGTTTCTGACATTGAATCTCGCATTGCGGCTCTGCGTGCAGCGGGTGGAGGATCCGGAG	88	0.000496412
USP8_MIT__P40818_1_142	Q9BV36	MLPH	Melanophilin	482	497	SFVSDIESRIAALRAA	mut	1	E	F	mut_05493	wt_00020	CAGCCTCTTCATCTGGCTCCTTTGTTTCAGATATTGAATCACGCATCGCTGCGCTTCGCGCCGCTGGTGGAGGATCCGGAG	22	0.000124103
USP8_MIT__P40818_1_142	Q9BV36	MLPH	Melanophilin	482	497	SFVSDIESRIAALRAA	mut	1	E	F	mut_05493	wt_00020	CAGCCTCTTCATCTGGCTCCTTTGTTTCTGATATTGAGTCCCGTATTGCGGCTTTACGTGCAGCAGGTGGAGGATCCGGAG	22	0.000124103
USP8_MIT__P40818_1_142	Q9BV36	MLPH	Melanophilin	482	497	SGVSDIESRIAALRAA	mut	1	E	G	mut_05494	wt_00020	CAGCCTCTTCATCTGGCAGCGGAGTTTCAGATATCGAATCACGTATTGCAGCTTTGCGTGCGGCGGGTGGAGGATCCGGAG	114	0.00064308
USP8_MIT__P40818_1_142	Q9BV36	MLPH	Melanophilin	482	497	SGVSDIESRIAALRAA	mut	1	E	G	mut_05494	wt_00020	CAGCCTCTTCATCTGGCTCCGGAGTCTCTGATATTGAATCTCGTATCGCAGCTCTGCGGGCGGCAGGTGGAGGATCCGGAG	114	0.00064308
USP8_MIT__P40818_1_142	Q9BV36	MLPH	Melanophilin	482	497	SHVSDIESRIAALRAA	mut	1	E	H	mut_05495	wt_00020	CAGCCTCTTCATCTGGCTCTCATGTCTCTGATATTGAAAGCCGGATTGCTGCTCTGCGTGCTGCCGGTGGAGGATCCGGAG	108	0.000609233
USP8_MIT__P40818_1_142	Q9BV36	MLPH	Melanophilin	482	497	SHVSDIESRIAALRAA	mut	1	E	H	mut_05495	wt_00020	CAGCCTCTTCATCTGGCTCTCATGTGTCTGACATTGAAAGTCGCATTGCCGCATTACGTGCTGCTGGTGGAGGATCCGGAG	108	0.000609233
USP8_MIT__P40818_1_142	Q9BV36	MLPH	Melanophilin	482	497	SIVSDIESRIAALRAA	mut	1	E	I	mut_05496	wt_00020	CAGCCTCTTCATCTGGCTCTATTGTGTCAGATATTGAGTCCCGTATTGCAGCGCTGCGTGCAGCAGGTGGAGGATCCGGAG	22	0.000124103
USP8_MIT__P40818_1_142	Q9BV36	MLPH	Melanophilin	482	497	SIVSDIESRIAALRAA	mut	1	E	I	mut_05496	wt_00020	CAGCCTCTTCATCTGGCTCTATTGTCTCTGATATTGAGTCCCGTATCGCAGCGTTACGCGCAGCTGGTGGAGGATCCGGAG	22	0.000124103
USP8_MIT__P40818_1_142	Q9BV36	MLPH	Melanophilin	482	497	SKVSDIESRIAALRAA	mut	1	E	K	mut_05497	wt_00020	CAGCCTCTTCATCTGGCTCAAAAGTATCGGATATCGAAAGTCGGATTGCTGCCTTGCGTGCCGCCGGTGGAGGATCCGGAG	58	0.000327181
USP8_MIT__P40818_1_142	Q9BV36	MLPH	Melanophilin	482	497	SKVSDIESRIAALRAA	mut	1	E	K	mut_05497	wt_00020	CAGCCTCTTCATCTGGCTCTAAAGTATCAGATATTGAGTCACGGATTGCTGCGTTACGCGCAGCTGGTGGAGGATCCGGAG	58	0.000327181
USP8_MIT__P40818_1_142	Q9BV36	MLPH	Melanophilin	482	497	SLVSDIESRIAALRAA	mut	1	E	L	mut_05498	wt_00020	CAGCCTCTTCATCTGGCAGCCTTGTCTCAGATATTGAGTCGCGTATTGCTGCACTGCGGGCTGCAGGTGGAGGATCCGGAG	133	0.000750259
USP8_MIT__P40818_1_142	Q9BV36	MLPH	Melanophilin	482	497	SLVSDIESRIAALRAA	mut	1	E	L	mut_05498	wt_00020	CAGCCTCTTCATCTGGCAGCCTTGTTTCCGATATTGAATCCCGTATTGCGGCCCTTCGTGCAGCTGGTGGAGGATCCGGAG	133	0.000750259
USP8_MIT__P40818_1_142	Q9BV36	MLPH	Melanophilin	482	497	SMVSDIESRIAALRAA	mut	1	E	M	mut_05499	wt_00020	CAGCCTCTTCATCTGGCAGCATGGTATCGGATATTGAAAGTCGTATTGCAGCACTTCGTGCCGCTGGTGGAGGATCCGGAG	225	0.00126924
USP8_MIT__P40818_1_142	Q9BV36	MLPH	Melanophilin	482	497	SMVSDIESRIAALRAA	mut	1	E	M	mut_05499	wt_00020	CAGCCTCTTCATCTGGCTCCATGGTGAGTGACATTGAATCTCGTATTGCGGCATTACGTGCGGCGGGTGGAGGATCCGGAG	225	0.00126924
USP8_MIT__P40818_1_142	Q9BV36	MLPH	Melanophilin	482	497	SNVSDIESRIAALRAA	mut	1	E	N	mut_05500	wt_00020	CAGCCTCTTCATCTGGCTCTAACGTTAGTGATATTGAGTCACGTATCGCGGCGTTGCGGGCTGCTGGTGGAGGATCCGGAG	117	0.000660003
USP8_MIT__P40818_1_142	Q9BV36	MLPH	Melanophilin	482	497	SNVSDIESRIAALRAA	mut	1	E	N	mut_05500	wt_00020	CAGCCTCTTCATCTGGCAGCAATGTTTCTGACATCGAATCTCGTATTGCTGCTTTACGTGCCGCAGGTGGAGGATCCGGAG	117	0.000660003
USP8_MIT__P40818_1_142	Q9BV36	MLPH	Melanophilin	482	497	SPVSDIESRIAALRAA	mut	1	E	P	mut_05501	wt_00020	CAGCCTCTTCATCTGGCTCGCCGGTGTCTGATATTGAAAGTCGGATTGCGGCATTACGTGCAGCTGGTGGAGGATCCGGAG	240	0.00135385
USP8_MIT__P40818_1_142	Q9BV36	MLPH	Melanophilin	482	497	SPVSDIESRIAALRAA	mut	1	E	P	mut_05501	wt_00020	CAGCCTCTTCATCTGGCAGTCCTGTAAGCGATATTGAAAGTCGTATTGCTGCCCTGCGTGCCGCTGGTGGAGGATCCGGAG	240	0.00135385
USP8_MIT__P40818_1_142	Q9BV36	MLPH	Melanophilin	482	497	SQVSDIESRIAALRAA	mut	1	E	Q	mut_05502	wt_00020	CAGCCTCTTCATCTGGCTCCCAAGTTAGTGACATTGAATCACGTATTGCAGCTCTGCGTGCGGCGGGTGGAGGATCCGGAG	127	0.000716413
USP8_MIT__P40818_1_142	Q9BV36	MLPH	Melanophilin	482	497	SQVSDIESRIAALRAA	mut	1	E	Q	mut_05502	wt_00020	CAGCCTCTTCATCTGGCTCCCAGGTCTCAGATATCGAAAGTCGTATTGCAGCACTTCGCGCAGCCGGTGGAGGATCCGGAG	127	0.000716413
USP8_MIT__P40818_1_142	Q9BV36	MLPH	Melanophilin	482	497	SRVSDIESRIAALRAA	mut	1	E	R	mut_05503	wt_00020	CAGCCTCTTCATCTGGCAGCCGTGTGTCAGATATTGAAAGCCGTATCGCTGCCTTACGTGCTGCCGGTGGAGGATCCGGAG	198	0.00111693
USP8_MIT__P40818_1_142	Q9BV36	MLPH	Melanophilin	482	497	SRVSDIESRIAALRAA	mut	1	E	R	mut_05503	wt_00020	CAGCCTCTTCATCTGGCAGTCGTGTTTCCGATATTGAATCGCGCATTGCAGCATTGCGGGCGGCCGGTGGAGGATCCGGAG	198	0.00111693
USP8_MIT__P40818_1_142	Q9BV36	MLPH	Melanophilin	482	497	SSVSDIESRIAALRAA	mut	1	E	S	mut_05504	wt_00020	CAGCCTCTTCATCTGGCAGTTCCGTGTCGGATATTGAATCTCGCATTGCGGCGTTACGTGCAGCTGGTGGAGGATCCGGAG	315	0.00177693
USP8_MIT__P40818_1_142	Q9BV36	MLPH	Melanophilin	482	497	SSVSDIESRIAALRAA	mut	1	E	S	mut_05504	wt_00020	CAGCCTCTTCATCTGGCTCGAGCGTTAGTGACATCGAAAGCCGTATTGCTGCCCTTCGTGCTGCTGGTGGAGGATCCGGAG	315	0.00177693
USP8_MIT__P40818_1_142	Q9BV36	MLPH	Melanophilin	482	497	STVSDIESRIAALRAA	mut	1	E	T	mut_05505	wt_00020	CAGCCTCTTCATCTGGCAGTACAGTATCTGATATTGAGTCTCGTATTGCTGCGCTTCGTGCCGCCGGTGGAGGATCCGGAG	155	0.000874363
USP8_MIT__P40818_1_142	Q9BV36	MLPH	Melanophilin	482	497	STVSDIESRIAALRAA	mut	1	E	T	mut_05505	wt_00020	CAGCCTCTTCATCTGGCTCTACGGTCAGCGATATCGAATCTCGTATTGCTGCTTTACGTGCCGCAGGTGGAGGATCCGGAG	155	0.000874363
USP8_MIT__P40818_1_142	Q9BV36	MLPH	Melanophilin	482	497	SVVSDIESRIAALRAA	mut	1	E	V	mut_05506	wt_00020	CAGCCTCTTCATCTGGCAGTGTGGTATCGGATATCGAAAGTCGTATTGCGGCGTTACGCGCAGCGGGTGGAGGATCCGGAG	132	0.000744618
USP8_MIT__P40818_1_142	Q9BV36	MLPH	Melanophilin	482	497	SVVSDIESRIAALRAA	mut	1	E	V	mut_05506	wt_00020	CAGCCTCTTCATCTGGCTCTGTCGTTAGTGATATTGAATCGCGCATTGCTGCACTTCGCGCTGCTGGTGGAGGATCCGGAG	132	0.000744618
USP8_MIT__P40818_1_142	Q9BV36	MLPH	Melanophilin	482	497	SWVSDIESRIAALRAA	mut	1	E	W	mut_05507	wt_00020	CAGCCTCTTCATCTGGCAGCTGGGTTAGCGATATTGAGTCACGTATTGCAGCACTGCGCGCCGCTGGTGGAGGATCCGGAG	108	0.000609233
USP8_MIT__P40818_1_142	Q9BV36	MLPH	Melanophilin	482	497	SWVSDIESRIAALRAA	mut	1	E	W	mut_05507	wt_00020	CAGCCTCTTCATCTGGCTCTTGGGTTTCAGATATCGAATCTCGCATCGCTGCTCTGCGTGCCGCGGGTGGAGGATCCGGAG	108	0.000609233
USP8_MIT__P40818_1_142	Q9BV36	MLPH	Melanophilin	482	497	SYVSDIESRIAALRAA	mut	1	E	Y	mut_05508	wt_00020	CAGCCTCTTCATCTGGCTCGTATGTTAGTGATATTGAAAGCCGTATCGCGGCGTTACGCGCTGCGGGTGGAGGATCCGGAG	176	0.000992825
USP8_MIT__P40818_1_142	Q9BV36	MLPH	Melanophilin	482	497	SYVSDIESRIAALRAA	mut	1	E	Y	mut_05508	wt_00020	CAGCCTCTTCATCTGGCTCGTATGTATCTGATATCGAATCTCGCATCGCCGCCTTACGTGCTGCTGGTGGAGGATCCGGAG	176	0.000992825
USP8_MIT__P40818_1_142	Q9BV36	MLPH	Melanophilin	482	497	SEASDIESRIAALRAA	mut	2	V	A	mut_05509	wt_00020	CAGCCTCTTCATCTGGCTCGGAAGCTTCAGATATCGAATCGCGTATTGCCGCGTTGCGTGCTGCTGGTGGAGGATCCGGAG	214	0.00120718
USP8_MIT__P40818_1_142	Q9BV36	MLPH	Melanophilin	482	497	SEASDIESRIAALRAA	mut	2	V	A	mut_05509	wt_00020	CAGCCTCTTCATCTGGCTCGGAAGCCTCGGATATTGAATCACGTATTGCTGCACTTCGCGCTGCGGGTGGAGGATCCGGAG	214	0.00120718
USP8_MIT__P40818_1_142	Q9BV36	MLPH	Melanophilin	482	497	SEDSDIESRIAALRAA	mut	2	V	D	mut_05510	wt_00020	CAGCCTCTTCATCTGGCTCTGAGGATTCTGATATTGAAAGCCGTATTGCGGCATTACGTGCAGCGGGTGGAGGATCCGGAG	49	0.000276411
USP8_MIT__P40818_1_142	Q9BV36	MLPH	Melanophilin	482	497	SEDSDIESRIAALRAA	mut	2	V	D	mut_05510	wt_00020	CAGCCTCTTCATCTGGCTCGGAGGATTCTGATATTGAAAGCCGTATTGCCGCGCTGCGGGCCGCTGGTGGAGGATCCGGAG	49	0.000276411
USP8_MIT__P40818_1_142	Q9BV36	MLPH	Melanophilin	482	497	SEESDIESRIAALRAA	mut	2	V	E	mut_05511	wt_00020	CAGCCTCTTCATCTGGCAGTGAGGAAAGCGATATTGAATCTCGTATTGCGGCATTACGTGCGGCGGGTGGAGGATCCGGAG	185	0.00104359
USP8_MIT__P40818_1_142	Q9BV36	MLPH	Melanophilin	482	497	SEESDIESRIAALRAA	mut	2	V	E	mut_05511	wt_00020	CAGCCTCTTCATCTGGCAGTGAGGAATCAGACATTGAATCTCGCATTGCTGCCCTGCGCGCCGCGGGTGGAGGATCCGGAG	185	0.00104359
USP8_MIT__P40818_1_142	Q9BV36	MLPH	Melanophilin	482	497	SEFSDIESRIAALRAA	mut	2	V	F	mut_05512	wt_00020	CAGCCTCTTCATCTGGCTCCGAATTTTCTGATATCGAAAGTCGTATTGCAGCACTGCGGGCCGCGGGTGGAGGATCCGGAG	22	0.000124103
USP8_MIT__P40818_1_142	Q9BV36	MLPH	Melanophilin	482	497	SEFSDIESRIAALRAA	mut	2	V	F	mut_05512	wt_00020	CAGCCTCTTCATCTGGCTCAGAGTTTAGTGATATTGAATCCCGTATCGCGGCGTTGCGTGCAGCCGGTGGAGGATCCGGAG	22	0.000124103
USP8_MIT__P40818_1_142	Q9BV36	MLPH	Melanophilin	482	497	SEGSDIESRIAALRAA	mut	2	V	G	mut_05513	wt_00020	CAGCCTCTTCATCTGGCTCAGAAGGCAGTGATATTGAAAGTCGCATCGCTGCTCTTCGTGCGGCAGGTGGAGGATCCGGAG	177	0.000998466
USP8_MIT__P40818_1_142	Q9BV36	MLPH	Melanophilin	482	497	SEGSDIESRIAALRAA	mut	2	V	G	mut_05513	wt_00020	CAGCCTCTTCATCTGGCAGCGAAGGTTCAGATATTGAATCGCGCATTGCCGCGCTGCGTGCAGCTGGTGGAGGATCCGGAG	177	0.000998466
USP8_MIT__P40818_1_142	Q9BV36	MLPH	Melanophilin	482	497	SEHSDIESRIAALRAA	mut	2	V	H	mut_05514	wt_00020	CAGCCTCTTCATCTGGCAGCGAGCACTCTGATATCGAGTCTCGTATTGCAGCATTACGTGCCGCGGGTGGAGGATCCGGAG	280	0.00157949
USP8_MIT__P40818_1_142	Q9BV36	MLPH	Melanophilin	482	497	SEHSDIESRIAALRAA	mut	2	V	H	mut_05514	wt_00020	CAGCCTCTTCATCTGGCTCTGAACACTCCGATATTGAAAGTCGTATTGCAGCTTTGCGTGCAGCAGGTGGAGGATCCGGAG	280	0.00157949
USP8_MIT__P40818_1_142	Q9BV36	MLPH	Melanophilin	482	497	SEISDIESRIAALRAA	mut	2	V	I	mut_05515	wt_00020	CAGCCTCTTCATCTGGCTCTGAAATTAGTGATATTGAGTCTCGGATCGCGGCATTACGCGCGGCAGGTGGAGGATCCGGAG	104	0.000586669
USP8_MIT__P40818_1_142	Q9BV36	MLPH	Melanophilin	482	497	SEISDIESRIAALRAA	mut	2	V	I	mut_05515	wt_00020	CAGCCTCTTCATCTGGCTCCGAAATTAGCGATATTGAAAGTCGCATTGCAGCATTACGTGCGGCTGGTGGAGGATCCGGAG	104	0.000586669
USP8_MIT__P40818_1_142	Q9BV36	MLPH	Melanophilin	482	497	SEKSDIESRIAALRAA	mut	2	V	K	mut_05516	wt_00020	CAGCCTCTTCATCTGGCAGCGAGAAAAGTGACATTGAAAGCCGTATTGCTGCTCTGCGCGCGGCTGGTGGAGGATCCGGAG	252	0.00142154
USP8_MIT__P40818_1_142	Q9BV36	MLPH	Melanophilin	482	497	SEKSDIESRIAALRAA	mut	2	V	K	mut_05516	wt_00020	CAGCCTCTTCATCTGGCTCCGAAAAGAGCGATATCGAATCCCGTATCGCAGCACTTCGCGCAGCTGGTGGAGGATCCGGAG	252	0.00142154
USP8_MIT__P40818_1_142	Q9BV36	MLPH	Melanophilin	482	497	SELSDIESRIAALRAA	mut	2	V	L	mut_05517	wt_00020	CAGCCTCTTCATCTGGCTCTGAATTAAGTGATATTGAATCCCGTATTGCAGCGCTGCGGGCGGCAGGTGGAGGATCCGGAG	34	0.000191796
USP8_MIT__P40818_1_142	Q9BV36	MLPH	Melanophilin	482	497	SELSDIESRIAALRAA	mut	2	V	L	mut_05517	wt_00020	CAGCCTCTTCATCTGGCAGTGAATTATCTGATATCGAGTCACGTATTGCGGCATTACGTGCCGCGGGTGGAGGATCCGGAG	34	0.000191796
USP8_MIT__P40818_1_142	Q9BV36	MLPH	Melanophilin	482	497	SEMSDIESRIAALRAA	mut	2	V	M	mut_05518	wt_00020	CAGCCTCTTCATCTGGCTCTGAAATGAGCGATATCGAATCCCGCATTGCAGCATTACGCGCCGCAGGTGGAGGATCCGGAG	88	0.000496412
USP8_MIT__P40818_1_142	Q9BV36	MLPH	Melanophilin	482	497	SEMSDIESRIAALRAA	mut	2	V	M	mut_05518	wt_00020	CAGCCTCTTCATCTGGCTCTGAAATGTCTGACATCGAAAGTCGCATTGCAGCACTGCGTGCGGCAGGTGGAGGATCCGGAG	88	0.000496412
USP8_MIT__P40818_1_142	Q9BV36	MLPH	Melanophilin	482	497	SENSDIESRIAALRAA	mut	2	V	N	mut_05519	wt_00020	CAGCCTCTTCATCTGGCTCAGAAAATTCCGATATCGAATCCCGTATTGCTGCTTTACGGGCTGCCGGTGGAGGATCCGGAG	222	0.00125231
USP8_MIT__P40818_1_142	Q9BV36	MLPH	Melanophilin	482	497	SENSDIESRIAALRAA	mut	2	V	N	mut_05519	wt_00020	CAGCCTCTTCATCTGGCAGCGAAAATAGCGATATTGAATCCCGCATTGCTGCATTACGTGCCGCAGGTGGAGGATCCGGAG	222	0.00125231
USP8_MIT__P40818_1_142	Q9BV36	MLPH	Melanophilin	482	497	SEPSDIESRIAALRAA	mut	2	V	P	mut_05520	wt_00020	CAGCCTCTTCATCTGGCTCCGAACCTAGTGACATTGAAAGTCGTATTGCAGCACTGCGCGCGGCTGGTGGAGGATCCGGAG	218	0.00122975
USP8_MIT__P40818_1_142	Q9BV36	MLPH	Melanophilin	482	497	SEPSDIESRIAALRAA	mut	2	V	P	mut_05520	wt_00020	CAGCCTCTTCATCTGGCTCAGAACCAAGTGACATTGAATCCCGTATTGCGGCATTGCGCGCGGCTGGTGGAGGATCCGGAG	218	0.00122975
USP8_MIT__P40818_1_142	Q9BV36	MLPH	Melanophilin	482	497	SEQSDIESRIAALRAA	mut	2	V	Q	mut_05521	wt_00020	CAGCCTCTTCATCTGGCTCCGAACAGAGTGACATTGAAAGTCGTATTGCTGCATTACGCGCCGCAGGTGGAGGATCCGGAG	310	0.00174873
USP8_MIT__P40818_1_142	Q9BV36	MLPH	Melanophilin	482	497	SEQSDIESRIAALRAA	mut	2	V	Q	mut_05521	wt_00020	CAGCCTCTTCATCTGGCAGTGAACAATCTGACATTGAAAGCCGTATTGCCGCTCTTCGCGCTGCAGGTGGAGGATCCGGAG	310	0.00174873
USP8_MIT__P40818_1_142	Q9BV36	MLPH	Melanophilin	482	497	SERSDIESRIAALRAA	mut	2	V	R	mut_05522	wt_00020	CAGCCTCTTCATCTGGCTCAGAACGCTCCGATATTGAAAGCCGCATTGCTGCGTTGCGCGCCGCTGGTGGAGGATCCGGAG	198	0.00111693
USP8_MIT__P40818_1_142	Q9BV36	MLPH	Melanophilin	482	497	SERSDIESRIAALRAA	mut	2	V	R	mut_05522	wt_00020	CAGCCTCTTCATCTGGCTCTGAACGCAGTGACATCGAATCTCGTATTGCCGCATTACGGGCCGCTGGTGGAGGATCCGGAG	198	0.00111693
USP8_MIT__P40818_1_142	Q9BV36	MLPH	Melanophilin	482	497	SESSDIESRIAALRAA	mut	2	V	S	mut_05523	wt_00020	CAGCCTCTTCATCTGGCTCCGAAAGCAGTGATATCGAAAGTCGCATCGCAGCTCTGCGTGCAGCAGGTGGAGGATCCGGAG	204	0.00115077
USP8_MIT__P40818_1_142	Q9BV36	MLPH	Melanophilin	482	497	SESSDIESRIAALRAA	mut	2	V	S	mut_05523	wt_00020	CAGCCTCTTCATCTGGCAGTGAAAGTAGTGACATTGAATCTCGTATTGCCGCGCTGCGTGCCGCTGGTGGAGGATCCGGAG	204	0.00115077
USP8_MIT__P40818_1_142	Q9BV36	MLPH	Melanophilin	482	497	SETSDIESRIAALRAA	mut	2	V	T	mut_05524	wt_00020	CAGCCTCTTCATCTGGCTCGGAAACATCGGATATTGAATCTCGTATTGCGGCTTTGCGCGCAGCGGGTGGAGGATCCGGAG	140	0.000789747
USP8_MIT__P40818_1_142	Q9BV36	MLPH	Melanophilin	482	497	SETSDIESRIAALRAA	mut	2	V	T	mut_05524	wt_00020	CAGCCTCTTCATCTGGCTCTGAAACAAGTGATATCGAAAGTCGTATCGCGGCATTGCGTGCTGCAGGTGGAGGATCCGGAG	140	0.000789747
USP8_MIT__P40818_1_142	Q9BV36	MLPH	Melanophilin	482	497	SEWSDIESRIAALRAA	mut	2	V	W	mut_05525	wt_00020	CAGCCTCTTCATCTGGCTCTGAATGGTCGGATATTGAATCTCGTATTGCAGCACTGCGTGCAGCGGGTGGAGGATCCGGAG	153	0.00086308
USP8_MIT__P40818_1_142	Q9BV36	MLPH	Melanophilin	482	497	SEWSDIESRIAALRAA	mut	2	V	W	mut_05525	wt_00020	CAGCCTCTTCATCTGGCTCAGAATGGAGTGACATTGAGAGCCGTATTGCTGCCTTACGCGCTGCCGGTGGAGGATCCGGAG	153	0.00086308
USP8_MIT__P40818_1_142	Q9BV36	MLPH	Melanophilin	482	497	SEYSDIESRIAALRAA	mut	2	V	Y	mut_05526	wt_00020	CAGCCTCTTCATCTGGCTCAGAATATAGTGATATCGAATCGCGTATCGCGGCTTTACGGGCTGCGGGTGGAGGATCCGGAG	158	0.000891286
USP8_MIT__P40818_1_142	Q9BV36	MLPH	Melanophilin	482	497	SEYSDIESRIAALRAA	mut	2	V	Y	mut_05526	wt_00020	CAGCCTCTTCATCTGGCTCAGAATATAGCGATATCGAGTCACGTATTGCCGCATTGCGTGCTGCAGGTGGAGGATCCGGAG	158	0.000891286
USP8_MIT__P40818_1_142	Q9BV36	MLPH	Melanophilin	482	497	SEVADIESRIAALRAA	mut	3	S	A	mut_05527	wt_00020	CAGCCTCTTCATCTGGCAGCGAAGTGGCGGATATTGAAAGTCGTATTGCAGCGTTGCGTGCAGCTGGTGGAGGATCCGGAG	219	0.00123539
USP8_MIT__P40818_1_142	Q9BV36	MLPH	Melanophilin	482	497	SEVADIESRIAALRAA	mut	3	S	A	mut_05527	wt_00020	CAGCCTCTTCATCTGGCTCTGAAGTAGCAGATATCGAATCACGTATTGCAGCCTTACGTGCGGCAGGTGGAGGATCCGGAG	219	0.00123539
USP8_MIT__P40818_1_142	Q9BV36	MLPH	Melanophilin	482	497	SEVDDIESRIAALRAA	mut	3	S	D	mut_05528	wt_00020	CAGCCTCTTCATCTGGCTCAGAGGTAGATGATATCGAGTCCCGTATTGCAGCACTTCGGGCGGCAGGTGGAGGATCCGGAG	99	0.000558464
USP8_MIT__P40818_1_142	Q9BV36	MLPH	Melanophilin	482	497	SEVDDIESRIAALRAA	mut	3	S	D	mut_05528	wt_00020	CAGCCTCTTCATCTGGCAGCGAAGTTGATGACATTGAAAGTCGTATCGCAGCGCTGCGTGCAGCGGGTGGAGGATCCGGAG	99	0.000558464
USP8_MIT__P40818_1_142	Q9BV36	MLPH	Melanophilin	482	497	SEVEDIESRIAALRAA	mut	3	S	E	mut_05529	wt_00020	CAGCCTCTTCATCTGGCTCTGAGGTTGAAGATATTGAGTCACGTATTGCGGCATTACGTGCCGCAGGTGGAGGATCCGGAG	54	0.000304617
USP8_MIT__P40818_1_142	Q9BV36	MLPH	Melanophilin	482	497	SEVEDIESRIAALRAA	mut	3	S	E	mut_05529	wt_00020	CAGCCTCTTCATCTGGCTCCGAAGTTGAAGACATTGAATCACGGATCGCGGCCTTACGTGCGGCGGGTGGAGGATCCGGAG	54	0.000304617
USP8_MIT__P40818_1_142	Q9BV36	MLPH	Melanophilin	482	497	SEVFDIESRIAALRAA	mut	3	S	F	mut_05530	wt_00020	CAGCCTCTTCATCTGGCTCTGAGGTATTCGATATCGAATCTCGCATTGCAGCATTACGTGCTGCAGGTGGAGGATCCGGAG	66	0.000372309
USP8_MIT__P40818_1_142	Q9BV36	MLPH	Melanophilin	482	497	SEVFDIESRIAALRAA	mut	3	S	F	mut_05530	wt_00020	CAGCCTCTTCATCTGGCTCAGAGGTGTTTGATATCGAGTCTCGTATTGCCGCGCTTCGTGCTGCGGGTGGAGGATCCGGAG	66	0.000372309
USP8_MIT__P40818_1_142	Q9BV36	MLPH	Melanophilin	482	497	SEVGDIESRIAALRAA	mut	3	S	G	mut_05531	wt_00020	CAGCCTCTTCATCTGGCTCGGAAGTGGGTGACATTGAATCACGTATCGCTGCGTTACGCGCGGCTGGTGGAGGATCCGGAG	213	0.00120154
USP8_MIT__P40818_1_142	Q9BV36	MLPH	Melanophilin	482	497	SEVGDIESRIAALRAA	mut	3	S	G	mut_05531	wt_00020	CAGCCTCTTCATCTGGCTCAGAAGTCGGCGACATCGAATCACGCATTGCAGCATTACGTGCCGCCGGTGGAGGATCCGGAG	213	0.00120154
USP8_MIT__P40818_1_142	Q9BV36	MLPH	Melanophilin	482	497	SEVHDIESRIAALRAA	mut	3	S	H	mut_05532	wt_00020	CAGCCTCTTCATCTGGCAGCGAAGTCCATGATATTGAAAGTCGTATTGCGGCGCTGCGCGCTGCTGGTGGAGGATCCGGAG	206	0.00116206
USP8_MIT__P40818_1_142	Q9BV36	MLPH	Melanophilin	482	497	SEVHDIESRIAALRAA	mut	3	S	H	mut_05532	wt_00020	CAGCCTCTTCATCTGGCAGTGAAGTGCATGATATTGAATCGCGTATTGCCGCCTTACGTGCAGCTGGTGGAGGATCCGGAG	206	0.00116206
USP8_MIT__P40818_1_142	Q9BV36	MLPH	Melanophilin	482	497	SEVIDIESRIAALRAA	mut	3	S	I	mut_05533	wt_00020	CAGCCTCTTCATCTGGCAGCGAAGTTATTGACATCGAATCACGCATCGCGGCACTTCGTGCAGCTGGTGGAGGATCCGGAG	300	0.00169231
USP8_MIT__P40818_1_142	Q9BV36	MLPH	Melanophilin	482	497	SEVIDIESRIAALRAA	mut	3	S	I	mut_05533	wt_00020	CAGCCTCTTCATCTGGCAGCGAAGTGATCGATATTGAATCTCGCATTGCAGCCTTACGTGCCGCGGGTGGAGGATCCGGAG	300	0.00169231
USP8_MIT__P40818_1_142	Q9BV36	MLPH	Melanophilin	482	497	SEVKDIESRIAALRAA	mut	3	S	K	mut_05534	wt_00020	CAGCCTCTTCATCTGGCTCCGAGGTCAAAGACATCGAATCGCGTATTGCTGCCTTACGGGCTGCTGGTGGAGGATCCGGAG	154	0.000868722
USP8_MIT__P40818_1_142	Q9BV36	MLPH	Melanophilin	482	497	SEVKDIESRIAALRAA	mut	3	S	K	mut_05534	wt_00020	CAGCCTCTTCATCTGGCTCTGAAGTGAAAGACATTGAATCACGTATTGCAGCATTACGTGCCGCCGGTGGAGGATCCGGAG	154	0.000868722
USP8_MIT__P40818_1_142	Q9BV36	MLPH	Melanophilin	482	497	SEVLDIESRIAALRAA	mut	3	S	L	mut_05535	wt_00020	CAGCCTCTTCATCTGGCAGTGAGGTTTTAGATATCGAAAGCCGTATCGCCGCATTACGCGCTGCCGGTGGAGGATCCGGAG	61	0.000344104
USP8_MIT__P40818_1_142	Q9BV36	MLPH	Melanophilin	482	497	SEVLDIESRIAALRAA	mut	3	S	L	mut_05535	wt_00020	CAGCCTCTTCATCTGGCTCAGAAGTTTTAGATATCGAATCACGCATTGCAGCACTTCGCGCGGCCGGTGGAGGATCCGGAG	61	0.000344104
USP8_MIT__P40818_1_142	Q9BV36	MLPH	Melanophilin	482	497	SEVMDIESRIAALRAA	mut	3	S	M	mut_05536	wt_00020	CAGCCTCTTCATCTGGCTCAGAGGTTATGGATATCGAAAGTCGGATTGCTGCACTGCGTGCTGCAGGTGGAGGATCCGGAG	77	0.000434361
USP8_MIT__P40818_1_142	Q9BV36	MLPH	Melanophilin	482	497	SEVMDIESRIAALRAA	mut	3	S	M	mut_05536	wt_00020	CAGCCTCTTCATCTGGCTCAGAAGTAATGGACATTGAAAGTCGTATCGCTGCTCTGCGTGCAGCAGGTGGAGGATCCGGAG	77	0.000434361
USP8_MIT__P40818_1_142	Q9BV36	MLPH	Melanophilin	482	497	SEVNDIESRIAALRAA	mut	3	S	N	mut_05537	wt_00020	CAGCCTCTTCATCTGGCTCAGAAGTTAACGATATTGAATCTCGCATTGCAGCCCTTCGTGCAGCTGGTGGAGGATCCGGAG	61	0.000344104
USP8_MIT__P40818_1_142	Q9BV36	MLPH	Melanophilin	482	497	SEVNDIESRIAALRAA	mut	3	S	N	mut_05537	wt_00020	CAGCCTCTTCATCTGGCTCAGAAGTGAATGATATTGAATCCCGTATCGCAGCGCTGCGCGCTGCTGGTGGAGGATCCGGAG	61	0.000344104
USP8_MIT__P40818_1_142	Q9BV36	MLPH	Melanophilin	482	497	SEVPDIESRIAALRAA	mut	3	S	P	mut_05538	wt_00020	CAGCCTCTTCATCTGGCTCAGAGGTCCCTGATATTGAGTCGCGTATCGCGGCACTGCGTGCAGCGGGTGGAGGATCCGGAG	155	0.000874363
USP8_MIT__P40818_1_142	Q9BV36	MLPH	Melanophilin	482	497	SEVPDIESRIAALRAA	mut	3	S	P	mut_05538	wt_00020	CAGCCTCTTCATCTGGCAGTGAGGTTCCGGATATCGAATCTCGTATTGCTGCCTTGCGTGCGGCGGGTGGAGGATCCGGAG	155	0.000874363
USP8_MIT__P40818_1_142	Q9BV36	MLPH	Melanophilin	482	497	SEVQDIESRIAALRAA	mut	3	S	Q	mut_05539	wt_00020	CAGCCTCTTCATCTGGCTCGGAAGTTCAGGATATTGAATCTCGTATCGCCGCTTTGCGTGCCGCGGGTGGAGGATCCGGAG	79	0.000445643
USP8_MIT__P40818_1_142	Q9BV36	MLPH	Melanophilin	482	497	SEVQDIESRIAALRAA	mut	3	S	Q	mut_05539	wt_00020	CAGCCTCTTCATCTGGCTCAGAGGTTCAGGACATTGAAAGTCGTATTGCGGCGTTACGCGCTGCTGGTGGAGGATCCGGAG	79	0.000445643
USP8_MIT__P40818_1_142	Q9BV36	MLPH	Melanophilin	482	497	SEVRDIESRIAALRAA	mut	3	S	R	mut_05540	wt_00020	CAGCCTCTTCATCTGGCTCAGAAGTGCGGGATATTGAAAGTCGTATCGCCGCACTTCGTGCAGCGGGTGGAGGATCCGGAG	308	0.00173744
USP8_MIT__P40818_1_142	Q9BV36	MLPH	Melanophilin	482	497	SEVRDIESRIAALRAA	mut	3	S	R	mut_05540	wt_00020	CAGCCTCTTCATCTGGCTCGGAAGTACGTGATATTGAATCGCGCATTGCAGCGTTACGTGCCGCGGGTGGAGGATCCGGAG	308	0.00173744
USP8_MIT__P40818_1_142	Q9BV36	MLPH	Melanophilin	482	497	SEVTDIESRIAALRAA	mut	3	S	T	mut_05541	wt_00020	CAGCCTCTTCATCTGGCAGTGAGGTAACAGACATCGAGTCTCGTATTGCAGCACTGCGTGCAGCTGGTGGAGGATCCGGAG	149	0.000840516
USP8_MIT__P40818_1_142	Q9BV36	MLPH	Melanophilin	482	497	SEVTDIESRIAALRAA	mut	3	S	T	mut_05541	wt_00020	CAGCCTCTTCATCTGGCTCAGAGGTTACTGATATCGAATCTCGTATTGCAGCACTTCGCGCGGCCGGTGGAGGATCCGGAG	149	0.000840516
USP8_MIT__P40818_1_142	Q9BV36	MLPH	Melanophilin	482	497	SEVVDIESRIAALRAA	mut	3	S	V	mut_05542	wt_00020	CAGCCTCTTCATCTGGCTCCGAAGTCGTTGATATCGAATCTCGTATTGCTGCTCTGCGTGCCGCTGGTGGAGGATCCGGAG	177	0.000998466
USP8_MIT__P40818_1_142	Q9BV36	MLPH	Melanophilin	482	497	SEVVDIESRIAALRAA	mut	3	S	V	mut_05542	wt_00020	CAGCCTCTTCATCTGGCAGCGAGGTGGTGGACATTGAAAGTCGTATTGCTGCTCTTCGGGCCGCCGGTGGAGGATCCGGAG	177	0.000998466
USP8_MIT__P40818_1_142	Q9BV36	MLPH	Melanophilin	482	497	SEVWDIESRIAALRAA	mut	3	S	W	mut_05543	wt_00020	CAGCCTCTTCATCTGGCTCCGAAGTCTGGGACATTGAATCTCGTATTGCGGCGTTACGTGCTGCTGGTGGAGGATCCGGAG	143	0.00080667
USP8_MIT__P40818_1_142	Q9BV36	MLPH	Melanophilin	482	497	SEVWDIESRIAALRAA	mut	3	S	W	mut_05543	wt_00020	CAGCCTCTTCATCTGGCTCTGAAGTATGGGATATTGAAAGTCGTATCGCTGCATTACGCGCTGCAGGTGGAGGATCCGGAG	143	0.00080667
USP8_MIT__P40818_1_142	Q9BV36	MLPH	Melanophilin	482	497	SEVYDIESRIAALRAA	mut	3	S	Y	mut_05544	wt_00020	CAGCCTCTTCATCTGGCTCGGAAGTGTATGATATTGAATCTCGCATTGCTGCGTTACGTGCGGCCGGTGGAGGATCCGGAG	148	0.000834875
USP8_MIT__P40818_1_142	Q9BV36	MLPH	Melanophilin	482	497	SEVYDIESRIAALRAA	mut	3	S	Y	mut_05544	wt_00020	CAGCCTCTTCATCTGGCAGCGAAGTTTATGATATTGAAAGCCGCATTGCAGCTTTACGCGCGGCTGGTGGAGGATCCGGAG	148	0.000834875
USP8_MIT__P40818_1_142	Q9BV36	MLPH	Melanophilin	482	497	SEVSAIESRIAALRAA	mut	4	D	A	mut_05545	wt_00020	CAGCCTCTTCATCTGGCTCGGAAGTGTCCGCGATTGAGAGTCGTATTGCGGCACTTCGTGCAGCAGGTGGAGGATCCGGAG	84	0.000473848
USP8_MIT__P40818_1_142	Q9BV36	MLPH	Melanophilin	482	497	SEVSAIESRIAALRAA	mut	4	D	A	mut_05545	wt_00020	CAGCCTCTTCATCTGGCTCCGAAGTTTCCGCAATTGAATCTCGCATTGCAGCATTGCGGGCAGCCGGTGGAGGATCCGGAG	84	0.000473848
USP8_MIT__P40818_1_142	Q9BV36	MLPH	Melanophilin	482	497	SEVSEIESRIAALRAA	mut	4	D	E	mut_05546	wt_00020	CAGCCTCTTCATCTGGCTCAGAGGTGAGTGAAATTGAGTCCCGCATTGCGGCCTTACGTGCAGCTGGTGGAGGATCCGGAG	260	0.00146667
USP8_MIT__P40818_1_142	Q9BV36	MLPH	Melanophilin	482	497	SEVSEIESRIAALRAA	mut	4	D	E	mut_05546	wt_00020	CAGCCTCTTCATCTGGCAGCGAAGTATCTGAAATTGAATCACGCATTGCTGCTTTGCGCGCCGCTGGTGGAGGATCCGGAG	260	0.00146667
USP8_MIT__P40818_1_142	Q9BV36	MLPH	Melanophilin	482	497	SEVSFIESRIAALRAA	mut	4	D	F	mut_05547	wt_00020	CAGCCTCTTCATCTGGCAGTGAAGTAAGTTTTATTGAATCACGTATTGCGGCACTGCGTGCTGCGGGTGGAGGATCCGGAG	51	0.000287693
USP8_MIT__P40818_1_142	Q9BV36	MLPH	Melanophilin	482	497	SEVSFIESRIAALRAA	mut	4	D	F	mut_05547	wt_00020	CAGCCTCTTCATCTGGCTCAGAAGTTTCATTTATCGAATCACGCATCGCAGCGTTACGTGCTGCGGGTGGAGGATCCGGAG	51	0.000287693
USP8_MIT__P40818_1_142	Q9BV36	MLPH	Melanophilin	482	497	SEVSGIESRIAALRAA	mut	4	D	G	mut_05548	wt_00020	CAGCCTCTTCATCTGGCTCAGAGGTAAGTGGTATCGAATCTCGCATCGCGGCCTTACGCGCAGCCGGTGGAGGATCCGGAG	57	0.00032154
USP8_MIT__P40818_1_142	Q9BV36	MLPH	Melanophilin	482	497	SEVSGIESRIAALRAA	mut	4	D	G	mut_05548	wt_00020	CAGCCTCTTCATCTGGCTCAGAAGTTTCTGGTATTGAATCCCGCATCGCCGCGTTACGCGCCGCTGGTGGAGGATCCGGAG	57	0.00032154
USP8_MIT__P40818_1_142	Q9BV36	MLPH	Melanophilin	482	497	SEVSHIESRIAALRAA	mut	4	D	H	mut_05549	wt_00020	CAGCCTCTTCATCTGGCTCAGAAGTCTCACATATCGAATCACGGATTGCGGCTTTACGTGCGGCGGGTGGAGGATCCGGAG	181	0.00102103
USP8_MIT__P40818_1_142	Q9BV36	MLPH	Melanophilin	482	497	SEVSHIESRIAALRAA	mut	4	D	H	mut_05549	wt_00020	CAGCCTCTTCATCTGGCTCGGAGGTGTCACATATTGAATCACGTATCGCGGCCTTACGCGCAGCTGGTGGAGGATCCGGAG	181	0.00102103
USP8_MIT__P40818_1_142	Q9BV36	MLPH	Melanophilin	482	497	SEVSIIESRIAALRAA	mut	4	D	I	mut_05550	wt_00020	CAGCCTCTTCATCTGGCTCTGAAGTTAGCATTATTGAATCTCGTATTGCGGCCTTACGTGCGGCCGGTGGAGGATCCGGAG	33	0.000186155
USP8_MIT__P40818_1_142	Q9BV36	MLPH	Melanophilin	482	497	SEVSIIESRIAALRAA	mut	4	D	I	mut_05550	wt_00020	CAGCCTCTTCATCTGGCAGCGAAGTTTCTATTATCGAATCTCGTATTGCCGCACTTCGTGCGGCAGGTGGAGGATCCGGAG	33	0.000186155
USP8_MIT__P40818_1_142	Q9BV36	MLPH	Melanophilin	482	497	SEVSKIESRIAALRAA	mut	4	D	K	mut_05551	wt_00020	CAGCCTCTTCATCTGGCTCGGAGGTATCTAAAATTGAATCTCGGATTGCTGCACTTCGTGCCGCAGGTGGAGGATCCGGAG	160	0.000902568
USP8_MIT__P40818_1_142	Q9BV36	MLPH	Melanophilin	482	497	SEVSKIESRIAALRAA	mut	4	D	K	mut_05551	wt_00020	CAGCCTCTTCATCTGGCAGCGAAGTCTCTAAGATTGAGTCACGTATCGCTGCATTACGCGCCGCGGGTGGAGGATCCGGAG	160	0.000902568
USP8_MIT__P40818_1_142	Q9BV36	MLPH	Melanophilin	482	497	SEVSLIESRIAALRAA	mut	4	D	L	mut_05552	wt_00020	CAGCCTCTTCATCTGGCTCAGAAGTAAGCTTAATTGAGTCTCGTATCGCCGCGCTTCGCGCCGCAGGTGGAGGATCCGGAG	79	0.000445643
USP8_MIT__P40818_1_142	Q9BV36	MLPH	Melanophilin	482	497	SEVSLIESRIAALRAA	mut	4	D	L	mut_05552	wt_00020	CAGCCTCTTCATCTGGCAGTGAGGTAAGTTTGATTGAATCCCGTATTGCTGCCTTACGCGCCGCCGGTGGAGGATCCGGAG	79	0.000445643
USP8_MIT__P40818_1_142	Q9BV36	MLPH	Melanophilin	482	497	SEVSMIESRIAALRAA	mut	4	D	M	mut_05553	wt_00020	CAGCCTCTTCATCTGGCTCGGAGGTCAGCATGATTGAAAGCCGTATTGCTGCCTTACGCGCTGCAGGTGGAGGATCCGGAG	237	0.00133693
USP8_MIT__P40818_1_142	Q9BV36	MLPH	Melanophilin	482	497	SEVSMIESRIAALRAA	mut	4	D	M	mut_05553	wt_00020	CAGCCTCTTCATCTGGCTCAGAAGTATCGATGATTGAAAGTCGTATTGCGGCTCTGCGCGCGGCTGGTGGAGGATCCGGAG	237	0.00133693
USP8_MIT__P40818_1_142	Q9BV36	MLPH	Melanophilin	482	497	SEVSNIESRIAALRAA	mut	4	D	N	mut_05554	wt_00020	CAGCCTCTTCATCTGGCTCAGAAGTATCCAATATTGAATCGCGCATTGCAGCGTTGCGTGCCGCGGGTGGAGGATCCGGAG	144	0.000812311
USP8_MIT__P40818_1_142	Q9BV36	MLPH	Melanophilin	482	497	SEVSNIESRIAALRAA	mut	4	D	N	mut_05554	wt_00020	CAGCCTCTTCATCTGGCTCTGAAGTGAGTAACATTGAAAGCCGCATTGCAGCTTTACGCGCAGCTGGTGGAGGATCCGGAG	144	0.000812311
USP8_MIT__P40818_1_142	Q9BV36	MLPH	Melanophilin	482	497	SEVSPIESRIAALRAA	mut	4	D	P	mut_05555	wt_00020	CAGCCTCTTCATCTGGCTCCGAGGTCAGCCCTATTGAAAGTCGCATTGCGGCACTTCGTGCTGCTGGTGGAGGATCCGGAG	162	0.00091385
USP8_MIT__P40818_1_142	Q9BV36	MLPH	Melanophilin	482	497	SEVSPIESRIAALRAA	mut	4	D	P	mut_05555	wt_00020	CAGCCTCTTCATCTGGCAGCGAAGTCTCTCCGATCGAAAGCCGTATTGCAGCTCTGCGTGCTGCGGGTGGAGGATCCGGAG	162	0.00091385
USP8_MIT__P40818_1_142	Q9BV36	MLPH	Melanophilin	482	497	SEVSQIESRIAALRAA	mut	4	D	Q	mut_05556	wt_00020	CAGCCTCTTCATCTGGCAGCGAAGTAAGTCAAATTGAAAGTCGTATTGCGGCTCTGCGTGCTGCGGGTGGAGGATCCGGAG	208	0.00117334
USP8_MIT__P40818_1_142	Q9BV36	MLPH	Melanophilin	482	497	SEVSQIESRIAALRAA	mut	4	D	Q	mut_05556	wt_00020	CAGCCTCTTCATCTGGCAGCGAGGTTTCTCAGATCGAAAGTCGTATCGCTGCTTTGCGTGCCGCCGGTGGAGGATCCGGAG	208	0.00117334
USP8_MIT__P40818_1_142	Q9BV36	MLPH	Melanophilin	482	497	SEVSRIESRIAALRAA	mut	4	D	R	mut_05557	wt_00020	CAGCCTCTTCATCTGGCAGCGAAGTGTCGCGTATTGAGTCTCGTATTGCAGCACTGCGTGCGGCAGGTGGAGGATCCGGAG	203	0.00114513
USP8_MIT__P40818_1_142	Q9BV36	MLPH	Melanophilin	482	497	SEVSRIESRIAALRAA	mut	4	D	R	mut_05557	wt_00020	CAGCCTCTTCATCTGGCTCTGAGGTGTCACGCATTGAATCACGCATTGCTGCACTTCGCGCTGCGGGTGGAGGATCCGGAG	203	0.00114513
USP8_MIT__P40818_1_142	Q9BV36	MLPH	Melanophilin	482	497	SEVSSIESRIAALRAA	mut	4	D	S	mut_05558	wt_00020	CAGCCTCTTCATCTGGCAGTGAGGTGAGTTCTATTGAATCTCGCATCGCAGCACTGCGTGCCGCAGGTGGAGGATCCGGAG	154	0.000868722
USP8_MIT__P40818_1_142	Q9BV36	MLPH	Melanophilin	482	497	SEVSSIESRIAALRAA	mut	4	D	S	mut_05558	wt_00020	CAGCCTCTTCATCTGGCAGCGAAGTTTCTAGTATTGAGTCTCGTATCGCGGCCCTGCGTGCTGCTGGTGGAGGATCCGGAG	154	0.000868722
USP8_MIT__P40818_1_142	Q9BV36	MLPH	Melanophilin	482	497	SEVSTIESRIAALRAA	mut	4	D	T	mut_05559	wt_00020	CAGCCTCTTCATCTGGCAGCGAAGTTAGTACCATTGAAAGCCGTATCGCAGCCTTACGTGCAGCTGGTGGAGGATCCGGAG	424	0.0023918
USP8_MIT__P40818_1_142	Q9BV36	MLPH	Melanophilin	482	497	SEVSTIESRIAALRAA	mut	4	D	T	mut_05559	wt_00020	CAGCCTCTTCATCTGGCAGCGAAGTGAGCACCATCGAATCACGCATTGCCGCATTACGTGCCGCAGGTGGAGGATCCGGAG	424	0.0023918
USP8_MIT__P40818_1_142	Q9BV36	MLPH	Melanophilin	482	497	SEVSVIESRIAALRAA	mut	4	D	V	mut_05560	wt_00020	CAGCCTCTTCATCTGGCTCCGAAGTAAGTGTTATTGAAAGCCGCATTGCCGCGTTACGTGCGGCTGGTGGAGGATCCGGAG	62	0.000349745
USP8_MIT__P40818_1_142	Q9BV36	MLPH	Melanophilin	482	497	SEVSVIESRIAALRAA	mut	4	D	V	mut_05560	wt_00020	CAGCCTCTTCATCTGGCTCCGAGGTCTCTGTTATTGAAAGCCGTATTGCCGCACTGCGCGCAGCAGGTGGAGGATCCGGAG	62	0.000349745
USP8_MIT__P40818_1_142	Q9BV36	MLPH	Melanophilin	482	497	SEVSWIESRIAALRAA	mut	4	D	W	mut_05561	wt_00020	CAGCCTCTTCATCTGGCAGCGAAGTTTCTTGGATTGAGTCACGTATCGCAGCGCTTCGTGCGGCAGGTGGAGGATCCGGAG	130	0.000733336
USP8_MIT__P40818_1_142	Q9BV36	MLPH	Melanophilin	482	497	SEVSWIESRIAALRAA	mut	4	D	W	mut_05561	wt_00020	CAGCCTCTTCATCTGGCAGCGAAGTGTCATGGATTGAATCTCGTATTGCAGCGCTGCGTGCTGCTGGTGGAGGATCCGGAG	130	0.000733336
USP8_MIT__P40818_1_142	Q9BV36	MLPH	Melanophilin	482	497	SEVSYIESRIAALRAA	mut	4	D	Y	mut_05562	wt_00020	CAGCCTCTTCATCTGGCTCGGAAGTTTCGTATATTGAGTCTCGTATTGCAGCATTACGCGCCGCAGGTGGAGGATCCGGAG	118	0.000665644
USP8_MIT__P40818_1_142	Q9BV36	MLPH	Melanophilin	482	497	SEVSYIESRIAALRAA	mut	4	D	Y	mut_05562	wt_00020	CAGCCTCTTCATCTGGCTCCGAAGTGTCTTATATCGAATCTCGTATTGCAGCGTTGCGTGCTGCAGGTGGAGGATCCGGAG	118	0.000665644
USP8_MIT__P40818_1_142	Q9BV36	MLPH	Melanophilin	482	497	SEVSDAESRIAALRAA	mut	5	I	A	mut_05563	wt_00020	CAGCCTCTTCATCTGGCTCAGAAGTTTCGGATGCAGAATCACGTATCGCCGCGCTGCGCGCAGCTGGTGGAGGATCCGGAG	136	0.000767183
USP8_MIT__P40818_1_142	Q9BV36	MLPH	Melanophilin	482	497	SEVSDAESRIAALRAA	mut	5	I	A	mut_05563	wt_00020	CAGCCTCTTCATCTGGCTCGGAGGTGAGTGATGCTGAGTCACGTATTGCCGCACTGCGTGCCGCTGGTGGAGGATCCGGAG	136	0.000767183
USP8_MIT__P40818_1_142	Q9BV36	MLPH	Melanophilin	482	497	SEVSDDESRIAALRAA	mut	5	I	D	mut_05564	wt_00020	CAGCCTCTTCATCTGGCTCCGAAGTCAGTGACGATGAATCTCGCATTGCCGCGTTACGTGCAGCAGGTGGAGGATCCGGAG	287	0.00161898
USP8_MIT__P40818_1_142	Q9BV36	MLPH	Melanophilin	482	497	SEVSDDESRIAALRAA	mut	5	I	D	mut_05564	wt_00020	CAGCCTCTTCATCTGGCAGCGAAGTTTCTGATGACGAATCGCGTATTGCGGCATTGCGCGCTGCGGGTGGAGGATCCGGAG	287	0.00161898
USP8_MIT__P40818_1_142	Q9BV36	MLPH	Melanophilin	482	497	SEVSDEESRIAALRAA	mut	5	I	E	mut_05565	wt_00020	CAGCCTCTTCATCTGGCAGTGAAGTCTCTGATGAAGAATCTCGTATCGCAGCACTGCGTGCAGCCGGTGGAGGATCCGGAG	53	0.000298976
USP8_MIT__P40818_1_142	Q9BV36	MLPH	Melanophilin	482	497	SEVSDEESRIAALRAA	mut	5	I	E	mut_05565	wt_00020	CAGCCTCTTCATCTGGCTCTGAAGTCAGTGATGAAGAAAGCCGTATTGCCGCCCTGCGTGCAGCCGGTGGAGGATCCGGAG	53	0.000298976
USP8_MIT__P40818_1_142	Q9BV36	MLPH	Melanophilin	482	497	SEVSDFESRIAALRAA	mut	5	I	F	mut_05566	wt_00020	CAGCCTCTTCATCTGGCTCGGAAGTGTCAGATTTTGAATCTCGCATTGCAGCATTACGTGCAGCGGGTGGAGGATCCGGAG	293	0.00165283
USP8_MIT__P40818_1_142	Q9BV36	MLPH	Melanophilin	482	497	SEVSDFESRIAALRAA	mut	5	I	F	mut_05566	wt_00020	CAGCCTCTTCATCTGGCAGCGAGGTCAGTGATTTCGAATCGCGTATTGCTGCGTTACGTGCCGCGGGTGGAGGATCCGGAG	293	0.00165283
USP8_MIT__P40818_1_142	Q9BV36	MLPH	Melanophilin	482	497	SEVSDGESRIAALRAA	mut	5	I	G	mut_05567	wt_00020	CAGCCTCTTCATCTGGCTCGGAAGTTAGCGACGGTGAATCACGTATCGCAGCACTGCGGGCGGCGGGTGGAGGATCCGGAG	44	0.000248206
USP8_MIT__P40818_1_142	Q9BV36	MLPH	Melanophilin	482	497	SEVSDGESRIAALRAA	mut	5	I	G	mut_05567	wt_00020	CAGCCTCTTCATCTGGCTCAGAAGTTTCAGACGGAGAATCTCGTATCGCAGCCTTGCGGGCGGCGGGTGGAGGATCCGGAG	44	0.000248206
USP8_MIT__P40818_1_142	Q9BV36	MLPH	Melanophilin	482	497	SEVSDHESRIAALRAA	mut	5	I	H	mut_05568	wt_00020	CAGCCTCTTCATCTGGCTCCGAAGTTAGTGATCATGAATCTCGTATCGCGGCTCTTCGCGCTGCAGGTGGAGGATCCGGAG	109	0.000614874
USP8_MIT__P40818_1_142	Q9BV36	MLPH	Melanophilin	482	497	SEVSDHESRIAALRAA	mut	5	I	H	mut_05568	wt_00020	CAGCCTCTTCATCTGGCAGCGAAGTTAGCGATCACGAGTCCCGGATTGCAGCTTTACGGGCCGCCGGTGGAGGATCCGGAG	109	0.000614874
USP8_MIT__P40818_1_142	Q9BV36	MLPH	Melanophilin	482	497	SEVSDKESRIAALRAA	mut	5	I	K	mut_05569	wt_00020	CAGCCTCTTCATCTGGCTCGGAAGTTAGCGACAAAGAAAGTCGTATTGCGGCTTTACGTGCTGCCGGTGGAGGATCCGGAG	169	0.000953337
USP8_MIT__P40818_1_142	Q9BV36	MLPH	Melanophilin	482	497	SEVSDKESRIAALRAA	mut	5	I	K	mut_05569	wt_00020	CAGCCTCTTCATCTGGCTCGGAAGTGAGTGATAAAGAATCTCGTATTGCGGCTTTACGCGCGGCGGGTGGAGGATCCGGAG	169	0.000953337
USP8_MIT__P40818_1_142	Q9BV36	MLPH	Melanophilin	482	497	SEVSDLESRIAALRAA	mut	5	I	L	mut_05570	wt_00020	CAGCCTCTTCATCTGGCTCGGAAGTGAGTGATTTGGAAAGTCGGATCGCAGCGCTTCGTGCGGCAGGTGGAGGATCCGGAG	139	0.000784106
USP8_MIT__P40818_1_142	Q9BV36	MLPH	Melanophilin	482	497	SEVSDLESRIAALRAA	mut	5	I	L	mut_05570	wt_00020	CAGCCTCTTCATCTGGCTCGGAGGTAAGTGACCTTGAATCTCGCATTGCGGCACTGCGTGCAGCGGGTGGAGGATCCGGAG	139	0.000784106
USP8_MIT__P40818_1_142	Q9BV36	MLPH	Melanophilin	482	497	SEVSDMESRIAALRAA	mut	5	I	M	mut_05571	wt_00020	CAGCCTCTTCATCTGGCAGCGAAGTCTCTGATATGGAATCTCGTATTGCGGCACTTCGCGCAGCCGGTGGAGGATCCGGAG	171	0.000964619
USP8_MIT__P40818_1_142	Q9BV36	MLPH	Melanophilin	482	497	SEVSDMESRIAALRAA	mut	5	I	M	mut_05571	wt_00020	CAGCCTCTTCATCTGGCTCGGAGGTGTCTGACATGGAATCTCGCATTGCGGCATTGCGTGCAGCAGGTGGAGGATCCGGAG	171	0.000964619
USP8_MIT__P40818_1_142	Q9BV36	MLPH	Melanophilin	482	497	SEVSDNESRIAALRAA	mut	5	I	N	mut_05572	wt_00020	CAGCCTCTTCATCTGGCAGCGAGGTTTCTGATAACGAAAGCCGCATTGCAGCACTGCGTGCCGCTGGTGGAGGATCCGGAG	114	0.00064308
USP8_MIT__P40818_1_142	Q9BV36	MLPH	Melanophilin	482	497	SEVSDNESRIAALRAA	mut	5	I	N	mut_05572	wt_00020	CAGCCTCTTCATCTGGCTCAGAAGTTAGTGACAATGAATCGCGTATCGCAGCACTGCGGGCAGCTGGTGGAGGATCCGGAG	114	0.00064308
USP8_MIT__P40818_1_142	Q9BV36	MLPH	Melanophilin	482	497	SEVSDPESRIAALRAA	mut	5	I	P	mut_05573	wt_00020	CAGCCTCTTCATCTGGCTCGGAAGTCAGTGATCCAGAATCTCGCATTGCAGCGCTTCGTGCGGCGGGTGGAGGATCCGGAG	96	0.000541541
USP8_MIT__P40818_1_142	Q9BV36	MLPH	Melanophilin	482	497	SEVSDPESRIAALRAA	mut	5	I	P	mut_05573	wt_00020	CAGCCTCTTCATCTGGCAGTGAGGTTAGCGATCCGGAGAGCCGTATTGCAGCGCTGCGTGCTGCAGGTGGAGGATCCGGAG	96	0.000541541
USP8_MIT__P40818_1_142	Q9BV36	MLPH	Melanophilin	482	497	SEVSDQESRIAALRAA	mut	5	I	Q	mut_05574	wt_00020	CAGCCTCTTCATCTGGCAGCGAAGTGTCCGATCAAGAATCTCGTATTGCCGCGTTACGCGCAGCTGGTGGAGGATCCGGAG	153	0.00086308
USP8_MIT__P40818_1_142	Q9BV36	MLPH	Melanophilin	482	497	SEVSDQESRIAALRAA	mut	5	I	Q	mut_05574	wt_00020	CAGCCTCTTCATCTGGCTCAGAGGTAAGCGATCAAGAGTCGCGCATCGCTGCATTACGCGCTGCCGGTGGAGGATCCGGAG	153	0.00086308
USP8_MIT__P40818_1_142	Q9BV36	MLPH	Melanophilin	482	497	SEVSDRESRIAALRAA	mut	5	I	R	mut_05575	wt_00020	CAGCCTCTTCATCTGGCTCGGAAGTTTCTGATCGTGAAAGTCGCATTGCTGCTCTTCGTGCGGCTGGTGGAGGATCCGGAG	214	0.00120718
USP8_MIT__P40818_1_142	Q9BV36	MLPH	Melanophilin	482	497	SEVSDRESRIAALRAA	mut	5	I	R	mut_05575	wt_00020	CAGCCTCTTCATCTGGCAGCGAAGTGTCAGATCGTGAGAGTCGTATTGCCGCTCTGCGTGCTGCCGGTGGAGGATCCGGAG	214	0.00120718
USP8_MIT__P40818_1_142	Q9BV36	MLPH	Melanophilin	482	497	SEVSDSESRIAALRAA	mut	5	I	S	mut_05576	wt_00020	CAGCCTCTTCATCTGGCAGCGAAGTATCGGATTCGGAATCACGCATTGCTGCCTTACGTGCGGCTGGTGGAGGATCCGGAG	315	0.00177693
USP8_MIT__P40818_1_142	Q9BV36	MLPH	Melanophilin	482	497	SEVSDSESRIAALRAA	mut	5	I	S	mut_05576	wt_00020	CAGCCTCTTCATCTGGCTCCGAAGTGTCAGATAGTGAATCTCGCATTGCCGCCTTACGTGCCGCAGGTGGAGGATCCGGAG	315	0.00177693
USP8_MIT__P40818_1_142	Q9BV36	MLPH	Melanophilin	482	497	SEVSDTESRIAALRAA	mut	5	I	T	mut_05577	wt_00020	CAGCCTCTTCATCTGGCTCAGAAGTTAGTGACACCGAAAGTCGTATTGCCGCTCTTCGCGCAGCCGGTGGAGGATCCGGAG	207	0.0011677
USP8_MIT__P40818_1_142	Q9BV36	MLPH	Melanophilin	482	497	SEVSDTESRIAALRAA	mut	5	I	T	mut_05577	wt_00020	CAGCCTCTTCATCTGGCTCGGAGGTTAGTGACACAGAATCACGCATTGCAGCGCTTCGTGCAGCAGGTGGAGGATCCGGAG	207	0.0011677
USP8_MIT__P40818_1_142	Q9BV36	MLPH	Melanophilin	482	497	SEVSDVESRIAALRAA	mut	5	I	V	mut_05578	wt_00020	CAGCCTCTTCATCTGGCTCGGAAGTTAGTGATGTGGAAAGTCGTATTGCAGCGTTACGCGCGGCTGGTGGAGGATCCGGAG	177	0.000998466
USP8_MIT__P40818_1_142	Q9BV36	MLPH	Melanophilin	482	497	SEVSDVESRIAALRAA	mut	5	I	V	mut_05578	wt_00020	CAGCCTCTTCATCTGGCAGCGAAGTTTCTGACGTTGAATCGCGCATTGCTGCGTTACGTGCAGCCGGTGGAGGATCCGGAG	177	0.000998466
USP8_MIT__P40818_1_142	Q9BV36	MLPH	Melanophilin	482	497	SEVSDWESRIAALRAA	mut	5	I	W	mut_05579	wt_00020	CAGCCTCTTCATCTGGCTCGGAAGTCAGTGATTGGGAATCTCGGATTGCAGCACTGCGCGCAGCAGGTGGAGGATCCGGAG	57	0.00032154
USP8_MIT__P40818_1_142	Q9BV36	MLPH	Melanophilin	482	497	SEVSDWESRIAALRAA	mut	5	I	W	mut_05579	wt_00020	CAGCCTCTTCATCTGGCTCCGAAGTATCTGATTGGGAATCTCGGATCGCGGCGCTGCGTGCTGCAGGTGGAGGATCCGGAG	57	0.00032154
USP8_MIT__P40818_1_142	Q9BV36	MLPH	Melanophilin	482	497	SEVSDYESRIAALRAA	mut	5	I	Y	mut_05580	wt_00020	CAGCCTCTTCATCTGGCAGCGAAGTTTCAGATTATGAATCCCGCATCGCCGCGTTGCGTGCAGCGGGTGGAGGATCCGGAG	109	0.000614874
USP8_MIT__P40818_1_142	Q9BV36	MLPH	Melanophilin	482	497	SEVSDYESRIAALRAA	mut	5	I	Y	mut_05580	wt_00020	CAGCCTCTTCATCTGGCAGCGAAGTATCTGATTATGAGAGTCGCATTGCGGCACTGCGGGCTGCAGGTGGAGGATCCGGAG	109	0.000614874
USP8_MIT__P40818_1_142	Q9BV36	MLPH	Melanophilin	482	497	SEVSDIASRIAALRAA	mut	6	E	A	mut_05581	wt_00020	CAGCCTCTTCATCTGGCAGCGAAGTCAGCGATATCGCATCACGTATTGCCGCCTTACGCGCAGCGGGTGGAGGATCCGGAG	90	0.000507694
USP8_MIT__P40818_1_142	Q9BV36	MLPH	Melanophilin	482	497	SEVSDIASRIAALRAA	mut	6	E	A	mut_05581	wt_00020	CAGCCTCTTCATCTGGCTCAGAAGTGAGTGATATTGCATCTCGTATCGCAGCTCTGCGCGCAGCCGGTGGAGGATCCGGAG	90	0.000507694
USP8_MIT__P40818_1_142	Q9BV36	MLPH	Melanophilin	482	497	SEVSDIDSRIAALRAA	mut	6	E	D	mut_05582	wt_00020	CAGCCTCTTCATCTGGCTCGGAGGTGAGTGACATTGATTCTCGCATTGCGGCATTACGTGCTGCAGGTGGAGGATCCGGAG	190	0.0010718
USP8_MIT__P40818_1_142	Q9BV36	MLPH	Melanophilin	482	497	SEVSDIDSRIAALRAA	mut	6	E	D	mut_05582	wt_00020	CAGCCTCTTCATCTGGCTCTGAAGTTAGCGATATTGATTCTCGTATTGCAGCTTTACGTGCCGCGGGTGGAGGATCCGGAG	190	0.0010718
USP8_MIT__P40818_1_142	Q9BV36	MLPH	Melanophilin	482	497	SEVSDIFSRIAALRAA	mut	6	E	F	mut_05583	wt_00020	CAGCCTCTTCATCTGGCTCAGAAGTTAGCGATATTTTCTCACGTATTGCTGCTTTGCGCGCAGCAGGTGGAGGATCCGGAG	99	0.000558464
USP8_MIT__P40818_1_142	Q9BV36	MLPH	Melanophilin	482	497	SEVSDIFSRIAALRAA	mut	6	E	F	mut_05583	wt_00020	CAGCCTCTTCATCTGGCTCAGAGGTTAGTGACATTTTCTCCCGTATTGCAGCGTTGCGTGCGGCAGGTGGAGGATCCGGAG	99	0.000558464
USP8_MIT__P40818_1_142	Q9BV36	MLPH	Melanophilin	482	497	SEVSDIGSRIAALRAA	mut	6	E	G	mut_05584	wt_00020	CAGCCTCTTCATCTGGCAGCGAAGTATCTGATATTGGCTCTCGTATTGCTGCACTGCGGGCTGCCGGTGGAGGATCCGGAG	164	0.000925132
USP8_MIT__P40818_1_142	Q9BV36	MLPH	Melanophilin	482	497	SEVSDIGSRIAALRAA	mut	6	E	G	mut_05584	wt_00020	CAGCCTCTTCATCTGGCAGCGAAGTTAGCGATATCGGTAGTCGTATTGCCGCATTACGTGCAGCCGGTGGAGGATCCGGAG	164	0.000925132
USP8_MIT__P40818_1_142	Q9BV36	MLPH	Melanophilin	482	497	SEVSDIHSRIAALRAA	mut	6	E	H	mut_05585	wt_00020	CAGCCTCTTCATCTGGCAGCGAAGTGTCGGATATTCATAGCCGTATTGCAGCGCTGCGTGCAGCTGGTGGAGGATCCGGAG	153	0.00086308
USP8_MIT__P40818_1_142	Q9BV36	MLPH	Melanophilin	482	497	SEVSDIHSRIAALRAA	mut	6	E	H	mut_05585	wt_00020	CAGCCTCTTCATCTGGCTCCGAGGTGAGTGATATTCATAGCCGTATTGCTGCTCTTCGTGCGGCAGGTGGAGGATCCGGAG	153	0.00086308
USP8_MIT__P40818_1_142	Q9BV36	MLPH	Melanophilin	482	497	SEVSDIISRIAALRAA	mut	6	E	I	mut_05586	wt_00020	CAGCCTCTTCATCTGGCAGCGAAGTGTCGGATATTATTTCCCGTATTGCCGCGTTGCGCGCAGCAGGTGGAGGATCCGGAG	120	0.000676926
USP8_MIT__P40818_1_142	Q9BV36	MLPH	Melanophilin	482	497	SEVSDIISRIAALRAA	mut	6	E	I	mut_05586	wt_00020	CAGCCTCTTCATCTGGCAGTGAAGTCAGCGATATTATCAGTCGTATTGCAGCATTGCGTGCTGCCGGTGGAGGATCCGGAG	120	0.000676926
USP8_MIT__P40818_1_142	Q9BV36	MLPH	Melanophilin	482	497	SEVSDIKSRIAALRAA	mut	6	E	K	mut_05587	wt_00020	CAGCCTCTTCATCTGGCAGTGAAGTTTCTGATATCAAATCCCGTATTGCGGCGCTTCGTGCAGCTGGTGGAGGATCCGGAG	71	0.000400514
USP8_MIT__P40818_1_142	Q9BV36	MLPH	Melanophilin	482	497	SEVSDIKSRIAALRAA	mut	6	E	K	mut_05587	wt_00020	CAGCCTCTTCATCTGGCTCAGAAGTTAGCGATATCAAGTCCCGCATTGCAGCACTGCGTGCAGCAGGTGGAGGATCCGGAG	71	0.000400514
USP8_MIT__P40818_1_142	Q9BV36	MLPH	Melanophilin	482	497	SEVSDILSRIAALRAA	mut	6	E	L	mut_05588	wt_00020	CAGCCTCTTCATCTGGCAGTGAAGTCAGCGATATTCTTAGCCGTATTGCTGCATTACGCGCAGCAGGTGGAGGATCCGGAG	169	0.000953337
USP8_MIT__P40818_1_142	Q9BV36	MLPH	Melanophilin	482	497	SEVSDILSRIAALRAA	mut	6	E	L	mut_05588	wt_00020	CAGCCTCTTCATCTGGCAGCGAAGTGTCTGACATCTTAAGTCGTATCGCGGCTTTGCGCGCAGCAGGTGGAGGATCCGGAG	169	0.000953337
USP8_MIT__P40818_1_142	Q9BV36	MLPH	Melanophilin	482	497	SEVSDIMSRIAALRAA	mut	6	E	M	mut_05589	wt_00020	CAGCCTCTTCATCTGGCAGTGAAGTAAGCGATATTATGTCACGTATCGCAGCGTTGCGTGCAGCTGGTGGAGGATCCGGAG	146	0.000823593
USP8_MIT__P40818_1_142	Q9BV36	MLPH	Melanophilin	482	497	SEVSDIMSRIAALRAA	mut	6	E	M	mut_05589	wt_00020	CAGCCTCTTCATCTGGCTCCGAAGTTTCAGATATTATGAGTCGTATTGCGGCACTGCGCGCTGCGGGTGGAGGATCCGGAG	146	0.000823593
USP8_MIT__P40818_1_142	Q9BV36	MLPH	Melanophilin	482	497	SEVSDINSRIAALRAA	mut	6	E	N	mut_05590	wt_00020	CAGCCTCTTCATCTGGCTCAGAAGTATCGGATATTAATTCGCGTATCGCCGCCCTGCGTGCTGCGGGTGGAGGATCCGGAG	102	0.000575387
USP8_MIT__P40818_1_142	Q9BV36	MLPH	Melanophilin	482	497	SEVSDINSRIAALRAA	mut	6	E	N	mut_05590	wt_00020	CAGCCTCTTCATCTGGCTCTGAAGTATCAGACATTAATTCCCGTATTGCAGCGTTACGTGCCGCCGGTGGAGGATCCGGAG	102	0.000575387
USP8_MIT__P40818_1_142	Q9BV36	MLPH	Melanophilin	482	497	SEVSDIPSRIAALRAA	mut	6	E	P	mut_05591	wt_00020	CAGCCTCTTCATCTGGCTCCGAAGTAAGCGATATTCCTAGTCGTATTGCCGCCTTACGCGCTGCCGGTGGAGGATCCGGAG	120	0.000676926
USP8_MIT__P40818_1_142	Q9BV36	MLPH	Melanophilin	482	497	SEVSDIPSRIAALRAA	mut	6	E	P	mut_05591	wt_00020	CAGCCTCTTCATCTGGCTCAGAGGTAAGTGATATCCCATCTCGGATCGCGGCACTTCGTGCTGCAGGTGGAGGATCCGGAG	120	0.000676926
USP8_MIT__P40818_1_142	Q9BV36	MLPH	Melanophilin	482	497	SEVSDIQSRIAALRAA	mut	6	E	Q	mut_05592	wt_00020	CAGCCTCTTCATCTGGCTCCGAAGTAAGTGATATCCAATCTCGTATTGCAGCACTGCGCGCGGCAGGTGGAGGATCCGGAG	232	0.00130872
USP8_MIT__P40818_1_142	Q9BV36	MLPH	Melanophilin	482	497	SEVSDIQSRIAALRAA	mut	6	E	Q	mut_05592	wt_00020	CAGCCTCTTCATCTGGCTCCGAAGTCAGCGATATTCAGTCCCGTATTGCAGCGTTGCGTGCGGCTGGTGGAGGATCCGGAG	232	0.00130872
USP8_MIT__P40818_1_142	Q9BV36	MLPH	Melanophilin	482	497	SEVSDIRSRIAALRAA	mut	6	E	R	mut_05593	wt_00020	CAGCCTCTTCATCTGGCTCGGAAGTTAGTGATATTCGTTCTCGGATCGCTGCGCTGCGCGCCGCCGGTGGAGGATCCGGAG	187	0.00105488
USP8_MIT__P40818_1_142	Q9BV36	MLPH	Melanophilin	482	497	SEVSDIRSRIAALRAA	mut	6	E	R	mut_05593	wt_00020	CAGCCTCTTCATCTGGCTCCGAAGTGAGCGATATCCGTAGTCGCATTGCTGCCCTTCGTGCTGCAGGTGGAGGATCCGGAG	187	0.00105488
USP8_MIT__P40818_1_142	Q9BV36	MLPH	Melanophilin	482	497	SEVSDISSRIAALRAA	mut	6	E	S	mut_05594	wt_00020	CAGCCTCTTCATCTGGCTCAGAAGTGTCGGATATCTCTTCACGTATTGCCGCCCTTCGTGCAGCAGGTGGAGGATCCGGAG	198	0.00111693
USP8_MIT__P40818_1_142	Q9BV36	MLPH	Melanophilin	482	497	SEVSDISSRIAALRAA	mut	6	E	S	mut_05594	wt_00020	CAGCCTCTTCATCTGGCTCCGAAGTTAGCGACATTAGCTCACGTATCGCAGCACTGCGGGCAGCTGGTGGAGGATCCGGAG	198	0.00111693
USP8_MIT__P40818_1_142	Q9BV36	MLPH	Melanophilin	482	497	SEVSDITSRIAALRAA	mut	6	E	T	mut_05595	wt_00020	CAGCCTCTTCATCTGGCAGCGAAGTTAGCGATATTACAAGCCGCATTGCTGCACTTCGTGCCGCGGGTGGAGGATCCGGAG	319	0.00179949
USP8_MIT__P40818_1_142	Q9BV36	MLPH	Melanophilin	482	497	SEVSDITSRIAALRAA	mut	6	E	T	mut_05595	wt_00020	CAGCCTCTTCATCTGGCTCAGAGGTGTCCGACATTACATCTCGCATTGCCGCGTTACGTGCAGCAGGTGGAGGATCCGGAG	319	0.00179949
USP8_MIT__P40818_1_142	Q9BV36	MLPH	Melanophilin	482	497	SEVSDIVSRIAALRAA	mut	6	E	V	mut_05596	wt_00020	CAGCCTCTTCATCTGGCAGCGAAGTTAGCGATATTGTCTCGCGCATTGCAGCCTTACGTGCGGCCGGTGGAGGATCCGGAG	105	0.00059231
USP8_MIT__P40818_1_142	Q9BV36	MLPH	Melanophilin	482	497	SEVSDIVSRIAALRAA	mut	6	E	V	mut_05596	wt_00020	CAGCCTCTTCATCTGGCTCTGAAGTTTCAGATATTGTTTCTCGCATCGCGGCTTTACGTGCTGCTGGTGGAGGATCCGGAG	105	0.00059231
USP8_MIT__P40818_1_142	Q9BV36	MLPH	Melanophilin	482	497	SEVSDIWSRIAALRAA	mut	6	E	W	mut_05597	wt_00020	CAGCCTCTTCATCTGGCAGCGAGGTTTCTGATATTTGGTCACGTATTGCGGCGTTGCGCGCGGCTGGTGGAGGATCCGGAG	103	0.000581028
USP8_MIT__P40818_1_142	Q9BV36	MLPH	Melanophilin	482	497	SEVSDIWSRIAALRAA	mut	6	E	W	mut_05597	wt_00020	CAGCCTCTTCATCTGGCAGCGAAGTGTCTGATATTTGGTCGCGCATTGCGGCATTGCGTGCAGCTGGTGGAGGATCCGGAG	103	0.000581028
USP8_MIT__P40818_1_142	Q9BV36	MLPH	Melanophilin	482	497	SEVSDIYSRIAALRAA	mut	6	E	Y	mut_05598	wt_00020	CAGCCTCTTCATCTGGCTCAGAAGTGTCTGATATTTACTCTCGTATTGCAGCGTTACGTGCCGCGGGTGGAGGATCCGGAG	124	0.00069949
USP8_MIT__P40818_1_142	Q9BV36	MLPH	Melanophilin	482	497	SEVSDIYSRIAALRAA	mut	6	E	Y	mut_05598	wt_00020	CAGCCTCTTCATCTGGCTCAGAAGTATCGGATATTTATAGTCGCATTGCGGCTTTACGTGCGGCCGGTGGAGGATCCGGAG	124	0.00069949
USP8_MIT__P40818_1_142	Q9BV36	MLPH	Melanophilin	482	497	SEVSDIEARIAALRAA	mut	7	S	A	mut_05599	wt_00020	CAGCCTCTTCATCTGGCAGTGAGGTAAGCGACATTGAAGCCCGCATTGCCGCACTGCGCGCTGCTGGTGGAGGATCCGGAG	167	0.000942055
USP8_MIT__P40818_1_142	Q9BV36	MLPH	Melanophilin	482	497	SEVSDIEARIAALRAA	mut	7	S	A	mut_05599	wt_00020	CAGCCTCTTCATCTGGCAGCGAGGTGTCTGATATTGAAGCCCGTATCGCAGCTTTACGCGCGGCTGGTGGAGGATCCGGAG	167	0.000942055
USP8_MIT__P40818_1_142	Q9BV36	MLPH	Melanophilin	482	497	SEVSDIEDRIAALRAA	mut	7	S	D	mut_05600	wt_00020	CAGCCTCTTCATCTGGCTCAGAAGTTTCCGATATTGAAGACCGCATTGCAGCATTACGCGCCGCTGGTGGAGGATCCGGAG	130	0.000733336
USP8_MIT__P40818_1_142	Q9BV36	MLPH	Melanophilin	482	497	SEVSDIEDRIAALRAA	mut	7	S	D	mut_05600	wt_00020	CAGCCTCTTCATCTGGCTCAGAAGTATCAGATATCGAAGATCGTATTGCTGCATTGCGTGCTGCTGGTGGAGGATCCGGAG	130	0.000733336
USP8_MIT__P40818_1_142	Q9BV36	MLPH	Melanophilin	482	497	SEVSDIEERIAALRAA	mut	7	S	E	mut_05601	wt_00020	CAGCCTCTTCATCTGGCTCTGAAGTATCTGATATTGAAGAGCGGATCGCAGCACTGCGTGCAGCTGGTGGAGGATCCGGAG	86	0.00048513
USP8_MIT__P40818_1_142	Q9BV36	MLPH	Melanophilin	482	497	SEVSDIEERIAALRAA	mut	7	S	E	mut_05601	wt_00020	CAGCCTCTTCATCTGGCTCAGAAGTTAGCGATATTGAAGAACGTATTGCTGCGCTGCGTGCTGCCGGTGGAGGATCCGGAG	86	0.00048513
USP8_MIT__P40818_1_142	Q9BV36	MLPH	Melanophilin	482	497	SEVSDIEFRIAALRAA	mut	7	S	F	mut_05602	wt_00020	CAGCCTCTTCATCTGGCAGCGAAGTTTCAGATATCGAATTTCGTATCGCTGCACTTCGTGCAGCCGGTGGAGGATCCGGAG	26	0.000146667
USP8_MIT__P40818_1_142	Q9BV36	MLPH	Melanophilin	482	497	SEVSDIEFRIAALRAA	mut	7	S	F	mut_05602	wt_00020	CAGCCTCTTCATCTGGCTCGGAAGTATCTGATATTGAATTCCGTATTGCGGCATTACGTGCCGCGGGTGGAGGATCCGGAG	26	0.000146667
USP8_MIT__P40818_1_142	Q9BV36	MLPH	Melanophilin	482	497	SEVSDIEGRIAALRAA	mut	7	S	G	mut_05603	wt_00020	CAGCCTCTTCATCTGGCTCTGAGGTTAGCGATATTGAAGGTCGTATTGCAGCACTTCGGGCAGCGGGTGGAGGATCCGGAG	139	0.000784106
USP8_MIT__P40818_1_142	Q9BV36	MLPH	Melanophilin	482	497	SEVSDIEGRIAALRAA	mut	7	S	G	mut_05603	wt_00020	CAGCCTCTTCATCTGGCAGTGAGGTGTCCGATATTGAAGGTCGTATTGCGGCATTACGCGCTGCTGGTGGAGGATCCGGAG	139	0.000784106
USP8_MIT__P40818_1_142	Q9BV36	MLPH	Melanophilin	482	497	SEVSDIEHRIAALRAA	mut	7	S	H	mut_05604	wt_00020	CAGCCTCTTCATCTGGCTCGGAAGTGTCAGATATTGAACACCGCATTGCCGCCCTTCGTGCTGCAGGTGGAGGATCCGGAG	439	0.00247642
USP8_MIT__P40818_1_142	Q9BV36	MLPH	Melanophilin	482	497	SEVSDIEHRIAALRAA	mut	7	S	H	mut_05604	wt_00020	CAGCCTCTTCATCTGGCAGCGAAGTCTCAGATATTGAACATCGCATTGCGGCCTTACGTGCGGCTGGTGGAGGATCCGGAG	439	0.00247642
USP8_MIT__P40818_1_142	Q9BV36	MLPH	Melanophilin	482	497	SEVSDIEIRIAALRAA	mut	7	S	I	mut_05605	wt_00020	CAGCCTCTTCATCTGGCAGTGAGGTTTCTGATATTGAAATTCGTATTGCCGCCCTGCGTGCTGCGGGTGGAGGATCCGGAG	134	0.000755901
USP8_MIT__P40818_1_142	Q9BV36	MLPH	Melanophilin	482	497	SEVSDIEIRIAALRAA	mut	7	S	I	mut_05605	wt_00020	CAGCCTCTTCATCTGGCTCAGAAGTGAGCGATATTGAAATCCGCATTGCTGCTTTACGTGCAGCGGGTGGAGGATCCGGAG	134	0.000755901
USP8_MIT__P40818_1_142	Q9BV36	MLPH	Melanophilin	482	497	SEVSDIEKRIAALRAA	mut	7	S	K	mut_05606	wt_00020	CAGCCTCTTCATCTGGCAGCGAAGTCAGTGATATTGAAAAGCGTATCGCAGCCTTACGTGCAGCAGGTGGAGGATCCGGAG	205	0.00115642
USP8_MIT__P40818_1_142	Q9BV36	MLPH	Melanophilin	482	497	SEVSDIEKRIAALRAA	mut	7	S	K	mut_05606	wt_00020	CAGCCTCTTCATCTGGCAGCGAAGTTAGTGATATCGAGAAACGCATTGCAGCGCTGCGCGCAGCGGGTGGAGGATCCGGAG	205	0.00115642
USP8_MIT__P40818_1_142	Q9BV36	MLPH	Melanophilin	482	497	SEVSDIELRIAALRAA	mut	7	S	L	mut_05607	wt_00020	CAGCCTCTTCATCTGGCAGTGAGGTTTCAGATATTGAGTTGCGTATTGCGGCGTTACGTGCGGCTGGTGGAGGATCCGGAG	117	0.000660003
USP8_MIT__P40818_1_142	Q9BV36	MLPH	Melanophilin	482	497	SEVSDIELRIAALRAA	mut	7	S	L	mut_05607	wt_00020	CAGCCTCTTCATCTGGCTCGGAAGTTTCAGATATCGAATTACGTATCGCTGCGTTGCGCGCGGCTGGTGGAGGATCCGGAG	117	0.000660003
USP8_MIT__P40818_1_142	Q9BV36	MLPH	Melanophilin	482	497	SEVSDIEMRIAALRAA	mut	7	S	M	mut_05608	wt_00020	CAGCCTCTTCATCTGGCTCTGAAGTATCTGATATCGAAATGCGTATTGCGGCTCTGCGTGCTGCTGGTGGAGGATCCGGAG	212	0.0011959
USP8_MIT__P40818_1_142	Q9BV36	MLPH	Melanophilin	482	497	SEVSDIEMRIAALRAA	mut	7	S	M	mut_05608	wt_00020	CAGCCTCTTCATCTGGCAGTGAAGTTAGCGATATCGAAATGCGTATTGCTGCATTGCGTGCTGCGGGTGGAGGATCCGGAG	212	0.0011959
USP8_MIT__P40818_1_142	Q9BV36	MLPH	Melanophilin	482	497	SEVSDIENRIAALRAA	mut	7	S	N	mut_05609	wt_00020	CAGCCTCTTCATCTGGCAGCGAAGTGAGTGATATTGAAAATCGTATTGCCGCTCTTCGTGCGGCAGGTGGAGGATCCGGAG	129	0.000727695
USP8_MIT__P40818_1_142	Q9BV36	MLPH	Melanophilin	482	497	SEVSDIENRIAALRAA	mut	7	S	N	mut_05609	wt_00020	CAGCCTCTTCATCTGGCAGCGAAGTATCTGATATCGAAAATCGTATTGCGGCATTGCGTGCAGCCGGTGGAGGATCCGGAG	129	0.000727695
USP8_MIT__P40818_1_142	Q9BV36	MLPH	Melanophilin	482	497	SEVSDIEPRIAALRAA	mut	7	S	P	mut_05610	wt_00020	CAGCCTCTTCATCTGGCTCGGAAGTTAGCGATATTGAGCCTCGTATTGCCGCATTACGTGCCGCTGGTGGAGGATCCGGAG	204	0.00115077
USP8_MIT__P40818_1_142	Q9BV36	MLPH	Melanophilin	482	497	SEVSDIEPRIAALRAA	mut	7	S	P	mut_05610	wt_00020	CAGCCTCTTCATCTGGCAGCGAAGTAAGTGACATTGAACCGCGCATTGCTGCACTGCGTGCGGCCGGTGGAGGATCCGGAG	204	0.00115077
USP8_MIT__P40818_1_142	Q9BV36	MLPH	Melanophilin	482	497	SEVSDIEQRIAALRAA	mut	7	S	Q	mut_05611	wt_00020	CAGCCTCTTCATCTGGCAGCGAAGTTTCTGACATTGAACAACGTATTGCTGCGCTGCGTGCAGCTGGTGGAGGATCCGGAG	158	0.000891286
USP8_MIT__P40818_1_142	Q9BV36	MLPH	Melanophilin	482	497	SEVSDIEQRIAALRAA	mut	7	S	Q	mut_05611	wt_00020	CAGCCTCTTCATCTGGCAGCGAAGTTTCTGATATTGAACAACGCATTGCAGCTCTGCGCGCTGCTGGTGGAGGATCCGGAG	158	0.000891286
USP8_MIT__P40818_1_142	Q9BV36	MLPH	Melanophilin	482	497	SEVSDIERRIAALRAA	mut	7	S	R	mut_05612	wt_00020	CAGCCTCTTCATCTGGCTCCGAAGTATCTGATATTGAACGGCGTATTGCCGCACTTCGCGCAGCAGGTGGAGGATCCGGAG	89	0.000502053
USP8_MIT__P40818_1_142	Q9BV36	MLPH	Melanophilin	482	497	SEVSDIERRIAALRAA	mut	7	S	R	mut_05612	wt_00020	CAGCCTCTTCATCTGGCTCTGAGGTAAGTGATATTGAACGCCGCATTGCTGCCTTGCGCGCCGCGGGTGGAGGATCCGGAG	89	0.000502053
USP8_MIT__P40818_1_142	Q9BV36	MLPH	Melanophilin	482	497	SEVSDIETRIAALRAA	mut	7	S	T	mut_05613	wt_00020	CAGCCTCTTCATCTGGCTCAGAGGTTAGTGATATCGAAACTCGTATTGCAGCATTGCGCGCCGCGGGTGGAGGATCCGGAG	273	0.00154001
USP8_MIT__P40818_1_142	Q9BV36	MLPH	Melanophilin	482	497	SEVSDIETRIAALRAA	mut	7	S	T	mut_05613	wt_00020	CAGCCTCTTCATCTGGCAGCGAAGTGTCTGATATCGAAACCCGTATCGCCGCTTTGCGTGCCGCTGGTGGAGGATCCGGAG	273	0.00154001
USP8_MIT__P40818_1_142	Q9BV36	MLPH	Melanophilin	482	497	SEVSDIEVRIAALRAA	mut	7	S	V	mut_05614	wt_00020	CAGCCTCTTCATCTGGCTCCGAAGTCTCCGATATTGAAGTTCGCATCGCCGCATTGCGGGCAGCTGGTGGAGGATCCGGAG	121	0.000682567
USP8_MIT__P40818_1_142	Q9BV36	MLPH	Melanophilin	482	497	SEVSDIEVRIAALRAA	mut	7	S	V	mut_05614	wt_00020	CAGCCTCTTCATCTGGCAGTGAGGTTAGCGATATTGAAGTTCGCATTGCTGCATTACGTGCCGCCGGTGGAGGATCCGGAG	121	0.000682567
USP8_MIT__P40818_1_142	Q9BV36	MLPH	Melanophilin	482	497	SEVSDIEWRIAALRAA	mut	7	S	W	mut_05615	wt_00020	CAGCCTCTTCATCTGGCAGCGAAGTTTCAGATATTGAATGGCGTATTGCTGCGCTGCGCGCTGCCGGTGGAGGATCCGGAG	44	0.000248206
USP8_MIT__P40818_1_142	Q9BV36	MLPH	Melanophilin	482	497	SEVSDIEWRIAALRAA	mut	7	S	W	mut_05615	wt_00020	CAGCCTCTTCATCTGGCTCTGAGGTATCGGATATTGAATGGCGTATTGCAGCACTTCGTGCGGCGGGTGGAGGATCCGGAG	44	0.000248206
USP8_MIT__P40818_1_142	Q9BV36	MLPH	Melanophilin	482	497	SEVSDIEYRIAALRAA	mut	7	S	Y	mut_05616	wt_00020	CAGCCTCTTCATCTGGCAGCGAAGTTAGCGACATTGAATATCGTATCGCCGCGTTACGGGCAGCAGGTGGAGGATCCGGAG	190	0.0010718
USP8_MIT__P40818_1_142	Q9BV36	MLPH	Melanophilin	482	497	SEVSDIEYRIAALRAA	mut	7	S	Y	mut_05616	wt_00020	CAGCCTCTTCATCTGGCAGCGAAGTGTCTGATATCGAATATCGCATTGCGGCACTGCGCGCAGCTGGTGGAGGATCCGGAG	190	0.0010718
USP8_MIT__P40818_1_142	Q9BV36	MLPH	Melanophilin	482	497	SEVSDIESAIAALRAA	mut	8	R	A	mut_05617	wt_00020	CAGCCTCTTCATCTGGCAGCGAGGTTTCCGACATTGAATCAGCAATTGCTGCGTTACGCGCTGCAGGTGGAGGATCCGGAG	189	0.00106616
USP8_MIT__P40818_1_142	Q9BV36	MLPH	Melanophilin	482	497	SEVSDIESAIAALRAA	mut	8	R	A	mut_05617	wt_00020	CAGCCTCTTCATCTGGCTCGGAAGTATCAGATATCGAATCGGCGATTGCGGCATTACGTGCAGCCGGTGGAGGATCCGGAG	189	0.00106616
USP8_MIT__P40818_1_142	Q9BV36	MLPH	Melanophilin	482	497	SEVSDIESDIAALRAA	mut	8	R	D	mut_05618	wt_00020	CAGCCTCTTCATCTGGCTCAGAAGTGAGTGATATTGAAAGCGATATTGCGGCGTTACGCGCAGCGGGTGGAGGATCCGGAG	66	0.000372309
USP8_MIT__P40818_1_142	Q9BV36	MLPH	Melanophilin	482	497	SEVSDIESDIAALRAA	mut	8	R	D	mut_05618	wt_00020	CAGCCTCTTCATCTGGCTCTGAGGTGAGCGACATTGAAAGCGATATTGCAGCGTTACGCGCCGCAGGTGGAGGATCCGGAG	66	0.000372309
USP8_MIT__P40818_1_142	Q9BV36	MLPH	Melanophilin	482	497	SEVSDIESEIAALRAA	mut	8	R	E	mut_05619	wt_00020	CAGCCTCTTCATCTGGCTCTGAGGTGTCGGATATTGAATCAGAAATTGCAGCTTTGCGTGCCGCTGGTGGAGGATCCGGAG	88	0.000496412
USP8_MIT__P40818_1_142	Q9BV36	MLPH	Melanophilin	482	497	SEVSDIESEIAALRAA	mut	8	R	E	mut_05619	wt_00020	CAGCCTCTTCATCTGGCTCAGAAGTTTCCGATATTGAATCTGAAATCGCCGCACTTCGCGCAGCAGGTGGAGGATCCGGAG	88	0.000496412
USP8_MIT__P40818_1_142	Q9BV36	MLPH	Melanophilin	482	497	SEVSDIESFIAALRAA	mut	8	R	F	mut_05620	wt_00020	CAGCCTCTTCATCTGGCAGCGAAGTATCCGATATTGAAAGTTTTATTGCGGCTCTGCGCGCAGCAGGTGGAGGATCCGGAG	42	0.000236924
USP8_MIT__P40818_1_142	Q9BV36	MLPH	Melanophilin	482	497	SEVSDIESFIAALRAA	mut	8	R	F	mut_05620	wt_00020	CAGCCTCTTCATCTGGCTCAGAGGTAAGTGATATTGAAAGTTTTATCGCTGCCCTTCGCGCAGCGGGTGGAGGATCCGGAG	42	0.000236924
USP8_MIT__P40818_1_142	Q9BV36	MLPH	Melanophilin	482	497	SEVSDIESGIAALRAA	mut	8	R	G	mut_05621	wt_00020	CAGCCTCTTCATCTGGCAGTGAAGTCTCTGATATTGAAAGTGGTATTGCAGCGCTTCGTGCGGCAGGTGGAGGATCCGGAG	112	0.000631797
USP8_MIT__P40818_1_142	Q9BV36	MLPH	Melanophilin	482	497	SEVSDIESGIAALRAA	mut	8	R	G	mut_05621	wt_00020	CAGCCTCTTCATCTGGCTCAGAAGTTTCCGACATCGAGTCAGGTATTGCAGCACTTCGTGCGGCTGGTGGAGGATCCGGAG	112	0.000631797
USP8_MIT__P40818_1_142	Q9BV36	MLPH	Melanophilin	482	497	SEVSDIESHIAALRAA	mut	8	R	H	mut_05622	wt_00020	CAGCCTCTTCATCTGGCTCGGAAGTGAGTGATATTGAATCTCACATTGCAGCACTGCGGGCAGCGGGTGGAGGATCCGGAG	93	0.000524618
USP8_MIT__P40818_1_142	Q9BV36	MLPH	Melanophilin	482	497	SEVSDIESHIAALRAA	mut	8	R	H	mut_05622	wt_00020	CAGCCTCTTCATCTGGCAGTGAGGTTTCAGATATTGAATCGCATATTGCAGCACTGCGTGCTGCCGGTGGAGGATCCGGAG	93	0.000524618
USP8_MIT__P40818_1_142	Q9BV36	MLPH	Melanophilin	482	497	SEVSDIESIIAALRAA	mut	8	R	I	mut_05623	wt_00020	CAGCCTCTTCATCTGGCAGTGAGGTATCTGACATTGAATCTATTATTGCGGCTCTGCGCGCGGCCGGTGGAGGATCCGGAG	248	0.00139898
USP8_MIT__P40818_1_142	Q9BV36	MLPH	Melanophilin	482	497	SEVSDIESIIAALRAA	mut	8	R	I	mut_05623	wt_00020	CAGCCTCTTCATCTGGCAGCGAAGTGAGTGATATTGAATCGATTATTGCAGCGTTACGTGCGGCAGGTGGAGGATCCGGAG	248	0.00139898
USP8_MIT__P40818_1_142	Q9BV36	MLPH	Melanophilin	482	497	SEVSDIESKIAALRAA	mut	8	R	K	mut_05624	wt_00020	CAGCCTCTTCATCTGGCAGTGAAGTTTCAGATATCGAATCGAAAATTGCGGCGTTGCGTGCTGCAGGTGGAGGATCCGGAG	199	0.00112257
USP8_MIT__P40818_1_142	Q9BV36	MLPH	Melanophilin	482	497	SEVSDIESKIAALRAA	mut	8	R	K	mut_05624	wt_00020	CAGCCTCTTCATCTGGCTCAGAAGTGTCGGATATTGAGTCAAAAATTGCTGCATTACGTGCTGCCGGTGGAGGATCCGGAG	199	0.00112257
USP8_MIT__P40818_1_142	Q9BV36	MLPH	Melanophilin	482	497	SEVSDIESLIAALRAA	mut	8	R	L	mut_05625	wt_00020	CAGCCTCTTCATCTGGCTCTGAAGTTAGCGATATTGAATCTCTTATTGCGGCGCTGCGTGCTGCAGGTGGAGGATCCGGAG	60	0.000338463
USP8_MIT__P40818_1_142	Q9BV36	MLPH	Melanophilin	482	497	SEVSDIESLIAALRAA	mut	8	R	L	mut_05625	wt_00020	CAGCCTCTTCATCTGGCTCAGAAGTTTCAGATATCGAAAGCCTTATTGCTGCACTTCGTGCGGCGGGTGGAGGATCCGGAG	60	0.000338463
USP8_MIT__P40818_1_142	Q9BV36	MLPH	Melanophilin	482	497	SEVSDIESMIAALRAA	mut	8	R	M	mut_05626	wt_00020	CAGCCTCTTCATCTGGCTCCGAAGTCTCTGACATCGAAAGTATGATTGCTGCGTTACGTGCTGCAGGTGGAGGATCCGGAG	150	0.000846157
USP8_MIT__P40818_1_142	Q9BV36	MLPH	Melanophilin	482	497	SEVSDIESMIAALRAA	mut	8	R	M	mut_05626	wt_00020	CAGCCTCTTCATCTGGCTCTGAGGTTAGTGATATCGAAAGTATGATCGCGGCATTACGTGCTGCGGGTGGAGGATCCGGAG	150	0.000846157
USP8_MIT__P40818_1_142	Q9BV36	MLPH	Melanophilin	482	497	SEVSDIESNIAALRAA	mut	8	R	N	mut_05627	wt_00020	CAGCCTCTTCATCTGGCTCCGAAGTGTCTGATATTGAATCTAACATTGCAGCGTTACGTGCGGCAGGTGGAGGATCCGGAG	160	0.000902568
USP8_MIT__P40818_1_142	Q9BV36	MLPH	Melanophilin	482	497	SEVSDIESNIAALRAA	mut	8	R	N	mut_05627	wt_00020	CAGCCTCTTCATCTGGCAGCGAAGTTTCCGATATCGAAAGTAACATTGCTGCACTTCGTGCTGCCGGTGGAGGATCCGGAG	160	0.000902568
USP8_MIT__P40818_1_142	Q9BV36	MLPH	Melanophilin	482	497	SEVSDIESPIAALRAA	mut	8	R	P	mut_05628	wt_00020	CAGCCTCTTCATCTGGCTCTGAAGTAAGTGATATTGAGAGTCCTATTGCAGCATTACGTGCTGCGGGTGGAGGATCCGGAG	158	0.000891286
USP8_MIT__P40818_1_142	Q9BV36	MLPH	Melanophilin	482	497	SEVSDIESPIAALRAA	mut	8	R	P	mut_05628	wt_00020	CAGCCTCTTCATCTGGCTCAGAAGTGTCAGATATTGAATCACCGATCGCCGCCTTACGTGCTGCTGGTGGAGGATCCGGAG	158	0.000891286
USP8_MIT__P40818_1_142	Q9BV36	MLPH	Melanophilin	482	497	SEVSDIESQIAALRAA	mut	8	R	Q	mut_05629	wt_00020	CAGCCTCTTCATCTGGCAGTGAAGTATCGGATATTGAATCACAAATTGCAGCACTGCGTGCGGCAGGTGGAGGATCCGGAG	150	0.000846157
USP8_MIT__P40818_1_142	Q9BV36	MLPH	Melanophilin	482	497	SEVSDIESQIAALRAA	mut	8	R	Q	mut_05629	wt_00020	CAGCCTCTTCATCTGGCAGCGAGGTGTCTGATATCGAATCACAAATCGCCGCTTTACGCGCCGCAGGTGGAGGATCCGGAG	150	0.000846157
USP8_MIT__P40818_1_142	Q9BV36	MLPH	Melanophilin	482	497	SEVSDIESSIAALRAA	mut	8	R	S	mut_05630	wt_00020	CAGCCTCTTCATCTGGCAGCGAGGTATCTGATATCGAGTCGTCAATTGCCGCGCTTCGTGCTGCGGGTGGAGGATCCGGAG	167	0.000942055
USP8_MIT__P40818_1_142	Q9BV36	MLPH	Melanophilin	482	497	SEVSDIESSIAALRAA	mut	8	R	S	mut_05630	wt_00020	CAGCCTCTTCATCTGGCAGCGAGGTTTCGGATATTGAAAGCTCTATTGCTGCCCTTCGTGCGGCCGGTGGAGGATCCGGAG	167	0.000942055
USP8_MIT__P40818_1_142	Q9BV36	MLPH	Melanophilin	482	497	SEVSDIESTIAALRAA	mut	8	R	T	mut_05631	wt_00020	CAGCCTCTTCATCTGGCTCAGAAGTATCCGACATTGAATCAACAATTGCTGCACTGCGTGCTGCTGGTGGAGGATCCGGAG	187	0.00105488
USP8_MIT__P40818_1_142	Q9BV36	MLPH	Melanophilin	482	497	SEVSDIESTIAALRAA	mut	8	R	T	mut_05631	wt_00020	CAGCCTCTTCATCTGGCAGCGAAGTTTCGGATATCGAATCAACAATTGCAGCGTTACGTGCCGCAGGTGGAGGATCCGGAG	187	0.00105488
USP8_MIT__P40818_1_142	Q9BV36	MLPH	Melanophilin	482	497	SEVSDIESVIAALRAA	mut	8	R	V	mut_05632	wt_00020	CAGCCTCTTCATCTGGCTCAGAAGTTTCGGACATCGAATCCGTTATTGCTGCTTTGCGTGCCGCCGGTGGAGGATCCGGAG	103	0.000581028
USP8_MIT__P40818_1_142	Q9BV36	MLPH	Melanophilin	482	497	SEVSDIESVIAALRAA	mut	8	R	V	mut_05632	wt_00020	CAGCCTCTTCATCTGGCTCAGAAGTTTCAGACATTGAATCAGTCATTGCTGCGCTGCGTGCCGCCGGTGGAGGATCCGGAG	103	0.000581028
USP8_MIT__P40818_1_142	Q9BV36	MLPH	Melanophilin	482	497	SEVSDIESWIAALRAA	mut	8	R	W	mut_05633	wt_00020	CAGCCTCTTCATCTGGCTCCGAAGTATCAGATATTGAATCTTGGATTGCCGCTTTGCGTGCCGCGGGTGGAGGATCCGGAG	83	0.000468207
USP8_MIT__P40818_1_142	Q9BV36	MLPH	Melanophilin	482	497	SEVSDIESWIAALRAA	mut	8	R	W	mut_05633	wt_00020	CAGCCTCTTCATCTGGCAGCGAAGTTTCGGATATTGAATCATGGATTGCAGCATTACGCGCAGCCGGTGGAGGATCCGGAG	83	0.000468207
USP8_MIT__P40818_1_142	Q9BV36	MLPH	Melanophilin	482	497	SEVSDIESYIAALRAA	mut	8	R	Y	mut_05634	wt_00020	CAGCCTCTTCATCTGGCAGCGAAGTTAGTGATATTGAATCATATATTGCAGCGCTGCGTGCGGCGGGTGGAGGATCCGGAG	216	0.00121847
USP8_MIT__P40818_1_142	Q9BV36	MLPH	Melanophilin	482	497	SEVSDIESYIAALRAA	mut	8	R	Y	mut_05634	wt_00020	CAGCCTCTTCATCTGGCAGCGAAGTTTCGGATATTGAATCGTACATTGCCGCATTACGTGCCGCAGGTGGAGGATCCGGAG	216	0.00121847
USP8_MIT__P40818_1_142	Q9BV36	MLPH	Melanophilin	482	497	SEVSDIESRAAALRAA	mut	9	I	A	mut_05635	wt_00020	CAGCCTCTTCATCTGGCAGTGAGGTTAGTGACATCGAGTCCCGCGCTGCTGCGTTACGCGCTGCGGGTGGAGGATCCGGAG	118	0.000665644
USP8_MIT__P40818_1_142	Q9BV36	MLPH	Melanophilin	482	497	SEVSDIESRAAALRAA	mut	9	I	A	mut_05635	wt_00020	CAGCCTCTTCATCTGGCTCAGAAGTCAGTGATATCGAATCTCGGGCAGCTGCCTTGCGTGCTGCAGGTGGAGGATCCGGAG	118	0.000665644
USP8_MIT__P40818_1_142	Q9BV36	MLPH	Melanophilin	482	497	SEVSDIESRDAALRAA	mut	9	I	D	mut_05636	wt_00020	CAGCCTCTTCATCTGGCTCCGAAGTGTCAGATATCGAAAGCCGTGATGCCGCACTTCGTGCCGCGGGTGGAGGATCCGGAG	132	0.000744618
USP8_MIT__P40818_1_142	Q9BV36	MLPH	Melanophilin	482	497	SEVSDIESRDAALRAA	mut	9	I	D	mut_05636	wt_00020	CAGCCTCTTCATCTGGCTCCGAAGTATCAGATATTGAGAGTCGCGATGCTGCTCTTCGGGCCGCAGGTGGAGGATCCGGAG	132	0.000744618
USP8_MIT__P40818_1_142	Q9BV36	MLPH	Melanophilin	482	497	SEVSDIESREAALRAA	mut	9	I	E	mut_05637	wt_00020	CAGCCTCTTCATCTGGCAGCGAAGTGAGCGATATTGAGTCACGTGAAGCTGCCTTGCGTGCTGCGGGTGGAGGATCCGGAG	189	0.00106616
USP8_MIT__P40818_1_142	Q9BV36	MLPH	Melanophilin	482	497	SEVSDIESREAALRAA	mut	9	I	E	mut_05637	wt_00020	CAGCCTCTTCATCTGGCTCCGAAGTCTCTGATATTGAATCTCGTGAAGCGGCGCTGCGTGCGGCTGGTGGAGGATCCGGAG	189	0.00106616
USP8_MIT__P40818_1_142	Q9BV36	MLPH	Melanophilin	482	497	SEVSDIESRFAALRAA	mut	9	I	F	mut_05638	wt_00020	CAGCCTCTTCATCTGGCTCGGAAGTCTCAGATATCGAATCCCGTTTTGCCGCGCTTCGTGCAGCTGGTGGAGGATCCGGAG	133	0.000750259
USP8_MIT__P40818_1_142	Q9BV36	MLPH	Melanophilin	482	497	SEVSDIESRFAALRAA	mut	9	I	F	mut_05638	wt_00020	CAGCCTCTTCATCTGGCTCTGAGGTTTCCGATATTGAATCACGTTTTGCAGCGTTACGTGCGGCCGGTGGAGGATCCGGAG	133	0.000750259
USP8_MIT__P40818_1_142	Q9BV36	MLPH	Melanophilin	482	497	SEVSDIESRGAALRAA	mut	9	I	G	mut_05639	wt_00020	CAGCCTCTTCATCTGGCTCAGAAGTGTCAGATATTGAATCTCGTGGAGCTGCACTGCGCGCCGCCGGTGGAGGATCCGGAG	158	0.000891286
USP8_MIT__P40818_1_142	Q9BV36	MLPH	Melanophilin	482	497	SEVSDIESRGAALRAA	mut	9	I	G	mut_05639	wt_00020	CAGCCTCTTCATCTGGCAGCGAAGTTAGTGATATCGAGTCACGTGGTGCAGCCCTGCGTGCCGCTGGTGGAGGATCCGGAG	158	0.000891286
USP8_MIT__P40818_1_142	Q9BV36	MLPH	Melanophilin	482	497	SEVSDIESRHAALRAA	mut	9	I	H	mut_05640	wt_00020	CAGCCTCTTCATCTGGCAGCGAAGTCAGCGATATTGAATCACGTCATGCAGCCCTGCGCGCGGCTGGTGGAGGATCCGGAG	155	0.000874363
USP8_MIT__P40818_1_142	Q9BV36	MLPH	Melanophilin	482	497	SEVSDIESRHAALRAA	mut	9	I	H	mut_05640	wt_00020	CAGCCTCTTCATCTGGCTCCGAAGTTTCAGATATTGAGTCCCGTCATGCGGCTTTACGCGCAGCGGGTGGAGGATCCGGAG	155	0.000874363
USP8_MIT__P40818_1_142	Q9BV36	MLPH	Melanophilin	482	497	SEVSDIESRKAALRAA	mut	9	I	K	mut_05641	wt_00020	CAGCCTCTTCATCTGGCTCTGAAGTGTCAGACATTGAATCACGGAAAGCCGCTTTACGTGCAGCAGGTGGAGGATCCGGAG	166	0.000936414
USP8_MIT__P40818_1_142	Q9BV36	MLPH	Melanophilin	482	497	SEVSDIESRKAALRAA	mut	9	I	K	mut_05641	wt_00020	CAGCCTCTTCATCTGGCTCCGAAGTGTCCGATATTGAATCGCGTAAAGCCGCTCTGCGTGCTGCCGGTGGAGGATCCGGAG	166	0.000936414
USP8_MIT__P40818_1_142	Q9BV36	MLPH	Melanophilin	482	497	SEVSDIESRLAALRAA	mut	9	I	L	mut_05642	wt_00020	CAGCCTCTTCATCTGGCAGCGAAGTTTCTGATATCGAAAGCCGGTTGGCAGCTCTGCGTGCAGCCGGTGGAGGATCCGGAG	40	0.000225642
USP8_MIT__P40818_1_142	Q9BV36	MLPH	Melanophilin	482	497	SEVSDIESRLAALRAA	mut	9	I	L	mut_05642	wt_00020	CAGCCTCTTCATCTGGCTCAGAAGTGTCAGATATTGAGTCTCGCCTTGCCGCATTGCGCGCAGCCGGTGGAGGATCCGGAG	40	0.000225642
USP8_MIT__P40818_1_142	Q9BV36	MLPH	Melanophilin	482	497	SEVSDIESRMAALRAA	mut	9	I	M	mut_05643	wt_00020	CAGCCTCTTCATCTGGCAGCGAAGTTTCGGATATTGAAAGCCGCATGGCCGCACTTCGTGCAGCAGGTGGAGGATCCGGAG	109	0.000614874
USP8_MIT__P40818_1_142	Q9BV36	MLPH	Melanophilin	482	497	SEVSDIESRMAALRAA	mut	9	I	M	mut_05643	wt_00020	CAGCCTCTTCATCTGGCTCGGAAGTTAGTGATATTGAATCCCGCATGGCTGCGCTGCGTGCAGCTGGTGGAGGATCCGGAG	109	0.000614874
USP8_MIT__P40818_1_142	Q9BV36	MLPH	Melanophilin	482	497	SEVSDIESRNAALRAA	mut	9	I	N	mut_05644	wt_00020	CAGCCTCTTCATCTGGCAGCGAAGTTAGTGACATCGAATCTCGTAATGCGGCACTGCGGGCAGCAGGTGGAGGATCCGGAG	146	0.000823593
USP8_MIT__P40818_1_142	Q9BV36	MLPH	Melanophilin	482	497	SEVSDIESRNAALRAA	mut	9	I	N	mut_05644	wt_00020	CAGCCTCTTCATCTGGCTCCGAAGTTTCAGATATCGAATCCCGTAACGCCGCATTGCGTGCCGCTGGTGGAGGATCCGGAG	146	0.000823593
USP8_MIT__P40818_1_142	Q9BV36	MLPH	Melanophilin	482	497	SEVSDIESRPAALRAA	mut	9	I	P	mut_05645	wt_00020	CAGCCTCTTCATCTGGCAGCGAAGTGAGTGATATTGAAAGTCGTCCGGCTGCGCTGCGTGCAGCGGGTGGAGGATCCGGAG	43	0.000242565
USP8_MIT__P40818_1_142	Q9BV36	MLPH	Melanophilin	482	497	SEVSDIESRPAALRAA	mut	9	I	P	mut_05645	wt_00020	CAGCCTCTTCATCTGGCTCTGAAGTAAGTGATATTGAATCACGTCCGGCTGCGTTACGTGCTGCAGGTGGAGGATCCGGAG	43	0.000242565
USP8_MIT__P40818_1_142	Q9BV36	MLPH	Melanophilin	482	497	SEVSDIESRQAALRAA	mut	9	I	Q	mut_05646	wt_00020	CAGCCTCTTCATCTGGCTCGGAAGTTTCTGATATTGAATCGCGTCAGGCAGCGCTTCGTGCGGCAGGTGGAGGATCCGGAG	140	0.000789747
USP8_MIT__P40818_1_142	Q9BV36	MLPH	Melanophilin	482	497	SEVSDIESRQAALRAA	mut	9	I	Q	mut_05646	wt_00020	CAGCCTCTTCATCTGGCTCGGAGGTGTCGGATATCGAAAGTCGTCAAGCCGCTTTACGCGCTGCCGGTGGAGGATCCGGAG	140	0.000789747
USP8_MIT__P40818_1_142	Q9BV36	MLPH	Melanophilin	482	497	SEVSDIESRRAALRAA	mut	9	I	R	mut_05647	wt_00020	CAGCCTCTTCATCTGGCAGCGAAGTTAGCGATATCGAAAGTCGTCGTGCTGCACTTCGTGCCGCTGGTGGAGGATCCGGAG	228	0.00128616
USP8_MIT__P40818_1_142	Q9BV36	MLPH	Melanophilin	482	497	SEVSDIESRRAALRAA	mut	9	I	R	mut_05647	wt_00020	CAGCCTCTTCATCTGGCTCAGAGGTATCAGATATCGAAAGTCGCCGTGCCGCGCTTCGTGCTGCTGGTGGAGGATCCGGAG	228	0.00128616
USP8_MIT__P40818_1_142	Q9BV36	MLPH	Melanophilin	482	497	SEVSDIESRSAALRAA	mut	9	I	S	mut_05648	wt_00020	CAGCCTCTTCATCTGGCAGCGAAGTTTCCGATATCGAATCACGGTCAGCCGCACTTCGTGCCGCAGGTGGAGGATCCGGAG	182	0.00102667
USP8_MIT__P40818_1_142	Q9BV36	MLPH	Melanophilin	482	497	SEVSDIESRSAALRAA	mut	9	I	S	mut_05648	wt_00020	CAGCCTCTTCATCTGGCTCAGAGGTTAGCGATATTGAAAGCCGTTCTGCCGCACTGCGTGCCGCGGGTGGAGGATCCGGAG	182	0.00102667
USP8_MIT__P40818_1_142	Q9BV36	MLPH	Melanophilin	482	497	SEVSDIESRTAALRAA	mut	9	I	T	mut_05649	wt_00020	CAGCCTCTTCATCTGGCAGTGAGGTGTCTGATATTGAAAGTCGTACCGCTGCACTTCGTGCGGCTGGTGGAGGATCCGGAG	70	0.000394873
USP8_MIT__P40818_1_142	Q9BV36	MLPH	Melanophilin	482	497	SEVSDIESRTAALRAA	mut	9	I	T	mut_05649	wt_00020	CAGCCTCTTCATCTGGCAGTGAGGTCTCCGATATTGAATCTCGTACCGCTGCGCTGCGTGCTGCAGGTGGAGGATCCGGAG	70	0.000394873
USP8_MIT__P40818_1_142	Q9BV36	MLPH	Melanophilin	482	497	SEVSDIESRVAALRAA	mut	9	I	V	mut_05650	wt_00020	CAGCCTCTTCATCTGGCAGCGAAGTCTCTGATATCGAGTCGCGTGTGGCTGCATTACGTGCGGCAGGTGGAGGATCCGGAG	265	0.00149488
USP8_MIT__P40818_1_142	Q9BV36	MLPH	Melanophilin	482	497	SEVSDIESRVAALRAA	mut	9	I	V	mut_05650	wt_00020	CAGCCTCTTCATCTGGCTCAGAAGTAAGTGACATTGAGTCTCGTGTTGCAGCGCTTCGTGCAGCAGGTGGAGGATCCGGAG	265	0.00149488
USP8_MIT__P40818_1_142	Q9BV36	MLPH	Melanophilin	482	497	SEVSDIESRWAALRAA	mut	9	I	W	mut_05651	wt_00020	CAGCCTCTTCATCTGGCTCGGAAGTTAGCGATATCGAGTCCCGTTGGGCAGCCCTTCGTGCAGCCGGTGGAGGATCCGGAG	80	0.000451284
USP8_MIT__P40818_1_142	Q9BV36	MLPH	Melanophilin	482	497	SEVSDIESRWAALRAA	mut	9	I	W	mut_05651	wt_00020	CAGCCTCTTCATCTGGCTCCGAAGTGTCAGATATTGAATCTCGTTGGGCCGCGTTACGGGCAGCCGGTGGAGGATCCGGAG	80	0.000451284
USP8_MIT__P40818_1_142	Q9BV36	MLPH	Melanophilin	482	497	SEVSDIESRYAALRAA	mut	9	I	Y	mut_05652	wt_00020	CAGCCTCTTCATCTGGCAGTGAGGTGTCAGATATTGAATCACGCTATGCCGCGCTTCGTGCAGCAGGTGGAGGATCCGGAG	198	0.00111693
USP8_MIT__P40818_1_142	Q9BV36	MLPH	Melanophilin	482	497	SEVSDIESRYAALRAA	mut	9	I	Y	mut_05652	wt_00020	CAGCCTCTTCATCTGGCTCGGAAGTTTCAGATATTGAATCACGTTATGCAGCGTTACGGGCGGCTGGTGGAGGATCCGGAG	198	0.00111693
USP8_MIT__P40818_1_142	Q9BV36	MLPH	Melanophilin	482	497	SEVSDIESRIDALRAA	mut	10	A	D	mut_05653	wt_00020	CAGCCTCTTCATCTGGCTCGGAAGTTTCGGATATCGAATCTCGTATTGATGCGCTTCGCGCGGCAGGTGGAGGATCCGGAG	72	0.000406156
USP8_MIT__P40818_1_142	Q9BV36	MLPH	Melanophilin	482	497	SEVSDIESRIDALRAA	mut	10	A	D	mut_05653	wt_00020	CAGCCTCTTCATCTGGCTCAGAAGTTTCAGATATCGAAAGCCGCATTGATGCACTGCGTGCTGCTGGTGGAGGATCCGGAG	72	0.000406156
USP8_MIT__P40818_1_142	Q9BV36	MLPH	Melanophilin	482	497	SEVSDIESRIEALRAA	mut	10	A	E	mut_05654	wt_00020	CAGCCTCTTCATCTGGCTCTGAAGTGAGTGACATTGAATCACGTATTGAAGCGCTGCGTGCAGCCGGTGGAGGATCCGGAG	104	0.000586669
USP8_MIT__P40818_1_142	Q9BV36	MLPH	Melanophilin	482	497	SEVSDIESRIEALRAA	mut	10	A	E	mut_05654	wt_00020	CAGCCTCTTCATCTGGCTCAGAAGTTAGCGACATCGAATCCCGTATTGAAGCATTACGTGCAGCCGGTGGAGGATCCGGAG	104	0.000586669
USP8_MIT__P40818_1_142	Q9BV36	MLPH	Melanophilin	482	497	SEVSDIESRIFALRAA	mut	10	A	F	mut_05655	wt_00020	CAGCCTCTTCATCTGGCTCTGAAGTAAGTGATATCGAAAGCCGTATCTTCGCCTTACGCGCTGCAGGTGGAGGATCCGGAG	239	0.00134821
USP8_MIT__P40818_1_142	Q9BV36	MLPH	Melanophilin	482	497	SEVSDIESRIFALRAA	mut	10	A	F	mut_05655	wt_00020	CAGCCTCTTCATCTGGCAGCGAAGTGTCAGATATTGAATCTCGGATTTTTGCTCTTCGTGCTGCGGGTGGAGGATCCGGAG	239	0.00134821
USP8_MIT__P40818_1_142	Q9BV36	MLPH	Melanophilin	482	497	SEVSDIESRIGALRAA	mut	10	A	G	mut_05656	wt_00020	CAGCCTCTTCATCTGGCAGTGAAGTTTCTGATATTGAAAGTCGTATTGGAGCACTGCGCGCAGCTGGTGGAGGATCCGGAG	102	0.000575387
USP8_MIT__P40818_1_142	Q9BV36	MLPH	Melanophilin	482	497	SEVSDIESRIGALRAA	mut	10	A	G	mut_05656	wt_00020	CAGCCTCTTCATCTGGCAGCGAAGTTAGTGACATCGAATCCCGTATTGGCGCACTGCGTGCAGCGGGTGGAGGATCCGGAG	102	0.000575387
USP8_MIT__P40818_1_142	Q9BV36	MLPH	Melanophilin	482	497	SEVSDIESRIHALRAA	mut	10	A	H	mut_05657	wt_00020	CAGCCTCTTCATCTGGCAGCGAAGTTAGTGATATTGAATCACGTATTCACGCACTTCGTGCGGCGGGTGGAGGATCCGGAG	70	0.000394873
USP8_MIT__P40818_1_142	Q9BV36	MLPH	Melanophilin	482	497	SEVSDIESRIHALRAA	mut	10	A	H	mut_05657	wt_00020	CAGCCTCTTCATCTGGCTCAGAAGTCTCTGATATTGAAAGTCGTATTCACGCACTTCGTGCGGCGGGTGGAGGATCCGGAG	70	0.000394873
USP8_MIT__P40818_1_142	Q9BV36	MLPH	Melanophilin	482	497	SEVSDIESRIIALRAA	mut	10	A	I	mut_05658	wt_00020	CAGCCTCTTCATCTGGCAGTGAAGTCAGTGATATTGAAAGTCGTATTATCGCGTTACGTGCCGCGGGTGGAGGATCCGGAG	284	0.00160206
USP8_MIT__P40818_1_142	Q9BV36	MLPH	Melanophilin	482	497	SEVSDIESRIIALRAA	mut	10	A	I	mut_05658	wt_00020	CAGCCTCTTCATCTGGCTCGGAAGTTAGCGATATCGAAAGTCGTATTATTGCACTGCGTGCCGCTGGTGGAGGATCCGGAG	284	0.00160206
USP8_MIT__P40818_1_142	Q9BV36	MLPH	Melanophilin	482	497	SEVSDIESRIKALRAA	mut	10	A	K	mut_05659	wt_00020	CAGCCTCTTCATCTGGCTCCGAAGTAAGCGATATCGAAAGTCGCATTAAAGCGTTACGTGCAGCTGGTGGAGGATCCGGAG	234	0.00132001
USP8_MIT__P40818_1_142	Q9BV36	MLPH	Melanophilin	482	497	SEVSDIESRIKALRAA	mut	10	A	K	mut_05659	wt_00020	CAGCCTCTTCATCTGGCTCGGAAGTCAGTGATATTGAATCCCGCATTAAAGCGTTACGTGCGGCTGGTGGAGGATCCGGAG	234	0.00132001
USP8_MIT__P40818_1_142	Q9BV36	MLPH	Melanophilin	482	497	SEVSDIESRILALRAA	mut	10	A	L	mut_05660	wt_00020	CAGCCTCTTCATCTGGCTCAGAAGTCAGTGATATCGAATCTCGTATTTTGGCTCTGCGGGCGGCAGGTGGAGGATCCGGAG	71	0.000400514
USP8_MIT__P40818_1_142	Q9BV36	MLPH	Melanophilin	482	497	SEVSDIESRILALRAA	mut	10	A	L	mut_05660	wt_00020	CAGCCTCTTCATCTGGCAGCGAAGTTAGTGATATTGAAAGTCGTATTCTGGCGCTTCGGGCGGCAGGTGGAGGATCCGGAG	71	0.000400514
USP8_MIT__P40818_1_142	Q9BV36	MLPH	Melanophilin	482	497	SEVSDIESRIMALRAA	mut	10	A	M	mut_05661	wt_00020	CAGCCTCTTCATCTGGCTCTGAAGTTTCCGATATTGAATCTCGTATTATGGCACTGCGTGCGGCGGGTGGAGGATCCGGAG	192	0.00108308
USP8_MIT__P40818_1_142	Q9BV36	MLPH	Melanophilin	482	497	SEVSDIESRIMALRAA	mut	10	A	M	mut_05661	wt_00020	CAGCCTCTTCATCTGGCAGCGAAGTTAGCGATATCGAATCTCGTATTATGGCTTTACGTGCCGCAGGTGGAGGATCCGGAG	192	0.00108308
USP8_MIT__P40818_1_142	Q9BV36	MLPH	Melanophilin	482	497	SEVSDIESRINALRAA	mut	10	A	N	mut_05662	wt_00020	CAGCCTCTTCATCTGGCAGCGAAGTGTCAGATATTGAATCTCGCATTAACGCTTTACGCGCCGCTGGTGGAGGATCCGGAG	270	0.00152308
USP8_MIT__P40818_1_142	Q9BV36	MLPH	Melanophilin	482	497	SEVSDIESRINALRAA	mut	10	A	N	mut_05662	wt_00020	CAGCCTCTTCATCTGGCTCGGAAGTAAGTGATATCGAAAGTCGTATTAACGCATTGCGCGCAGCAGGTGGAGGATCCGGAG	270	0.00152308
USP8_MIT__P40818_1_142	Q9BV36	MLPH	Melanophilin	482	497	SEVSDIESRIPALRAA	mut	10	A	P	mut_05663	wt_00020	CAGCCTCTTCATCTGGCAGCGAAGTTTCAGATATTGAGTCTCGTATCCCTGCTCTGCGGGCCGCCGGTGGAGGATCCGGAG	54	0.000304617
USP8_MIT__P40818_1_142	Q9BV36	MLPH	Melanophilin	482	497	SEVSDIESRIPALRAA	mut	10	A	P	mut_05663	wt_00020	CAGCCTCTTCATCTGGCTCGGAAGTTTCTGATATTGAGAGTCGTATCCCAGCTCTTCGCGCTGCGGGTGGAGGATCCGGAG	54	0.000304617
USP8_MIT__P40818_1_142	Q9BV36	MLPH	Melanophilin	482	497	SEVSDIESRIQALRAA	mut	10	A	Q	mut_05664	wt_00020	CAGCCTCTTCATCTGGCTCGGAAGTCTCTGACATTGAATCCCGCATCCAAGCGTTACGCGCAGCAGGTGGAGGATCCGGAG	76	0.00042872
USP8_MIT__P40818_1_142	Q9BV36	MLPH	Melanophilin	482	497	SEVSDIESRIQALRAA	mut	10	A	Q	mut_05664	wt_00020	CAGCCTCTTCATCTGGCTCTGAAGTTTCGGATATTGAAAGCCGTATCCAAGCTCTGCGTGCAGCAGGTGGAGGATCCGGAG	76	0.00042872
USP8_MIT__P40818_1_142	Q9BV36	MLPH	Melanophilin	482	497	SEVSDIESRIRALRAA	mut	10	A	R	mut_05665	wt_00020	CAGCCTCTTCATCTGGCAGTGAGGTTTCCGATATTGAAAGTCGCATTCGTGCGTTACGCGCAGCGGGTGGAGGATCCGGAG	47	0.000265129
USP8_MIT__P40818_1_142	Q9BV36	MLPH	Melanophilin	482	497	SEVSDIESRIRALRAA	mut	10	A	R	mut_05665	wt_00020	CAGCCTCTTCATCTGGCAGTGAGGTTAGCGACATTGAATCCCGTATCCGCGCCCTGCGTGCAGCTGGTGGAGGATCCGGAG	47	0.000265129
USP8_MIT__P40818_1_142	Q9BV36	MLPH	Melanophilin	482	497	SEVSDIESRISALRAA	mut	10	A	S	mut_05666	wt_00020	CAGCCTCTTCATCTGGCAGCGAAGTGAGCGATATTGAATCTCGTATTTCTGCATTACGTGCAGCAGGTGGAGGATCCGGAG	265	0.00149488
USP8_MIT__P40818_1_142	Q9BV36	MLPH	Melanophilin	482	497	SEVSDIESRISALRAA	mut	10	A	S	mut_05666	wt_00020	CAGCCTCTTCATCTGGCTCTGAGGTAAGCGATATTGAATCACGGATTTCTGCGTTACGGGCAGCGGGTGGAGGATCCGGAG	265	0.00149488
USP8_MIT__P40818_1_142	Q9BV36	MLPH	Melanophilin	482	497	SEVSDIESRITALRAA	mut	10	A	T	mut_05667	wt_00020	CAGCCTCTTCATCTGGCTCCGAAGTGAGTGACATTGAATCGCGGATTACTGCGTTACGCGCGGCAGGTGGAGGATCCGGAG	228	0.00128616
USP8_MIT__P40818_1_142	Q9BV36	MLPH	Melanophilin	482	497	SEVSDIESRITALRAA	mut	10	A	T	mut_05667	wt_00020	CAGCCTCTTCATCTGGCAGTGAGGTCTCAGATATCGAATCGCGTATCACAGCGCTGCGTGCCGCTGGTGGAGGATCCGGAG	228	0.00128616
USP8_MIT__P40818_1_142	Q9BV36	MLPH	Melanophilin	482	497	SEVSDIESRIVALRAA	mut	10	A	V	mut_05668	wt_00020	CAGCCTCTTCATCTGGCTCAGAAGTAAGTGATATTGAAAGTCGTATTGTTGCGCTTCGCGCCGCGGGTGGAGGATCCGGAG	72	0.000406156
USP8_MIT__P40818_1_142	Q9BV36	MLPH	Melanophilin	482	497	SEVSDIESRIVALRAA	mut	10	A	V	mut_05668	wt_00020	CAGCCTCTTCATCTGGCTCCGAAGTAAGTGATATTGAATCTCGGATTGTTGCGTTGCGCGCAGCGGGTGGAGGATCCGGAG	72	0.000406156
USP8_MIT__P40818_1_142	Q9BV36	MLPH	Melanophilin	482	497	SEVSDIESRIWALRAA	mut	10	A	W	mut_05669	wt_00020	CAGCCTCTTCATCTGGCTCCGAAGTTAGTGATATTGAATCTCGCATTTGGGCATTACGGGCTGCGGGTGGAGGATCCGGAG	175	0.000987184
USP8_MIT__P40818_1_142	Q9BV36	MLPH	Melanophilin	482	497	SEVSDIESRIWALRAA	mut	10	A	W	mut_05669	wt_00020	CAGCCTCTTCATCTGGCAGCGAAGTTTCGGACATTGAATCACGTATCTGGGCTCTGCGTGCGGCTGGTGGAGGATCCGGAG	175	0.000987184
USP8_MIT__P40818_1_142	Q9BV36	MLPH	Melanophilin	482	497	SEVSDIESRIYALRAA	mut	10	A	Y	mut_05670	wt_00020	CAGCCTCTTCATCTGGCTCAGAAGTCAGTGATATCGAAAGCCGGATTTATGCTTTACGTGCAGCAGGTGGAGGATCCGGAG	185	0.00104359
USP8_MIT__P40818_1_142	Q9BV36	MLPH	Melanophilin	482	497	SEVSDIESRIYALRAA	mut	10	A	Y	mut_05670	wt_00020	CAGCCTCTTCATCTGGCTCTGAAGTGTCAGATATCGAGAGCCGTATTTATGCTCTGCGTGCAGCTGGTGGAGGATCCGGAG	185	0.00104359
USP8_MIT__P40818_1_142	Q9BV36	MLPH	Melanophilin	482	497	SEVSDIESRIADLRAA	mut	11	A	D	mut_05671	wt_00020	CAGCCTCTTCATCTGGCTCCGAAGTGAGCGATATTGAAAGTCGCATTGCTGATCTGCGTGCAGCTGGTGGAGGATCCGGAG	186	0.00104924
USP8_MIT__P40818_1_142	Q9BV36	MLPH	Melanophilin	482	497	SEVSDIESRIADLRAA	mut	11	A	D	mut_05671	wt_00020	CAGCCTCTTCATCTGGCAGCGAAGTATCAGATATCGAGAGCCGGATTGCGGATTTGCGTGCGGCAGGTGGAGGATCCGGAG	186	0.00104924
USP8_MIT__P40818_1_142	Q9BV36	MLPH	Melanophilin	482	497	SEVSDIESRIAELRAA	mut	11	A	E	mut_05672	wt_00020	CAGCCTCTTCATCTGGCAGCGAAGTTAGTGATATTGAATCCCGTATCGCCGAACTTCGTGCGGCAGGTGGAGGATCCGGAG	155	0.000874363
USP8_MIT__P40818_1_142	Q9BV36	MLPH	Melanophilin	482	497	SEVSDIESRIAELRAA	mut	11	A	E	mut_05672	wt_00020	CAGCCTCTTCATCTGGCAGCGAAGTTAGCGATATTGAGTCCCGCATTGCTGAATTACGGGCCGCTGGTGGAGGATCCGGAG	155	0.000874363
USP8_MIT__P40818_1_142	Q9BV36	MLPH	Melanophilin	482	497	SEVSDIESRIAFLRAA	mut	11	A	F	mut_05673	wt_00020	CAGCCTCTTCATCTGGCTCAGAGGTTAGTGATATCGAATCCCGGATTGCTTTTCTGCGTGCAGCTGGTGGAGGATCCGGAG	191	0.00107744
USP8_MIT__P40818_1_142	Q9BV36	MLPH	Melanophilin	482	497	SEVSDIESRIAFLRAA	mut	11	A	F	mut_05673	wt_00020	CAGCCTCTTCATCTGGCTCAGAAGTTAGCGATATTGAGTCACGCATCGCGTTTCTTCGTGCTGCTGGTGGAGGATCCGGAG	191	0.00107744
USP8_MIT__P40818_1_142	Q9BV36	MLPH	Melanophilin	482	497	SEVSDIESRIAGLRAA	mut	11	A	G	mut_05674	wt_00020	CAGCCTCTTCATCTGGCAGTGAGGTATCAGACATTGAATCGCGCATTGCAGGTCTTCGCGCAGCAGGTGGAGGATCCGGAG	160	0.000902568
USP8_MIT__P40818_1_142	Q9BV36	MLPH	Melanophilin	482	497	SEVSDIESRIAGLRAA	mut	11	A	G	mut_05674	wt_00020	CAGCCTCTTCATCTGGCTCAGAAGTAAGCGATATCGAATCTCGTATCGCTGGCTTACGTGCCGCCGGTGGAGGATCCGGAG	160	0.000902568
USP8_MIT__P40818_1_142	Q9BV36	MLPH	Melanophilin	482	497	SEVSDIESRIAHLRAA	mut	11	A	H	mut_05675	wt_00020	CAGCCTCTTCATCTGGCTCCGAAGTATCCGATATTGAAAGTCGCATCGCTCATCTGCGTGCGGCAGGTGGAGGATCCGGAG	228	0.00128616
USP8_MIT__P40818_1_142	Q9BV36	MLPH	Melanophilin	482	497	SEVSDIESRIAHLRAA	mut	11	A	H	mut_05675	wt_00020	CAGCCTCTTCATCTGGCAGCGAAGTCTCAGACATTGAAAGTCGTATTGCTCATTTACGCGCGGCAGGTGGAGGATCCGGAG	228	0.00128616
USP8_MIT__P40818_1_142	Q9BV36	MLPH	Melanophilin	482	497	SEVSDIESRIAILRAA	mut	11	A	I	mut_05676	wt_00020	CAGCCTCTTCATCTGGCTCTGAGGTTAGTGATATTGAAAGCCGCATTGCTATCCTTCGGGCAGCGGGTGGAGGATCCGGAG	81	0.000456925
USP8_MIT__P40818_1_142	Q9BV36	MLPH	Melanophilin	482	497	SEVSDIESRIAILRAA	mut	11	A	I	mut_05676	wt_00020	CAGCCTCTTCATCTGGCTCTGAAGTTTCGGATATTGAATCACGTATTGCGATTCTGCGCGCTGCTGGTGGAGGATCCGGAG	81	0.000456925
USP8_MIT__P40818_1_142	Q9BV36	MLPH	Melanophilin	482	497	SEVSDIESRIAKLRAA	mut	11	A	K	mut_05677	wt_00020	CAGCCTCTTCATCTGGCAGCGAAGTGTCTGATATTGAATCACGCATTGCTAAACTGCGCGCAGCAGGTGGAGGATCCGGAG	149	0.000840516
USP8_MIT__P40818_1_142	Q9BV36	MLPH	Melanophilin	482	497	SEVSDIESRIAKLRAA	mut	11	A	K	mut_05677	wt_00020	CAGCCTCTTCATCTGGCTCTGAAGTATCGGATATTGAATCCCGTATCGCGAAACTTCGCGCTGCTGGTGGAGGATCCGGAG	149	0.000840516
USP8_MIT__P40818_1_142	Q9BV36	MLPH	Melanophilin	482	497	SEVSDIESRIALLRAA	mut	11	A	L	mut_05678	wt_00020	CAGCCTCTTCATCTGGCTCTGAAGTTTCCGATATTGAATCTCGTATTGCATTACTGCGGGCCGCGGGTGGAGGATCCGGAG	72	0.000406156
USP8_MIT__P40818_1_142	Q9BV36	MLPH	Melanophilin	482	497	SEVSDIESRIALLRAA	mut	11	A	L	mut_05678	wt_00020	CAGCCTCTTCATCTGGCTCGGAAGTCTCAGACATTGAAAGCCGTATTGCCTTGTTGCGCGCAGCAGGTGGAGGATCCGGAG	72	0.000406156
USP8_MIT__P40818_1_142	Q9BV36	MLPH	Melanophilin	482	497	SEVSDIESRIAMLRAA	mut	11	A	M	mut_05679	wt_00020	CAGCCTCTTCATCTGGCAGTGAGGTTAGCGATATTGAGTCACGTATTGCAATGCTGCGTGCGGCTGGTGGAGGATCCGGAG	152	0.000857439
USP8_MIT__P40818_1_142	Q9BV36	MLPH	Melanophilin	482	497	SEVSDIESRIAMLRAA	mut	11	A	M	mut_05679	wt_00020	CAGCCTCTTCATCTGGCTCTGAGGTATCGGATATTGAAAGTCGTATTGCAATGTTGCGGGCGGCAGGTGGAGGATCCGGAG	152	0.000857439
USP8_MIT__P40818_1_142	Q9BV36	MLPH	Melanophilin	482	497	SEVSDIESRIANLRAA	mut	11	A	N	mut_05680	wt_00020	CAGCCTCTTCATCTGGCTCGGAAGTGTCAGATATTGAATCCCGTATTGCAAACTTGCGCGCTGCAGGTGGAGGATCCGGAG	239	0.00134821
USP8_MIT__P40818_1_142	Q9BV36	MLPH	Melanophilin	482	497	SEVSDIESRIANLRAA	mut	11	A	N	mut_05680	wt_00020	CAGCCTCTTCATCTGGCTCGGAAGTTAGTGATATTGAAAGTCGCATTGCTAACCTGCGCGCAGCAGGTGGAGGATCCGGAG	239	0.00134821
USP8_MIT__P40818_1_142	Q9BV36	MLPH	Melanophilin	482	497	SEVSDIESRIAPLRAA	mut	11	A	P	mut_05681	wt_00020	CAGCCTCTTCATCTGGCTCAGAAGTAAGCGATATCGAAAGCCGTATTGCACCGCTTCGCGCCGCGGGTGGAGGATCCGGAG	216	0.00121847
USP8_MIT__P40818_1_142	Q9BV36	MLPH	Melanophilin	482	497	SEVSDIESRIAPLRAA	mut	11	A	P	mut_05681	wt_00020	CAGCCTCTTCATCTGGCAGCGAGGTTTCGGATATTGAATCTCGCATTGCACCACTTCGTGCCGCGGGTGGAGGATCCGGAG	216	0.00121847
USP8_MIT__P40818_1_142	Q9BV36	MLPH	Melanophilin	482	497	SEVSDIESRIAQLRAA	mut	11	A	Q	mut_05682	wt_00020	CAGCCTCTTCATCTGGCTCAGAGGTATCGGATATTGAGTCCCGTATTGCACAGCTTCGTGCTGCAGGTGGAGGATCCGGAG	171	0.000964619
USP8_MIT__P40818_1_142	Q9BV36	MLPH	Melanophilin	482	497	SEVSDIESRIAQLRAA	mut	11	A	Q	mut_05682	wt_00020	CAGCCTCTTCATCTGGCTCAGAAGTGTCAGATATTGAATCTCGCATTGCGCAGCTGCGTGCTGCTGGTGGAGGATCCGGAG	171	0.000964619
USP8_MIT__P40818_1_142	Q9BV36	MLPH	Melanophilin	482	497	SEVSDIESRIARLRAA	mut	11	A	R	mut_05683	wt_00020	CAGCCTCTTCATCTGGCAGTGAGGTTAGCGATATTGAAAGCCGCATTGCTCGCTTGCGTGCTGCCGGTGGAGGATCCGGAG	124	0.00069949
USP8_MIT__P40818_1_142	Q9BV36	MLPH	Melanophilin	482	497	SEVSDIESRIARLRAA	mut	11	A	R	mut_05683	wt_00020	CAGCCTCTTCATCTGGCAGCGAAGTTAGTGATATTGAATCACGCATTGCACGTTTACGTGCGGCAGGTGGAGGATCCGGAG	124	0.00069949
USP8_MIT__P40818_1_142	Q9BV36	MLPH	Melanophilin	482	497	SEVSDIESRIASLRAA	mut	11	A	S	mut_05684	wt_00020	CAGCCTCTTCATCTGGCTCAGAAGTGAGTGATATCGAAAGTCGTATCGCTAGTTTGCGTGCTGCGGGTGGAGGATCCGGAG	158	0.000891286
USP8_MIT__P40818_1_142	Q9BV36	MLPH	Melanophilin	482	497	SEVSDIESRIASLRAA	mut	11	A	S	mut_05684	wt_00020	CAGCCTCTTCATCTGGCTCTGAGGTTAGCGACATTGAAAGCCGTATTGCTTCATTACGCGCCGCAGGTGGAGGATCCGGAG	158	0.000891286
USP8_MIT__P40818_1_142	Q9BV36	MLPH	Melanophilin	482	497	SEVSDIESRIATLRAA	mut	11	A	T	mut_05685	wt_00020	CAGCCTCTTCATCTGGCAGTGAGGTATCTGATATTGAGAGCCGTATTGCTACGCTTCGTGCTGCGGGTGGAGGATCCGGAG	204	0.00115077
USP8_MIT__P40818_1_142	Q9BV36	MLPH	Melanophilin	482	497	SEVSDIESRIATLRAA	mut	11	A	T	mut_05685	wt_00020	CAGCCTCTTCATCTGGCTCCGAAGTGAGCGATATTGAGTCCCGTATTGCTACCTTACGCGCGGCAGGTGGAGGATCCGGAG	204	0.00115077
USP8_MIT__P40818_1_142	Q9BV36	MLPH	Melanophilin	482	497	SEVSDIESRIAVLRAA	mut	11	A	V	mut_05686	wt_00020	CAGCCTCTTCATCTGGCAGCGAAGTTAGCGACATTGAATCCCGGATTGCTGTATTGCGTGCTGCAGGTGGAGGATCCGGAG	303	0.00170924
USP8_MIT__P40818_1_142	Q9BV36	MLPH	Melanophilin	482	497	SEVSDIESRIAVLRAA	mut	11	A	V	mut_05686	wt_00020	CAGCCTCTTCATCTGGCTCAGAAGTATCCGATATTGAGTCGCGTATTGCAGTTCTGCGCGCTGCTGGTGGAGGATCCGGAG	303	0.00170924
USP8_MIT__P40818_1_142	Q9BV36	MLPH	Melanophilin	482	497	SEVSDIESRIAWLRAA	mut	11	A	W	mut_05687	wt_00020	CAGCCTCTTCATCTGGCTCTGAGGTTTCTGATATTGAAAGTCGTATTGCCTGGTTACGTGCAGCCGGTGGAGGATCCGGAG	159	0.000896927
USP8_MIT__P40818_1_142	Q9BV36	MLPH	Melanophilin	482	497	SEVSDIESRIAWLRAA	mut	11	A	W	mut_05687	wt_00020	CAGCCTCTTCATCTGGCTCGGAAGTATCTGATATCGAATCACGCATTGCATGGTTACGTGCTGCCGGTGGAGGATCCGGAG	159	0.000896927
USP8_MIT__P40818_1_142	Q9BV36	MLPH	Melanophilin	482	497	SEVSDIESRIAYLRAA	mut	11	A	Y	mut_05688	wt_00020	CAGCCTCTTCATCTGGCTCCGAAGTCTCAGATATTGAATCACGCATTGCTTATTTACGCGCAGCAGGTGGAGGATCCGGAG	212	0.0011959
USP8_MIT__P40818_1_142	Q9BV36	MLPH	Melanophilin	482	497	SEVSDIESRIAYLRAA	mut	11	A	Y	mut_05688	wt_00020	CAGCCTCTTCATCTGGCTCCGAAGTGTCAGATATTGAAAGTCGCATCGCTTATTTACGTGCGGCAGGTGGAGGATCCGGAG	212	0.0011959
USP8_MIT__P40818_1_142	Q9BV36	MLPH	Melanophilin	482	497	SEVSDIESRIAAARAA	mut	12	L	A	mut_05689	wt_00020	CAGCCTCTTCATCTGGCAGCGAAGTAAGTGATATTGAATCGCGCATCGCCGCAGCACGTGCTGCCGGTGGAGGATCCGGAG	80	0.000451284
USP8_MIT__P40818_1_142	Q9BV36	MLPH	Melanophilin	482	497	SEVSDIESRIAAARAA	mut	12	L	A	mut_05689	wt_00020	CAGCCTCTTCATCTGGCTCCGAAGTTTCCGATATTGAATCGCGTATTGCGGCGGCTCGGGCTGCTGGTGGAGGATCCGGAG	80	0.000451284
USP8_MIT__P40818_1_142	Q9BV36	MLPH	Melanophilin	482	497	SEVSDIESRIAADRAA	mut	12	L	D	mut_05690	wt_00020	CAGCCTCTTCATCTGGCTCAGAAGTTAGCGATATCGAATCTCGCATTGCGGCCGACCGTGCTGCAGGTGGAGGATCCGGAG	173	0.000975901
USP8_MIT__P40818_1_142	Q9BV36	MLPH	Melanophilin	482	497	SEVSDIESRIAADRAA	mut	12	L	D	mut_05690	wt_00020	CAGCCTCTTCATCTGGCTCGGAGGTAAGTGATATTGAAAGTCGTATTGCTGCAGATCGTGCGGCTGGTGGAGGATCCGGAG	173	0.000975901
USP8_MIT__P40818_1_142	Q9BV36	MLPH	Melanophilin	482	497	SEVSDIESRIAAERAA	mut	12	L	E	mut_05691	wt_00020	CAGCCTCTTCATCTGGCAGCGAAGTGTCAGACATTGAGAGTCGTATTGCAGCTGAACGTGCGGCGGGTGGAGGATCCGGAG	207	0.0011677
USP8_MIT__P40818_1_142	Q9BV36	MLPH	Melanophilin	482	497	SEVSDIESRIAAERAA	mut	12	L	E	mut_05691	wt_00020	CAGCCTCTTCATCTGGCTCTGAAGTTTCAGACATTGAATCTCGTATTGCTGCGGAACGTGCCGCAGGTGGAGGATCCGGAG	207	0.0011677
USP8_MIT__P40818_1_142	Q9BV36	MLPH	Melanophilin	482	497	SEVSDIESRIAAFRAA	mut	12	L	F	mut_05692	wt_00020	CAGCCTCTTCATCTGGCAGCGAAGTATCCGATATCGAATCGCGCATCGCAGCCTTTCGCGCTGCAGGTGGAGGATCCGGAG	204	0.00115077
USP8_MIT__P40818_1_142	Q9BV36	MLPH	Melanophilin	482	497	SEVSDIESRIAAFRAA	mut	12	L	F	mut_05692	wt_00020	CAGCCTCTTCATCTGGCAGTGAAGTTTCCGATATTGAATCACGTATTGCGGCGTTTCGTGCCGCAGGTGGAGGATCCGGAG	204	0.00115077
USP8_MIT__P40818_1_142	Q9BV36	MLPH	Melanophilin	482	497	SEVSDIESRIAAGRAA	mut	12	L	G	mut_05693	wt_00020	CAGCCTCTTCATCTGGCAGCGAAGTAAGCGATATTGAATCTCGGATCGCAGCAGGCCGTGCGGCAGGTGGAGGATCCGGAG	92	0.000518976
USP8_MIT__P40818_1_142	Q9BV36	MLPH	Melanophilin	482	497	SEVSDIESRIAAGRAA	mut	12	L	G	mut_05693	wt_00020	CAGCCTCTTCATCTGGCAGCGAAGTCTCTGATATTGAAAGCCGCATTGCAGCGGGTCGTGCAGCCGGTGGAGGATCCGGAG	92	0.000518976
USP8_MIT__P40818_1_142	Q9BV36	MLPH	Melanophilin	482	497	SEVSDIESRIAAHRAA	mut	12	L	H	mut_05694	wt_00020	CAGCCTCTTCATCTGGCTCGGAAGTAAGCGACATTGAATCACGTATTGCGGCCCATCGCGCAGCGGGTGGAGGATCCGGAG	152	0.000857439
USP8_MIT__P40818_1_142	Q9BV36	MLPH	Melanophilin	482	497	SEVSDIESRIAAHRAA	mut	12	L	H	mut_05694	wt_00020	CAGCCTCTTCATCTGGCAGCGAAGTAAGTGATATTGAATCCCGTATTGCAGCCCATCGCGCTGCGGGTGGAGGATCCGGAG	152	0.000857439
USP8_MIT__P40818_1_142	Q9BV36	MLPH	Melanophilin	482	497	SEVSDIESRIAAIRAA	mut	12	L	I	mut_05695	wt_00020	CAGCCTCTTCATCTGGCAGCGAAGTCAGCGATATTGAAAGCCGTATTGCAGCAATTCGTGCCGCCGGTGGAGGATCCGGAG	220	0.00124103
USP8_MIT__P40818_1_142	Q9BV36	MLPH	Melanophilin	482	497	SEVSDIESRIAAIRAA	mut	12	L	I	mut_05695	wt_00020	CAGCCTCTTCATCTGGCTCAGAAGTATCGGACATCGAATCGCGCATTGCTGCAATCCGTGCTGCTGGTGGAGGATCCGGAG	220	0.00124103
USP8_MIT__P40818_1_142	Q9BV36	MLPH	Melanophilin	482	497	SEVSDIESRIAAKRAA	mut	12	L	K	mut_05696	wt_00020	CAGCCTCTTCATCTGGCAGCGAAGTGAGCGATATCGAATCACGTATTGCAGCAAAACGTGCGGCCGGTGGAGGATCCGGAG	185	0.00104359
USP8_MIT__P40818_1_142	Q9BV36	MLPH	Melanophilin	482	497	SEVSDIESRIAAKRAA	mut	12	L	K	mut_05696	wt_00020	CAGCCTCTTCATCTGGCTCGGAGGTTTCAGATATTGAATCACGCATTGCAGCCAAACGTGCGGCCGGTGGAGGATCCGGAG	185	0.00104359
USP8_MIT__P40818_1_142	Q9BV36	MLPH	Melanophilin	482	497	SEVSDIESRIAAMRAA	mut	12	L	M	mut_05697	wt_00020	CAGCCTCTTCATCTGGCAGCGAAGTTTCTGACATTGAAAGTCGTATTGCTGCAATGCGCGCGGCCGGTGGAGGATCCGGAG	81	0.000456925
USP8_MIT__P40818_1_142	Q9BV36	MLPH	Melanophilin	482	497	SEVSDIESRIAAMRAA	mut	12	L	M	mut_05697	wt_00020	CAGCCTCTTCATCTGGCTCAGAAGTCTCAGATATCGAATCACGGATCGCTGCTATGCGCGCGGCGGGTGGAGGATCCGGAG	81	0.000456925
USP8_MIT__P40818_1_142	Q9BV36	MLPH	Melanophilin	482	497	SEVSDIESRIAANRAA	mut	12	L	N	mut_05698	wt_00020	CAGCCTCTTCATCTGGCAGTGAGGTGAGTGATATTGAATCCCGTATTGCCGCGAATCGGGCTGCCGGTGGAGGATCCGGAG	92	0.000518976
USP8_MIT__P40818_1_142	Q9BV36	MLPH	Melanophilin	482	497	SEVSDIESRIAANRAA	mut	12	L	N	mut_05698	wt_00020	CAGCCTCTTCATCTGGCTCCGAAGTATCTGATATTGAAAGTCGTATTGCCGCTAATCGTGCGGCCGGTGGAGGATCCGGAG	92	0.000518976
USP8_MIT__P40818_1_142	Q9BV36	MLPH	Melanophilin	482	497	SEVSDIESRIAAPRAA	mut	12	L	P	mut_05699	wt_00020	CAGCCTCTTCATCTGGCTCAGAAGTGTCAGACATTGAATCACGTATTGCCGCTCCGCGTGCTGCGGGTGGAGGATCCGGAG	98	0.000552823
USP8_MIT__P40818_1_142	Q9BV36	MLPH	Melanophilin	482	497	SEVSDIESRIAAPRAA	mut	12	L	P	mut_05699	wt_00020	CAGCCTCTTCATCTGGCAGCGAGGTGTCAGATATCGAGAGCCGTATTGCAGCACCGCGTGCGGCGGGTGGAGGATCCGGAG	98	0.000552823
USP8_MIT__P40818_1_142	Q9BV36	MLPH	Melanophilin	482	497	SEVSDIESRIAAQRAA	mut	12	L	Q	mut_05700	wt_00020	CAGCCTCTTCATCTGGCAGCGAAGTCTCAGACATTGAAAGTCGTATTGCAGCGCAGCGTGCCGCAGGTGGAGGATCCGGAG	69	0.000389232
USP8_MIT__P40818_1_142	Q9BV36	MLPH	Melanophilin	482	497	SEVSDIESRIAAQRAA	mut	12	L	Q	mut_05700	wt_00020	CAGCCTCTTCATCTGGCTCGGAAGTTAGTGATATCGAATCTCGTATCGCTGCTCAGCGGGCCGCTGGTGGAGGATCCGGAG	69	0.000389232
USP8_MIT__P40818_1_142	Q9BV36	MLPH	Melanophilin	482	497	SEVSDIESRIAARRAA	mut	12	L	R	mut_05701	wt_00020	CAGCCTCTTCATCTGGCTCCGAGGTAAGTGATATTGAAAGCCGGATTGCAGCCCGCCGTGCCGCTGGTGGAGGATCCGGAG	63	0.000355386
USP8_MIT__P40818_1_142	Q9BV36	MLPH	Melanophilin	482	497	SEVSDIESRIAARRAA	mut	12	L	R	mut_05701	wt_00020	CAGCCTCTTCATCTGGCTCAGAAGTATCCGATATTGAATCCCGGATTGCGGCTCGGCGTGCTGCCGGTGGAGGATCCGGAG	63	0.000355386
USP8_MIT__P40818_1_142	Q9BV36	MLPH	Melanophilin	482	497	SEVSDIESRIAASRAA	mut	12	L	S	mut_05702	wt_00020	CAGCCTCTTCATCTGGCTCGGAAGTGTCGGATATTGAGAGTCGCATTGCAGCTTCTCGCGCCGCTGGTGGAGGATCCGGAG	191	0.00107744
USP8_MIT__P40818_1_142	Q9BV36	MLPH	Melanophilin	482	497	SEVSDIESRIAASRAA	mut	12	L	S	mut_05702	wt_00020	CAGCCTCTTCATCTGGCTCAGAAGTATCCGATATCGAATCGCGTATCGCGGCAAGCCGTGCAGCAGGTGGAGGATCCGGAG	191	0.00107744
USP8_MIT__P40818_1_142	Q9BV36	MLPH	Melanophilin	482	497	SEVSDIESRIAATRAA	mut	12	L	T	mut_05703	wt_00020	CAGCCTCTTCATCTGGCTCAGAAGTGAGTGATATTGAGTCTCGTATTGCGGCAACACGGGCAGCAGGTGGAGGATCCGGAG	180	0.00101539
USP8_MIT__P40818_1_142	Q9BV36	MLPH	Melanophilin	482	497	SEVSDIESRIAATRAA	mut	12	L	T	mut_05703	wt_00020	CAGCCTCTTCATCTGGCAGCGAAGTAAGCGATATTGAAAGCCGTATTGCAGCGACCCGCGCAGCAGGTGGAGGATCCGGAG	180	0.00101539
USP8_MIT__P40818_1_142	Q9BV36	MLPH	Melanophilin	482	497	SEVSDIESRIAAVRAA	mut	12	L	V	mut_05704	wt_00020	CAGCCTCTTCATCTGGCTCGGAAGTATCAGATATTGAATCGCGTATTGCCGCCGTGCGTGCAGCGGGTGGAGGATCCGGAG	128	0.000722054
USP8_MIT__P40818_1_142	Q9BV36	MLPH	Melanophilin	482	497	SEVSDIESRIAAVRAA	mut	12	L	V	mut_05704	wt_00020	CAGCCTCTTCATCTGGCAGCGAAGTCTCTGACATTGAATCTCGTATCGCGGCTGTTCGTGCGGCTGGTGGAGGATCCGGAG	128	0.000722054
USP8_MIT__P40818_1_142	Q9BV36	MLPH	Melanophilin	482	497	SEVSDIESRIAAWRAA	mut	12	L	W	mut_05705	wt_00020	CAGCCTCTTCATCTGGCTCAGAGGTGAGTGATATTGAGAGCCGTATTGCAGCGTGGCGTGCAGCTGGTGGAGGATCCGGAG	100	0.000564105
USP8_MIT__P40818_1_142	Q9BV36	MLPH	Melanophilin	482	497	SEVSDIESRIAAWRAA	mut	12	L	W	mut_05705	wt_00020	CAGCCTCTTCATCTGGCTCGGAAGTATCGGACATTGAATCACGTATTGCTGCGTGGCGTGCGGCGGGTGGAGGATCCGGAG	100	0.000564105
USP8_MIT__P40818_1_142	Q9BV36	MLPH	Melanophilin	482	497	SEVSDIESRIAAYRAA	mut	12	L	Y	mut_05706	wt_00020	CAGCCTCTTCATCTGGCTCGGAAGTGTCAGATATTGAGTCCCGCATCGCAGCGTATCGCGCAGCCGGTGGAGGATCCGGAG	123	0.000693849
USP8_MIT__P40818_1_142	Q9BV36	MLPH	Melanophilin	482	497	SEVSDIESRIAAYRAA	mut	12	L	Y	mut_05706	wt_00020	CAGCCTCTTCATCTGGCTCAGAAGTAAGTGACATTGAATCACGCATTGCCGCGTATCGCGCTGCTGGTGGAGGATCCGGAG	123	0.000693849
USP8_MIT__P40818_1_142	Q9BV36	MLPH	Melanophilin	482	497	SEVSDIESRIAALAAA	mut	13	R	A	mut_05707	wt_00020	CAGCCTCTTCATCTGGCTCAGAAGTGTCGGATATTGAATCTCGCATTGCGGCGTTAGCAGCAGCGGGTGGAGGATCCGGAG	70	0.000394873
USP8_MIT__P40818_1_142	Q9BV36	MLPH	Melanophilin	482	497	SEVSDIESRIAALAAA	mut	13	R	A	mut_05707	wt_00020	CAGCCTCTTCATCTGGCAGTGAGGTGAGTGATATTGAAAGTCGTATTGCCGCGCTGGCCGCCGCCGGTGGAGGATCCGGAG	70	0.000394873
USP8_MIT__P40818_1_142	Q9BV36	MLPH	Melanophilin	482	497	SEVSDIESRIAALDAA	mut	13	R	D	mut_05708	wt_00020	CAGCCTCTTCATCTGGCAGTGAGGTGTCCGATATTGAAAGTCGCATTGCAGCATTGGATGCAGCCGGTGGAGGATCCGGAG	181	0.00102103
USP8_MIT__P40818_1_142	Q9BV36	MLPH	Melanophilin	482	497	SEVSDIESRIAALDAA	mut	13	R	D	mut_05708	wt_00020	CAGCCTCTTCATCTGGCTCGGAAGTGTCTGATATTGAAAGCCGCATTGCGGCCTTAGATGCGGCAGGTGGAGGATCCGGAG	181	0.00102103
USP8_MIT__P40818_1_142	Q9BV36	MLPH	Melanophilin	482	497	SEVSDIESRIAALEAA	mut	13	R	E	mut_05709	wt_00020	CAGCCTCTTCATCTGGCTCAGAAGTAAGTGATATCGAAAGTCGTATCGCCGCTTTAGAAGCAGCGGGTGGAGGATCCGGAG	98	0.000552823
USP8_MIT__P40818_1_142	Q9BV36	MLPH	Melanophilin	482	497	SEVSDIESRIAALEAA	mut	13	R	E	mut_05709	wt_00020	CAGCCTCTTCATCTGGCTCAGAAGTTAGTGACATCGAAAGCCGTATTGCCGCGTTAGAAGCAGCAGGTGGAGGATCCGGAG	98	0.000552823
USP8_MIT__P40818_1_142	Q9BV36	MLPH	Melanophilin	482	497	SEVSDIESRIAALFAA	mut	13	R	F	mut_05710	wt_00020	CAGCCTCTTCATCTGGCAGCGAAGTAAGCGATATTGAAAGTCGGATTGCCGCTCTTTTCGCTGCAGGTGGAGGATCCGGAG	136	0.000767183
USP8_MIT__P40818_1_142	Q9BV36	MLPH	Melanophilin	482	497	SEVSDIESRIAALFAA	mut	13	R	F	mut_05710	wt_00020	CAGCCTCTTCATCTGGCAGCGAAGTTTCTGATATCGAAAGCCGTATCGCTGCGTTATTTGCAGCGGGTGGAGGATCCGGAG	136	0.000767183
USP8_MIT__P40818_1_142	Q9BV36	MLPH	Melanophilin	482	497	SEVSDIESRIAALGAA	mut	13	R	G	mut_05711	wt_00020	CAGCCTCTTCATCTGGCAGCGAAGTAAGTGATATTGAATCACGTATTGCAGCCCTGGGTGCAGCTGGTGGAGGATCCGGAG	137	0.000772824
USP8_MIT__P40818_1_142	Q9BV36	MLPH	Melanophilin	482	497	SEVSDIESRIAALGAA	mut	13	R	G	mut_05711	wt_00020	CAGCCTCTTCATCTGGCAGCGAAGTTTCAGACATTGAATCGCGTATTGCGGCCTTGGGTGCTGCAGGTGGAGGATCCGGAG	137	0.000772824
USP8_MIT__P40818_1_142	Q9BV36	MLPH	Melanophilin	482	497	SEVSDIESRIAALHAA	mut	13	R	H	mut_05712	wt_00020	CAGCCTCTTCATCTGGCAGTGAAGTGTCCGATATTGAAAGTCGTATTGCTGCATTGCACGCGGCAGGTGGAGGATCCGGAG	212	0.0011959
USP8_MIT__P40818_1_142	Q9BV36	MLPH	Melanophilin	482	497	SEVSDIESRIAALHAA	mut	13	R	H	mut_05712	wt_00020	CAGCCTCTTCATCTGGCTCAGAGGTAAGTGATATTGAATCTCGTATTGCAGCACTGCATGCCGCAGGTGGAGGATCCGGAG	212	0.0011959
USP8_MIT__P40818_1_142	Q9BV36	MLPH	Melanophilin	482	497	SEVSDIESRIAALIAA	mut	13	R	I	mut_05713	wt_00020	CAGCCTCTTCATCTGGCTCCGAAGTTTCAGATATTGAGTCTCGCATTGCTGCTCTGATTGCTGCGGGTGGAGGATCCGGAG	100	0.000564105
USP8_MIT__P40818_1_142	Q9BV36	MLPH	Melanophilin	482	497	SEVSDIESRIAALIAA	mut	13	R	I	mut_05713	wt_00020	CAGCCTCTTCATCTGGCTCTGAAGTGAGTGATATTGAAAGCCGCATTGCAGCTTTGATTGCCGCCGGTGGAGGATCCGGAG	100	0.000564105
USP8_MIT__P40818_1_142	Q9BV36	MLPH	Melanophilin	482	497	SEVSDIESRIAALKAA	mut	13	R	K	mut_05714	wt_00020	CAGCCTCTTCATCTGGCAGTGAGGTCAGTGATATTGAATCTCGTATTGCAGCATTAAAGGCCGCAGGTGGAGGATCCGGAG	69	0.000389232
USP8_MIT__P40818_1_142	Q9BV36	MLPH	Melanophilin	482	497	SEVSDIESRIAALKAA	mut	13	R	K	mut_05714	wt_00020	CAGCCTCTTCATCTGGCTCGGAAGTTTCAGACATTGAAAGTCGCATTGCCGCCTTAAAAGCGGCAGGTGGAGGATCCGGAG	69	0.000389232
USP8_MIT__P40818_1_142	Q9BV36	MLPH	Melanophilin	482	497	SEVSDIESRIAALLAA	mut	13	R	L	mut_05715	wt_00020	CAGCCTCTTCATCTGGCTCCGAGGTGAGTGATATTGAAAGCCGTATTGCAGCCTTACTGGCCGCGGGTGGAGGATCCGGAG	144	0.000812311
USP8_MIT__P40818_1_142	Q9BV36	MLPH	Melanophilin	482	497	SEVSDIESRIAALLAA	mut	13	R	L	mut_05715	wt_00020	CAGCCTCTTCATCTGGCTCCGAGGTATCCGATATTGAGTCTCGTATTGCAGCTTTGTTAGCAGCAGGTGGAGGATCCGGAG	144	0.000812311
USP8_MIT__P40818_1_142	Q9BV36	MLPH	Melanophilin	482	497	SEVSDIESRIAALMAA	mut	13	R	M	mut_05716	wt_00020	CAGCCTCTTCATCTGGCTCTGAAGTATCAGATATTGAAAGTCGTATTGCGGCTCTGATGGCTGCGGGTGGAGGATCCGGAG	90	0.000507694
USP8_MIT__P40818_1_142	Q9BV36	MLPH	Melanophilin	482	497	SEVSDIESRIAALMAA	mut	13	R	M	mut_05716	wt_00020	CAGCCTCTTCATCTGGCAGCGAAGTTTCGGATATTGAAAGTCGCATTGCTGCTCTGATGGCAGCTGGTGGAGGATCCGGAG	90	0.000507694
USP8_MIT__P40818_1_142	Q9BV36	MLPH	Melanophilin	482	497	SEVSDIESRIAALNAA	mut	13	R	N	mut_05717	wt_00020	CAGCCTCTTCATCTGGCTCCGAAGTAAGTGACATCGAATCACGGATTGCAGCACTTAATGCCGCAGGTGGAGGATCCGGAG	226	0.00127488
USP8_MIT__P40818_1_142	Q9BV36	MLPH	Melanophilin	482	497	SEVSDIESRIAALNAA	mut	13	R	N	mut_05717	wt_00020	CAGCCTCTTCATCTGGCTCGGAAGTTAGCGATATTGAGTCTCGCATTGCAGCCTTAAACGCTGCTGGTGGAGGATCCGGAG	226	0.00127488
USP8_MIT__P40818_1_142	Q9BV36	MLPH	Melanophilin	482	497	SEVSDIESRIAALPAA	mut	13	R	P	mut_05718	wt_00020	CAGCCTCTTCATCTGGCAGCGAAGTTAGTGATATTGAATCGCGTATTGCCGCACTGCCTGCAGCAGGTGGAGGATCCGGAG	162	0.00091385
USP8_MIT__P40818_1_142	Q9BV36	MLPH	Melanophilin	482	497	SEVSDIESRIAALPAA	mut	13	R	P	mut_05718	wt_00020	CAGCCTCTTCATCTGGCAGCGAAGTGTCAGATATTGAATCCCGCATCGCTGCACTGCCCGCGGCAGGTGGAGGATCCGGAG	162	0.00091385
USP8_MIT__P40818_1_142	Q9BV36	MLPH	Melanophilin	482	497	SEVSDIESRIAALQAA	mut	13	R	Q	mut_05719	wt_00020	CAGCCTCTTCATCTGGCAGCGAAGTAAGTGACATTGAATCTCGCATTGCTGCACTGCAGGCAGCGGGTGGAGGATCCGGAG	206	0.00116206
USP8_MIT__P40818_1_142	Q9BV36	MLPH	Melanophilin	482	497	SEVSDIESRIAALQAA	mut	13	R	Q	mut_05719	wt_00020	CAGCCTCTTCATCTGGCAGCGAAGTGAGTGACATTGAAAGTCGTATTGCCGCTTTGCAGGCAGCAGGTGGAGGATCCGGAG	206	0.00116206
USP8_MIT__P40818_1_142	Q9BV36	MLPH	Melanophilin	482	497	SEVSDIESRIAALSAA	mut	13	R	S	mut_05720	wt_00020	CAGCCTCTTCATCTGGCAGCGAGGTGAGTGATATTGAAAGCCGGATTGCGGCGTTAAGTGCAGCAGGTGGAGGATCCGGAG	160	0.000902568
USP8_MIT__P40818_1_142	Q9BV36	MLPH	Melanophilin	482	497	SEVSDIESRIAALSAA	mut	13	R	S	mut_05720	wt_00020	CAGCCTCTTCATCTGGCTCCGAAGTCTCCGATATTGAATCTCGCATTGCGGCTCTGTCGGCAGCAGGTGGAGGATCCGGAG	160	0.000902568
USP8_MIT__P40818_1_142	Q9BV36	MLPH	Melanophilin	482	497	SEVSDIESRIAALTAA	mut	13	R	T	mut_05721	wt_00020	CAGCCTCTTCATCTGGCTCAGAAGTTAGTGATATCGAATCGCGCATTGCTGCGTTAACAGCTGCCGGTGGAGGATCCGGAG	147	0.000829234
USP8_MIT__P40818_1_142	Q9BV36	MLPH	Melanophilin	482	497	SEVSDIESRIAALTAA	mut	13	R	T	mut_05721	wt_00020	CAGCCTCTTCATCTGGCAGCGAAGTGTCAGATATTGAAAGCCGCATTGCAGCATTAACTGCAGCAGGTGGAGGATCCGGAG	147	0.000829234
USP8_MIT__P40818_1_142	Q9BV36	MLPH	Melanophilin	482	497	SEVSDIESRIAALVAA	mut	13	R	V	mut_05722	wt_00020	CAGCCTCTTCATCTGGCAGCGAAGTTAGTGATATTGAATCACGCATTGCCGCATTAGTTGCAGCGGGTGGAGGATCCGGAG	203	0.00114513
USP8_MIT__P40818_1_142	Q9BV36	MLPH	Melanophilin	482	497	SEVSDIESRIAALVAA	mut	13	R	V	mut_05722	wt_00020	CAGCCTCTTCATCTGGCTCGGAGGTCAGCGACATTGAAAGTCGTATCGCCGCGTTAGTAGCAGCGGGTGGAGGATCCGGAG	203	0.00114513
USP8_MIT__P40818_1_142	Q9BV36	MLPH	Melanophilin	482	497	SEVSDIESRIAALWAA	mut	13	R	W	mut_05723	wt_00020	CAGCCTCTTCATCTGGCTCGGAAGTAAGTGATATTGAGTCACGTATTGCAGCATTGTGGGCGGCGGGTGGAGGATCCGGAG	144	0.000812311
USP8_MIT__P40818_1_142	Q9BV36	MLPH	Melanophilin	482	497	SEVSDIESRIAALWAA	mut	13	R	W	mut_05723	wt_00020	CAGCCTCTTCATCTGGCTCCGAGGTATCCGATATTGAATCACGCATCGCTGCACTGTGGGCTGCTGGTGGAGGATCCGGAG	144	0.000812311
USP8_MIT__P40818_1_142	Q9BV36	MLPH	Melanophilin	482	497	SEVSDIESRIAALYAA	mut	13	R	Y	mut_05724	wt_00020	CAGCCTCTTCATCTGGCTCAGAAGTTTCAGATATTGAAAGCCGTATCGCGGCGTTGTATGCCGCAGGTGGAGGATCCGGAG	42	0.000236924
USP8_MIT__P40818_1_142	Q9BV36	MLPH	Melanophilin	482	497	SEVSDIESRIAALYAA	mut	13	R	Y	mut_05724	wt_00020	CAGCCTCTTCATCTGGCTCAGAGGTTTCGGATATTGAATCCCGTATCGCAGCATTATATGCCGCCGGTGGAGGATCCGGAG	42	0.000236924
USP8_MIT__P40818_1_142	Q9BV36	MLPH	Melanophilin	482	497	SEVSDIESRIAALRDA	mut	14	A	D	mut_05725	wt_00020	CAGCCTCTTCATCTGGCTCAGAAGTTAGCGACATCGAATCTCGTATTGCTGCACTTCGCGATGCTGGTGGAGGATCCGGAG	324	0.0018277
USP8_MIT__P40818_1_142	Q9BV36	MLPH	Melanophilin	482	497	SEVSDIESRIAALRDA	mut	14	A	D	mut_05725	wt_00020	CAGCCTCTTCATCTGGCTCGGAGGTAAGTGACATCGAATCGCGTATTGCAGCATTACGTGATGCGGGTGGAGGATCCGGAG	324	0.0018277
USP8_MIT__P40818_1_142	Q9BV36	MLPH	Melanophilin	482	497	SEVSDIESRIAALREA	mut	14	A	E	mut_05726	wt_00020	CAGCCTCTTCATCTGGCAGCGAAGTGTCCGATATTGAATCACGCATTGCGGCCTTACGTGAAGCGGGTGGAGGATCCGGAG	217	0.00122411
USP8_MIT__P40818_1_142	Q9BV36	MLPH	Melanophilin	482	497	SEVSDIESRIAALREA	mut	14	A	E	mut_05726	wt_00020	CAGCCTCTTCATCTGGCAGTGAGGTCTCAGATATCGAATCTCGCATCGCAGCATTGCGTGAAGCAGGTGGAGGATCCGGAG	217	0.00122411
USP8_MIT__P40818_1_142	Q9BV36	MLPH	Melanophilin	482	497	SEVSDIESRIAALRFA	mut	14	A	F	mut_05727	wt_00020	CAGCCTCTTCATCTGGCTCTGAAGTGTCAGATATTGAATCACGTATTGCGGCGCTGCGTTTTGCTGGTGGAGGATCCGGAG	139	0.000784106
USP8_MIT__P40818_1_142	Q9BV36	MLPH	Melanophilin	482	497	SEVSDIESRIAALRFA	mut	14	A	F	mut_05727	wt_00020	CAGCCTCTTCATCTGGCTCCGAGGTTAGCGATATTGAAAGCCGTATTGCGGCACTGCGTTTTGCGGGTGGAGGATCCGGAG	139	0.000784106
USP8_MIT__P40818_1_142	Q9BV36	MLPH	Melanophilin	482	497	SEVSDIESRIAALRGA	mut	14	A	G	mut_05728	wt_00020	CAGCCTCTTCATCTGGCTCCGAAGTAAGTGATATTGAGTCCCGTATCGCTGCGCTGCGCGGTGCTGGTGGAGGATCCGGAG	307	0.0017318
USP8_MIT__P40818_1_142	Q9BV36	MLPH	Melanophilin	482	497	SEVSDIESRIAALRGA	mut	14	A	G	mut_05728	wt_00020	CAGCCTCTTCATCTGGCAGCGAAGTGAGCGATATCGAATCTCGTATTGCTGCTCTGCGTGGTGCAGGTGGAGGATCCGGAG	307	0.0017318
USP8_MIT__P40818_1_142	Q9BV36	MLPH	Melanophilin	482	497	SEVSDIESRIAALRHA	mut	14	A	H	mut_05729	wt_00020	CAGCCTCTTCATCTGGCTCGGAAGTTTCGGATATTGAATCACGTATCGCAGCATTGCGCCATGCGGGTGGAGGATCCGGAG	193	0.00108872
USP8_MIT__P40818_1_142	Q9BV36	MLPH	Melanophilin	482	497	SEVSDIESRIAALRHA	mut	14	A	H	mut_05729	wt_00020	CAGCCTCTTCATCTGGCAGTGAGGTCTCTGATATTGAGTCGCGTATCGCTGCCTTACGTCATGCAGGTGGAGGATCCGGAG	193	0.00108872
USP8_MIT__P40818_1_142	Q9BV36	MLPH	Melanophilin	482	497	SEVSDIESRIAALRIA	mut	14	A	I	mut_05730	wt_00020	CAGCCTCTTCATCTGGCTCGGAAGTTAGCGACATTGAATCACGTATCGCAGCTTTGCGTATCGCAGGTGGAGGATCCGGAG	325	0.00183334
USP8_MIT__P40818_1_142	Q9BV36	MLPH	Melanophilin	482	497	SEVSDIESRIAALRIA	mut	14	A	I	mut_05730	wt_00020	CAGCCTCTTCATCTGGCAGCGAAGTGAGTGACATCGAATCACGGATCGCAGCGTTACGTATTGCAGGTGGAGGATCCGGAG	325	0.00183334
USP8_MIT__P40818_1_142	Q9BV36	MLPH	Melanophilin	482	497	SEVSDIESRIAALRKA	mut	14	A	K	mut_05731	wt_00020	CAGCCTCTTCATCTGGCAGTGAAGTTAGTGATATTGAATCTCGTATTGCGGCGCTGCGTAAAGCGGGTGGAGGATCCGGAG	98	0.000552823
USP8_MIT__P40818_1_142	Q9BV36	MLPH	Melanophilin	482	497	SEVSDIESRIAALRKA	mut	14	A	K	mut_05731	wt_00020	CAGCCTCTTCATCTGGCTCCGAAGTCAGCGACATTGAATCACGTATTGCCGCGTTACGTAAGGCCGGTGGAGGATCCGGAG	98	0.000552823
USP8_MIT__P40818_1_142	Q9BV36	MLPH	Melanophilin	482	497	SEVSDIESRIAALRLA	mut	14	A	L	mut_05732	wt_00020	CAGCCTCTTCATCTGGCAGCGAAGTGTCAGATATTGAATCTCGTATTGCGGCTTTACGCTTGGCCGGTGGAGGATCCGGAG	207	0.0011677
USP8_MIT__P40818_1_142	Q9BV36	MLPH	Melanophilin	482	497	SEVSDIESRIAALRLA	mut	14	A	L	mut_05732	wt_00020	CAGCCTCTTCATCTGGCTCGGAAGTCTCTGATATTGAATCACGCATTGCGGCTTTGCGCTTGGCAGGTGGAGGATCCGGAG	207	0.0011677
USP8_MIT__P40818_1_142	Q9BV36	MLPH	Melanophilin	482	497	SEVSDIESRIAALRMA	mut	14	A	M	mut_05733	wt_00020	CAGCCTCTTCATCTGGCAGCGAAGTTTCGGACATTGAAAGCCGTATTGCGGCACTTCGGATGGCGGGTGGAGGATCCGGAG	178	0.00100411
USP8_MIT__P40818_1_142	Q9BV36	MLPH	Melanophilin	482	497	SEVSDIESRIAALRMA	mut	14	A	M	mut_05733	wt_00020	CAGCCTCTTCATCTGGCTCCGAAGTATCTGATATTGAATCACGTATTGCTGCCCTGCGCATGGCTGGTGGAGGATCCGGAG	178	0.00100411
USP8_MIT__P40818_1_142	Q9BV36	MLPH	Melanophilin	482	497	SEVSDIESRIAALRNA	mut	14	A	N	mut_05734	wt_00020	CAGCCTCTTCATCTGGCTCAGAGGTTTCAGATATTGAGAGTCGGATTGCAGCCCTTCGTAATGCGGGTGGAGGATCCGGAG	130	0.000733336
USP8_MIT__P40818_1_142	Q9BV36	MLPH	Melanophilin	482	497	SEVSDIESRIAALRNA	mut	14	A	N	mut_05734	wt_00020	CAGCCTCTTCATCTGGCTCAGAAGTGTCAGATATTGAAAGTCGTATCGCTGCGCTTCGCAATGCAGGTGGAGGATCCGGAG	130	0.000733336
USP8_MIT__P40818_1_142	Q9BV36	MLPH	Melanophilin	482	497	SEVSDIESRIAALRPA	mut	14	A	P	mut_05735	wt_00020	CAGCCTCTTCATCTGGCAGTGAAGTTAGCGATATTGAATCACGTATCGCAGCATTGCGGCCTGCAGGTGGAGGATCCGGAG	223	0.00125795
USP8_MIT__P40818_1_142	Q9BV36	MLPH	Melanophilin	482	497	SEVSDIESRIAALRPA	mut	14	A	P	mut_05735	wt_00020	CAGCCTCTTCATCTGGCTCAGAGGTAAGCGATATTGAATCACGCATTGCTGCCTTACGCCCAGCCGGTGGAGGATCCGGAG	223	0.00125795
USP8_MIT__P40818_1_142	Q9BV36	MLPH	Melanophilin	482	497	SEVSDIESRIAALRQA	mut	14	A	Q	mut_05736	wt_00020	CAGCCTCTTCATCTGGCTCAGAAGTGTCTGATATTGAATCACGTATTGCCGCTTTGCGCCAGGCTGGTGGAGGATCCGGAG	125	0.000705131
USP8_MIT__P40818_1_142	Q9BV36	MLPH	Melanophilin	482	497	SEVSDIESRIAALRQA	mut	14	A	Q	mut_05736	wt_00020	CAGCCTCTTCATCTGGCAGCGAAGTTAGCGATATTGAATCTCGGATTGCGGCCCTGCGCCAAGCTGGTGGAGGATCCGGAG	125	0.000705131
USP8_MIT__P40818_1_142	Q9BV36	MLPH	Melanophilin	482	497	SEVSDIESRIAALRRA	mut	14	A	R	mut_05737	wt_00020	CAGCCTCTTCATCTGGCTCTGAGGTATCCGATATCGAGAGTCGTATTGCGGCGCTTCGTCGTGCTGGTGGAGGATCCGGAG	219	0.00123539
USP8_MIT__P40818_1_142	Q9BV36	MLPH	Melanophilin	482	497	SEVSDIESRIAALRRA	mut	14	A	R	mut_05737	wt_00020	CAGCCTCTTCATCTGGCAGCGAAGTTAGTGACATCGAATCTCGCATCGCGGCTTTACGGCGTGCAGGTGGAGGATCCGGAG	219	0.00123539
USP8_MIT__P40818_1_142	Q9BV36	MLPH	Melanophilin	482	497	SEVSDIESRIAALRSA	mut	14	A	S	mut_05738	wt_00020	CAGCCTCTTCATCTGGCAGCGAAGTGTCAGACATTGAATCGCGTATTGCCGCTTTGCGTTCTGCAGGTGGAGGATCCGGAG	303	0.00170924
USP8_MIT__P40818_1_142	Q9BV36	MLPH	Melanophilin	482	497	SEVSDIESRIAALRSA	mut	14	A	S	mut_05738	wt_00020	CAGCCTCTTCATCTGGCAGCGAGGTTTCAGATATTGAATCACGGATCGCAGCACTTCGCAGCGCAGGTGGAGGATCCGGAG	303	0.00170924
USP8_MIT__P40818_1_142	Q9BV36	MLPH	Melanophilin	482	497	SEVSDIESRIAALRTA	mut	14	A	T	mut_05739	wt_00020	CAGCCTCTTCATCTGGCAGCGAAGTTTCCGATATTGAAAGCCGCATTGCCGCACTTCGTACGGCGGGTGGAGGATCCGGAG	204	0.00115077
USP8_MIT__P40818_1_142	Q9BV36	MLPH	Melanophilin	482	497	SEVSDIESRIAALRTA	mut	14	A	T	mut_05739	wt_00020	CAGCCTCTTCATCTGGCAGCGAAGTTTCGGATATTGAATCACGTATCGCGGCCTTGCGCACCGCTGGTGGAGGATCCGGAG	204	0.00115077
USP8_MIT__P40818_1_142	Q9BV36	MLPH	Melanophilin	482	497	SEVSDIESRIAALRVA	mut	14	A	V	mut_05740	wt_00020	CAGCCTCTTCATCTGGCAGTGAAGTGTCAGATATTGAATCGCGTATTGCCGCCTTACGTGTGGCAGGTGGAGGATCCGGAG	188	0.00106052
USP8_MIT__P40818_1_142	Q9BV36	MLPH	Melanophilin	482	497	SEVSDIESRIAALRVA	mut	14	A	V	mut_05740	wt_00020	CAGCCTCTTCATCTGGCAGCGAAGTTTCAGATATTGAATCTCGCATCGCAGCGCTGCGCGTGGCCGGTGGAGGATCCGGAG	188	0.00106052
USP8_MIT__P40818_1_142	Q9BV36	MLPH	Melanophilin	482	497	SEVSDIESRIAALRWA	mut	14	A	W	mut_05741	wt_00020	CAGCCTCTTCATCTGGCAGTGAAGTTAGTGATATTGAATCGCGCATTGCGGCCTTACGTTGGGCAGGTGGAGGATCCGGAG	128	0.000722054
USP8_MIT__P40818_1_142	Q9BV36	MLPH	Melanophilin	482	497	SEVSDIESRIAALRWA	mut	14	A	W	mut_05741	wt_00020	CAGCCTCTTCATCTGGCTCCGAAGTTTCAGATATTGAATCACGTATTGCAGCATTGCGCTGGGCCGGTGGAGGATCCGGAG	128	0.000722054
USP8_MIT__P40818_1_142	Q9BV36	MLPH	Melanophilin	482	497	SEVSDIESRIAALRYA	mut	14	A	Y	mut_05742	wt_00020	CAGCCTCTTCATCTGGCTCGGAAGTAAGTGACATCGAATCACGCATTGCAGCGTTACGCTATGCAGGTGGAGGATCCGGAG	204	0.00115077
USP8_MIT__P40818_1_142	Q9BV36	MLPH	Melanophilin	482	497	SEVSDIESRIAALRYA	mut	14	A	Y	mut_05742	wt_00020	CAGCCTCTTCATCTGGCTCTGAGGTTTCTGATATTGAATCACGTATCGCGGCTTTACGCTACGCAGGTGGAGGATCCGGAG	204	0.00115077
USP8_MIT__P40818_1_142	Q9BV36	MLPH	Melanophilin	482	497	SEVSDIESRIAALRAD	mut	15	A	D	mut_05743	wt_00020	CAGCCTCTTCATCTGGCTCAGAAGTCAGCGATATTGAATCACGCATTGCAGCACTGCGTGCTGATGGTGGAGGATCCGGAG	143	0.00080667
USP8_MIT__P40818_1_142	Q9BV36	MLPH	Melanophilin	482	497	SEVSDIESRIAALRAD	mut	15	A	D	mut_05743	wt_00020	CAGCCTCTTCATCTGGCTCAGAAGTTAGTGATATTGAAAGCCGGATTGCTGCATTACGTGCCGATGGTGGAGGATCCGGAG	143	0.00080667
USP8_MIT__P40818_1_142	Q9BV36	MLPH	Melanophilin	482	497	SEVSDIESRIAALRAE	mut	15	A	E	mut_05744	wt_00020	CAGCCTCTTCATCTGGCAGCGAGGTATCAGATATTGAATCTCGTATCGCAGCTCTGCGTGCGGAAGGTGGAGGATCCGGAG	150	0.000846157
USP8_MIT__P40818_1_142	Q9BV36	MLPH	Melanophilin	482	497	SEVSDIESRIAALRAE	mut	15	A	E	mut_05744	wt_00020	CAGCCTCTTCATCTGGCAGCGAGGTGAGTGATATTGAAAGTCGGATCGCTGCGTTACGTGCGGAAGGTGGAGGATCCGGAG	150	0.000846157
USP8_MIT__P40818_1_142	Q9BV36	MLPH	Melanophilin	482	497	SEVSDIESRIAALRAF	mut	15	A	F	mut_05745	wt_00020	CAGCCTCTTCATCTGGCAGCGAAGTCTCTGATATTGAATCTCGTATTGCTGCTTTGCGCGCATTCGGTGGAGGATCCGGAG	239	0.00134821
USP8_MIT__P40818_1_142	Q9BV36	MLPH	Melanophilin	482	497	SEVSDIESRIAALRAF	mut	15	A	F	mut_05745	wt_00020	CAGCCTCTTCATCTGGCAGCGAAGTTAGTGATATCGAATCACGCATTGCTGCATTGCGCGCTTTCGGTGGAGGATCCGGAG	239	0.00134821
USP8_MIT__P40818_1_142	Q9BV36	MLPH	Melanophilin	482	497	SEVSDIESRIAALRAG	mut	15	A	G	mut_05746	wt_00020	CAGCCTCTTCATCTGGCTCTGAGGTGTCTGATATTGAAAGTCGCATCGCGGCCCTGCGTGCAGGAGGTGGAGGATCCGGAG	146	0.000823593
USP8_MIT__P40818_1_142	Q9BV36	MLPH	Melanophilin	482	497	SEVSDIESRIAALRAG	mut	15	A	G	mut_05746	wt_00020	CAGCCTCTTCATCTGGCAGCGAAGTCTCGGATATTGAATCACGTATCGCAGCTCTGCGTGCGGGTGGTGGAGGATCCGGAG	146	0.000823593
USP8_MIT__P40818_1_142	Q9BV36	MLPH	Melanophilin	482	497	SEVSDIESRIAALRAH	mut	15	A	H	mut_05747	wt_00020	CAGCCTCTTCATCTGGCTCAGAAGTCTCTGATATTGAATCTCGTATTGCCGCCTTACGGGCACATGGTGGAGGATCCGGAG	56	0.000315899
USP8_MIT__P40818_1_142	Q9BV36	MLPH	Melanophilin	482	497	SEVSDIESRIAALRAH	mut	15	A	H	mut_05747	wt_00020	CAGCCTCTTCATCTGGCAGTGAAGTTTCTGATATCGAGTCTCGTATTGCCGCACTTCGTGCGCATGGTGGAGGATCCGGAG	56	0.000315899
USP8_MIT__P40818_1_142	Q9BV36	MLPH	Melanophilin	482	497	SEVSDIESRIAALRAI	mut	15	A	I	mut_05748	wt_00020	CAGCCTCTTCATCTGGCTCAGAAGTAAGCGATATTGAAAGCCGCATTGCTGCATTGCGCGCGATTGGTGGAGGATCCGGAG	216	0.00121847
USP8_MIT__P40818_1_142	Q9BV36	MLPH	Melanophilin	482	497	SEVSDIESRIAALRAI	mut	15	A	I	mut_05748	wt_00020	CAGCCTCTTCATCTGGCTCCGAGGTTAGTGACATTGAGTCTCGTATTGCTGCCCTGCGTGCTATTGGTGGAGGATCCGGAG	216	0.00121847
USP8_MIT__P40818_1_142	Q9BV36	MLPH	Melanophilin	482	497	SEVSDIESRIAALRAK	mut	15	A	K	mut_05749	wt_00020	CAGCCTCTTCATCTGGCTCAGAAGTATCAGATATTGAATCTCGCATTGCGGCACTGCGGGCGAAAGGTGGAGGATCCGGAG	81	0.000456925
USP8_MIT__P40818_1_142	Q9BV36	MLPH	Melanophilin	482	497	SEVSDIESRIAALRAK	mut	15	A	K	mut_05749	wt_00020	CAGCCTCTTCATCTGGCAGCGAAGTTAGTGACATTGAATCTCGTATTGCTGCGCTTCGCGCCAAGGGTGGAGGATCCGGAG	81	0.000456925
USP8_MIT__P40818_1_142	Q9BV36	MLPH	Melanophilin	482	497	SEVSDIESRIAALRAL	mut	15	A	L	mut_05750	wt_00020	CAGCCTCTTCATCTGGCTCCGAGGTTTCCGATATTGAATCGCGGATTGCCGCATTACGTGCTTTGGGTGGAGGATCCGGAG	129	0.000727695
USP8_MIT__P40818_1_142	Q9BV36	MLPH	Melanophilin	482	497	SEVSDIESRIAALRAL	mut	15	A	L	mut_05750	wt_00020	CAGCCTCTTCATCTGGCTCTGAAGTATCAGATATTGAATCACGTATCGCAGCGTTACGCGCTCTTGGTGGAGGATCCGGAG	129	0.000727695
USP8_MIT__P40818_1_142	Q9BV36	MLPH	Melanophilin	482	497	SEVSDIESRIAALRAM	mut	15	A	M	mut_05751	wt_00020	CAGCCTCTTCATCTGGCAGCGAAGTATCAGATATTGAGAGCCGTATTGCAGCGTTACGTGCGATGGGTGGAGGATCCGGAG	241	0.00135949
USP8_MIT__P40818_1_142	Q9BV36	MLPH	Melanophilin	482	497	SEVSDIESRIAALRAM	mut	15	A	M	mut_05751	wt_00020	CAGCCTCTTCATCTGGCTCAGAAGTTTCGGATATTGAATCACGCATTGCAGCCTTACGCGCCATGGGTGGAGGATCCGGAG	241	0.00135949
USP8_MIT__P40818_1_142	Q9BV36	MLPH	Melanophilin	482	497	SEVSDIESRIAALRAN	mut	15	A	N	mut_05752	wt_00020	CAGCCTCTTCATCTGGCAGCGAAGTTTCAGATATTGAATCTCGCATTGCTGCCCTTCGTGCGAATGGTGGAGGATCCGGAG	135	0.000761542
USP8_MIT__P40818_1_142	Q9BV36	MLPH	Melanophilin	482	497	SEVSDIESRIAALRAN	mut	15	A	N	mut_05752	wt_00020	CAGCCTCTTCATCTGGCTCAGAAGTTTCTGATATCGAAAGCCGCATTGCGGCGTTACGTGCGAATGGTGGAGGATCCGGAG	135	0.000761542
USP8_MIT__P40818_1_142	Q9BV36	MLPH	Melanophilin	482	497	SEVSDIESRIAALRAP	mut	15	A	P	mut_05753	wt_00020	CAGCCTCTTCATCTGGCAGCGAAGTCTCCGACATTGAGTCACGTATTGCAGCACTGCGTGCACCAGGTGGAGGATCCGGAG	176	0.000992825
USP8_MIT__P40818_1_142	Q9BV36	MLPH	Melanophilin	482	497	SEVSDIESRIAALRAP	mut	15	A	P	mut_05753	wt_00020	CAGCCTCTTCATCTGGCTCTGAAGTTTCAGATATTGAAAGTCGTATTGCAGCGCTGCGTGCGCCAGGTGGAGGATCCGGAG	176	0.000992825
USP8_MIT__P40818_1_142	Q9BV36	MLPH	Melanophilin	482	497	SEVSDIESRIAALRAQ	mut	15	A	Q	mut_05754	wt_00020	CAGCCTCTTCATCTGGCAGCGAGGTTTCTGATATTGAGTCTCGCATTGCCGCCTTACGTGCACAGGGTGGAGGATCCGGAG	208	0.00117334
USP8_MIT__P40818_1_142	Q9BV36	MLPH	Melanophilin	482	497	SEVSDIESRIAALRAQ	mut	15	A	Q	mut_05754	wt_00020	CAGCCTCTTCATCTGGCAGCGAAGTCTCTGACATTGAATCTCGTATTGCTGCGCTTCGTGCGCAAGGTGGAGGATCCGGAG	208	0.00117334
USP8_MIT__P40818_1_142	Q9BV36	MLPH	Melanophilin	482	497	SEVSDIESRIAALRAR	mut	15	A	R	mut_05755	wt_00020	CAGCCTCTTCATCTGGCTCAGAAGTAAGCGATATTGAAAGTCGCATTGCTGCCCTTCGCGCCCGCGGTGGAGGATCCGGAG	88	0.000496412
USP8_MIT__P40818_1_142	Q9BV36	MLPH	Melanophilin	482	497	SEVSDIESRIAALRAR	mut	15	A	R	mut_05755	wt_00020	CAGCCTCTTCATCTGGCTCAGAAGTAAGTGATATTGAAAGTCGTATTGCCGCCCTGCGTGCACGCGGTGGAGGATCCGGAG	88	0.000496412
USP8_MIT__P40818_1_142	Q9BV36	MLPH	Melanophilin	482	497	SEVSDIESRIAALRAS	mut	15	A	S	mut_05756	wt_00020	CAGCCTCTTCATCTGGCTCCGAAGTGTCAGATATCGAATCACGTATTGCGGCGCTTCGCGCATCAGGTGGAGGATCCGGAG	193	0.00108872
USP8_MIT__P40818_1_142	Q9BV36	MLPH	Melanophilin	482	497	SEVSDIESRIAALRAS	mut	15	A	S	mut_05756	wt_00020	CAGCCTCTTCATCTGGCTCCGAAGTAAGTGATATCGAATCTCGTATTGCTGCGCTGCGTGCGAGTGGTGGAGGATCCGGAG	193	0.00108872
USP8_MIT__P40818_1_142	Q9BV36	MLPH	Melanophilin	482	497	SEVSDIESRIAALRAT	mut	15	A	T	mut_05757	wt_00020	CAGCCTCTTCATCTGGCTCAGAAGTTAGCGATATTGAATCTCGCATTGCAGCATTACGCGCTACCGGTGGAGGATCCGGAG	185	0.00104359
USP8_MIT__P40818_1_142	Q9BV36	MLPH	Melanophilin	482	497	SEVSDIESRIAALRAT	mut	15	A	T	mut_05757	wt_00020	CAGCCTCTTCATCTGGCTCAGAGGTGTCCGATATTGAATCGCGTATTGCAGCATTACGTGCAACGGGTGGAGGATCCGGAG	185	0.00104359
USP8_MIT__P40818_1_142	Q9BV36	MLPH	Melanophilin	482	497	SEVSDIESRIAALRAV	mut	15	A	V	mut_05758	wt_00020	CAGCCTCTTCATCTGGCAGTGAAGTATCGGATATTGAATCACGTATTGCTGCATTACGTGCGGTCGGTGGAGGATCCGGAG	315	0.00177693
USP8_MIT__P40818_1_142	Q9BV36	MLPH	Melanophilin	482	497	SEVSDIESRIAALRAV	mut	15	A	V	mut_05758	wt_00020	CAGCCTCTTCATCTGGCTCAGAAGTTAGCGACATTGAATCACGCATTGCAGCGCTTCGTGCAGTGGGTGGAGGATCCGGAG	315	0.00177693
USP8_MIT__P40818_1_142	Q9BV36	MLPH	Melanophilin	482	497	SEVSDIESRIAALRAW	mut	15	A	W	mut_05759	wt_00020	CAGCCTCTTCATCTGGCTCAGAGGTAAGTGATATCGAAAGTCGCATTGCGGCATTACGTGCATGGGGTGGAGGATCCGGAG	183	0.00103231
USP8_MIT__P40818_1_142	Q9BV36	MLPH	Melanophilin	482	497	SEVSDIESRIAALRAW	mut	15	A	W	mut_05759	wt_00020	CAGCCTCTTCATCTGGCTCTGAGGTGTCGGATATCGAGAGCCGTATTGCTGCTTTACGTGCTTGGGGTGGAGGATCCGGAG	183	0.00103231
USP8_MIT__P40818_1_142	Q9BV36	MLPH	Melanophilin	482	497	SEVSDIESRIAALRAY	mut	15	A	Y	mut_05760	wt_00020	CAGCCTCTTCATCTGGCTCTGAGGTGTCTGATATTGAATCTCGGATTGCAGCACTGCGTGCATATGGTGGAGGATCCGGAG	176	0.000992825
USP8_MIT__P40818_1_142	Q9BV36	MLPH	Melanophilin	482	497	SEVSDIESRIAALRAY	mut	15	A	Y	mut_05760	wt_00020	CAGCCTCTTCATCTGGCTCGGAAGTCTCGGATATTGAATCACGTATTGCCGCCCTGCGTGCATATGGTGGAGGATCCGGAG	176	0.000992825
USP8_Rhodanese__P40818_174_317	O43151	TET3	Methylcytosine dioxygenase TET3	1706	1721	GLALWEAKMKQLAERA	wt				wt_00012		CAGCCTCTTCATCTGGCGGGCTTGCTTTGTGGGAAGCGAAAATGAAACAGTTGGCAGAGCGTGCGGGTGGAGGATCCGGAG	112	0.000631797
USP8_Rhodanese__P40818_174_317	O43151	TET3	Methylcytosine dioxygenase TET3	1706	1721	GLALWEAKMKQLAERA	wt				wt_00012		CAGCCTCTTCATCTGGCGGACTGGCTTTGTGGGAAGCTAAAATGAAGCAACTGGCAGAACGTGCCGGTGGAGGATCCGGAG	112	0.000631797
USP8_Rhodanese__P40818_174_317	O43151	TET3	Methylcytosine dioxygenase TET3	1706	1721	ALALWEAKMKQLAERA	mut	0	G	A	mut_03169	wt_00012	CAGCCTCTTCATCTGGCGCATTAGCACTGTGGGAAGCGAAGATGAAACAGTTGGCAGAACGCGCGGGTGGAGGATCCGGAG	75	0.000423079
USP8_Rhodanese__P40818_174_317	O43151	TET3	Methylcytosine dioxygenase TET3	1706	1721	ALALWEAKMKQLAERA	mut	0	G	A	mut_03169	wt_00012	CAGCCTCTTCATCTGGCGCTCTTGCTTTATGGGAGGCCAAAATGAAACAACTGGCGGAACGTGCCGGTGGAGGATCCGGAG	75	0.000423079
USP8_Rhodanese__P40818_174_317	O43151	TET3	Methylcytosine dioxygenase TET3	1706	1721	DLALWEAKMKQLAERA	mut	0	G	D	mut_03170	wt_00012	CAGCCTCTTCATCTGGCGACTTAGCATTATGGGAAGCTAAAATGAAGCAGCTGGCTGAACGTGCAGGTGGAGGATCCGGAG	62	0.000349745
USP8_Rhodanese__P40818_174_317	O43151	TET3	Methylcytosine dioxygenase TET3	1706	1721	DLALWEAKMKQLAERA	mut	0	G	D	mut_03170	wt_00012	CAGCCTCTTCATCTGGCGATTTAGCTTTATGGGAGGCTAAAATGAAACAGCTGGCGGAACGTGCGGGTGGAGGATCCGGAG	62	0.000349745
USP8_Rhodanese__P40818_174_317	O43151	TET3	Methylcytosine dioxygenase TET3	1706	1721	ELALWEAKMKQLAERA	mut	0	G	E	mut_03171	wt_00012	CAGCCTCTTCATCTGGCGAATTAGCACTGTGGGAAGCCAAAATGAAACAGCTTGCTGAACGTGCGGGTGGAGGATCCGGAG	137	0.000772824
USP8_Rhodanese__P40818_174_317	O43151	TET3	Methylcytosine dioxygenase TET3	1706	1721	ELALWEAKMKQLAERA	mut	0	G	E	mut_03171	wt_00012	CAGCCTCTTCATCTGGCGAATTGGCCCTGTGGGAAGCGAAAATGAAACAACTGGCAGAACGTGCAGGTGGAGGATCCGGAG	137	0.000772824
USP8_Rhodanese__P40818_174_317	O43151	TET3	Methylcytosine dioxygenase TET3	1706	1721	FLALWEAKMKQLAERA	mut	0	G	F	mut_03172	wt_00012	CAGCCTCTTCATCTGGCTTCCTTGCCCTTTGGGAGGCTAAAATGAAACAGTTGGCTGAACGTGCAGGTGGAGGATCCGGAG	39	0.000220001
USP8_Rhodanese__P40818_174_317	O43151	TET3	Methylcytosine dioxygenase TET3	1706	1721	FLALWEAKMKQLAERA	mut	0	G	F	mut_03172	wt_00012	CAGCCTCTTCATCTGGCTTTCTGGCGTTATGGGAGGCTAAAATGAAACAACTGGCGGAACGTGCAGGTGGAGGATCCGGAG	39	0.000220001
USP8_Rhodanese__P40818_174_317	O43151	TET3	Methylcytosine dioxygenase TET3	1706	1721	HLALWEAKMKQLAERA	mut	0	G	H	mut_03173	wt_00012	CAGCCTCTTCATCTGGCCACTTAGCCTTGTGGGAAGCGAAAATGAAACAACTTGCTGAACGTGCGGGTGGAGGATCCGGAG	195	0.0011
USP8_Rhodanese__P40818_174_317	O43151	TET3	Methylcytosine dioxygenase TET3	1706	1721	HLALWEAKMKQLAERA	mut	0	G	H	mut_03173	wt_00012	CAGCCTCTTCATCTGGCCATCTGGCATTGTGGGAAGCCAAAATGAAACAATTAGCGGAACGTGCGGGTGGAGGATCCGGAG	195	0.0011
USP8_Rhodanese__P40818_174_317	O43151	TET3	Methylcytosine dioxygenase TET3	1706	1721	ILALWEAKMKQLAERA	mut	0	G	I	mut_03174	wt_00012	CAGCCTCTTCATCTGGCATTCTGGCATTATGGGAAGCCAAAATGAAACAGTTAGCAGAACGCGCCGGTGGAGGATCCGGAG	39	0.000220001
USP8_Rhodanese__P40818_174_317	O43151	TET3	Methylcytosine dioxygenase TET3	1706	1721	ILALWEAKMKQLAERA	mut	0	G	I	mut_03174	wt_00012	CAGCCTCTTCATCTGGCATTTTGGCGTTATGGGAAGCGAAAATGAAACAGTTAGCTGAACGCGCCGGTGGAGGATCCGGAG	39	0.000220001
USP8_Rhodanese__P40818_174_317	O43151	TET3	Methylcytosine dioxygenase TET3	1706	1721	KLALWEAKMKQLAERA	mut	0	G	K	mut_03175	wt_00012	CAGCCTCTTCATCTGGCAAGTTGGCATTGTGGGAAGCCAAAATGAAGCAATTGGCTGAACGTGCCGGTGGAGGATCCGGAG	171	0.000964619
USP8_Rhodanese__P40818_174_317	O43151	TET3	Methylcytosine dioxygenase TET3	1706	1721	KLALWEAKMKQLAERA	mut	0	G	K	mut_03175	wt_00012	CAGCCTCTTCATCTGGCAAATTAGCACTGTGGGAAGCGAAGATGAAACAGCTGGCTGAACGTGCAGGTGGAGGATCCGGAG	171	0.000964619
USP8_Rhodanese__P40818_174_317	O43151	TET3	Methylcytosine dioxygenase TET3	1706	1721	LLALWEAKMKQLAERA	mut	0	G	L	mut_03176	wt_00012	CAGCCTCTTCATCTGGCTTATTAGCATTATGGGAAGCGAAAATGAAGCAACTGGCGGAGCGTGCGGGTGGAGGATCCGGAG	39	0.000220001
USP8_Rhodanese__P40818_174_317	O43151	TET3	Methylcytosine dioxygenase TET3	1706	1721	LLALWEAKMKQLAERA	mut	0	G	L	mut_03176	wt_00012	CAGCCTCTTCATCTGGCCTGCTGGCTTTATGGGAAGCAAAGATGAAACAACTGGCTGAACGCGCGGGTGGAGGATCCGGAG	39	0.000220001
USP8_Rhodanese__P40818_174_317	O43151	TET3	Methylcytosine dioxygenase TET3	1706	1721	MLALWEAKMKQLAERA	mut	0	G	M	mut_03177	wt_00012	CAGCCTCTTCATCTGGCATGTTGGCTTTATGGGAAGCAAAAATGAAACAGTTAGCAGAACGTGCCGGTGGAGGATCCGGAG	133	0.000750259
USP8_Rhodanese__P40818_174_317	O43151	TET3	Methylcytosine dioxygenase TET3	1706	1721	MLALWEAKMKQLAERA	mut	0	G	M	mut_03177	wt_00012	CAGCCTCTTCATCTGGCATGTTGGCCTTATGGGAAGCAAAAATGAAACAGCTGGCTGAGCGTGCAGGTGGAGGATCCGGAG	133	0.000750259
USP8_Rhodanese__P40818_174_317	O43151	TET3	Methylcytosine dioxygenase TET3	1706	1721	NLALWEAKMKQLAERA	mut	0	G	N	mut_03178	wt_00012	CAGCCTCTTCATCTGGCAATCTGGCTCTGTGGGAAGCGAAAATGAAACAATTAGCAGAGCGTGCCGGTGGAGGATCCGGAG	126	0.000710772
USP8_Rhodanese__P40818_174_317	O43151	TET3	Methylcytosine dioxygenase TET3	1706	1721	NLALWEAKMKQLAERA	mut	0	G	N	mut_03178	wt_00012	CAGCCTCTTCATCTGGCAACTTGGCCTTATGGGAAGCTAAAATGAAACAGCTGGCGGAACGTGCTGGTGGAGGATCCGGAG	126	0.000710772
USP8_Rhodanese__P40818_174_317	O43151	TET3	Methylcytosine dioxygenase TET3	1706	1721	PLALWEAKMKQLAERA	mut	0	G	P	mut_03179	wt_00012	CAGCCTCTTCATCTGGCCCATTAGCCTTGTGGGAAGCGAAAATGAAACAGCTTGCAGAACGTGCAGGTGGAGGATCCGGAG	104	0.000586669
USP8_Rhodanese__P40818_174_317	O43151	TET3	Methylcytosine dioxygenase TET3	1706	1721	PLALWEAKMKQLAERA	mut	0	G	P	mut_03179	wt_00012	CAGCCTCTTCATCTGGCCCATTAGCTTTATGGGAAGCGAAAATGAAACAGCTTGCGGAACGCGCAGGTGGAGGATCCGGAG	104	0.000586669
USP8_Rhodanese__P40818_174_317	O43151	TET3	Methylcytosine dioxygenase TET3	1706	1721	QLALWEAKMKQLAERA	mut	0	G	Q	mut_03180	wt_00012	CAGCCTCTTCATCTGGCCAGTTAGCTTTATGGGAGGCGAAAATGAAACAGTTGGCCGAACGTGCAGGTGGAGGATCCGGAG	128	0.000722054
USP8_Rhodanese__P40818_174_317	O43151	TET3	Methylcytosine dioxygenase TET3	1706	1721	QLALWEAKMKQLAERA	mut	0	G	Q	mut_03180	wt_00012	CAGCCTCTTCATCTGGCCAACTGGCCCTTTGGGAAGCAAAAATGAAACAATTAGCAGAACGTGCCGGTGGAGGATCCGGAG	128	0.000722054
USP8_Rhodanese__P40818_174_317	O43151	TET3	Methylcytosine dioxygenase TET3	1706	1721	RLALWEAKMKQLAERA	mut	0	G	R	mut_03181	wt_00012	CAGCCTCTTCATCTGGCCGGTTAGCCTTATGGGAAGCTAAAATGAAACAACTGGCAGAACGCGCAGGTGGAGGATCCGGAG	141	0.000795388
USP8_Rhodanese__P40818_174_317	O43151	TET3	Methylcytosine dioxygenase TET3	1706	1721	RLALWEAKMKQLAERA	mut	0	G	R	mut_03181	wt_00012	CAGCCTCTTCATCTGGCCGGTTAGCGTTGTGGGAGGCGAAGATGAAGCAGTTAGCAGAACGTGCTGGTGGAGGATCCGGAG	141	0.000795388
USP8_Rhodanese__P40818_174_317	O43151	TET3	Methylcytosine dioxygenase TET3	1706	1721	SLALWEAKMKQLAERA	mut	0	G	S	mut_03182	wt_00012	CAGCCTCTTCATCTGGCTCTCTGGCCTTATGGGAAGCAAAAATGAAACAATTGGCGGAACGTGCCGGTGGAGGATCCGGAG	82	0.000462566
USP8_Rhodanese__P40818_174_317	O43151	TET3	Methylcytosine dioxygenase TET3	1706	1721	SLALWEAKMKQLAERA	mut	0	G	S	mut_03182	wt_00012	CAGCCTCTTCATCTGGCAGTCTGGCCTTATGGGAGGCTAAAATGAAACAATTGGCAGAACGTGCGGGTGGAGGATCCGGAG	82	0.000462566
USP8_Rhodanese__P40818_174_317	O43151	TET3	Methylcytosine dioxygenase TET3	1706	1721	TLALWEAKMKQLAERA	mut	0	G	T	mut_03183	wt_00012	CAGCCTCTTCATCTGGCACCTTAGCTCTGTGGGAAGCTAAGATGAAACAATTAGCAGAACGCGCAGGTGGAGGATCCGGAG	72	0.000406156
USP8_Rhodanese__P40818_174_317	O43151	TET3	Methylcytosine dioxygenase TET3	1706	1721	TLALWEAKMKQLAERA	mut	0	G	T	mut_03183	wt_00012	CAGCCTCTTCATCTGGCACTTTAGCATTATGGGAAGCAAAAATGAAGCAGCTGGCTGAACGGGCTGGTGGAGGATCCGGAG	72	0.000406156
USP8_Rhodanese__P40818_174_317	O43151	TET3	Methylcytosine dioxygenase TET3	1706	1721	VLALWEAKMKQLAERA	mut	0	G	V	mut_03184	wt_00012	CAGCCTCTTCATCTGGCGTACTGGCCTTATGGGAAGCTAAAATGAAACAACTGGCAGAACGCGCGGGTGGAGGATCCGGAG	87	0.000490771
USP8_Rhodanese__P40818_174_317	O43151	TET3	Methylcytosine dioxygenase TET3	1706	1721	VLALWEAKMKQLAERA	mut	0	G	V	mut_03184	wt_00012	CAGCCTCTTCATCTGGCGTTTTAGCGCTGTGGGAAGCTAAAATGAAACAGTTAGCAGAACGCGCGGGTGGAGGATCCGGAG	87	0.000490771
USP8_Rhodanese__P40818_174_317	O43151	TET3	Methylcytosine dioxygenase TET3	1706	1721	WLALWEAKMKQLAERA	mut	0	G	W	mut_03185	wt_00012	CAGCCTCTTCATCTGGCTGGCTGGCGCTGTGGGAAGCTAAAATGAAACAACTGGCTGAACGCGCAGGTGGAGGATCCGGAG	168	0.000947696
USP8_Rhodanese__P40818_174_317	O43151	TET3	Methylcytosine dioxygenase TET3	1706	1721	WLALWEAKMKQLAERA	mut	0	G	W	mut_03185	wt_00012	CAGCCTCTTCATCTGGCTGGTTAGCACTGTGGGAAGCAAAGATGAAACAGTTAGCTGAACGTGCTGGTGGAGGATCCGGAG	168	0.000947696
USP8_Rhodanese__P40818_174_317	O43151	TET3	Methylcytosine dioxygenase TET3	1706	1721	YLALWEAKMKQLAERA	mut	0	G	Y	mut_03186	wt_00012	CAGCCTCTTCATCTGGCTATCTGGCCTTATGGGAGGCTAAAATGAAACAGTTGGCAGAACGCGCAGGTGGAGGATCCGGAG	70	0.000394873
USP8_Rhodanese__P40818_174_317	O43151	TET3	Methylcytosine dioxygenase TET3	1706	1721	YLALWEAKMKQLAERA	mut	0	G	Y	mut_03186	wt_00012	CAGCCTCTTCATCTGGCTATTTAGCACTGTGGGAGGCGAAAATGAAACAGTTAGCTGAGCGTGCCGGTGGAGGATCCGGAG	70	0.000394873
USP8_Rhodanese__P40818_174_317	O43151	TET3	Methylcytosine dioxygenase TET3	1706	1721	GAALWEAKMKQLAERA	mut	1	L	A	mut_03187	wt_00012	CAGCCTCTTCATCTGGCGGTGCGGCTCTTTGGGAAGCTAAAATGAAACAACTGGCGGAGCGTGCAGGTGGAGGATCCGGAG	102	0.000575387
USP8_Rhodanese__P40818_174_317	O43151	TET3	Methylcytosine dioxygenase TET3	1706	1721	GAALWEAKMKQLAERA	mut	1	L	A	mut_03187	wt_00012	CAGCCTCTTCATCTGGCGGCGCTGCTTTATGGGAAGCTAAGATGAAACAGTTGGCCGAACGTGCGGGTGGAGGATCCGGAG	102	0.000575387
USP8_Rhodanese__P40818_174_317	O43151	TET3	Methylcytosine dioxygenase TET3	1706	1721	GDALWEAKMKQLAERA	mut	1	L	D	mut_03188	wt_00012	CAGCCTCTTCATCTGGCGGTGATGCTTTATGGGAAGCTAAAATGAAACAGCTGGCCGAACGTGCAGGTGGAGGATCCGGAG	141	0.000795388
USP8_Rhodanese__P40818_174_317	O43151	TET3	Methylcytosine dioxygenase TET3	1706	1721	GDALWEAKMKQLAERA	mut	1	L	D	mut_03188	wt_00012	CAGCCTCTTCATCTGGCGGTGATGCGCTGTGGGAAGCGAAAATGAAACAACTGGCAGAACGCGCGGGTGGAGGATCCGGAG	141	0.000795388
USP8_Rhodanese__P40818_174_317	O43151	TET3	Methylcytosine dioxygenase TET3	1706	1721	GEALWEAKMKQLAERA	mut	1	L	E	mut_03189	wt_00012	CAGCCTCTTCATCTGGCGGCGAAGCATTGTGGGAGGCTAAAATGAAACAGTTGGCAGAACGCGCTGGTGGAGGATCCGGAG	151	0.000851798
USP8_Rhodanese__P40818_174_317	O43151	TET3	Methylcytosine dioxygenase TET3	1706	1721	GEALWEAKMKQLAERA	mut	1	L	E	mut_03189	wt_00012	CAGCCTCTTCATCTGGCGGTGAGGCGTTATGGGAAGCCAAAATGAAACAGTTAGCAGAACGCGCAGGTGGAGGATCCGGAG	151	0.000851798
USP8_Rhodanese__P40818_174_317	O43151	TET3	Methylcytosine dioxygenase TET3	1706	1721	GFALWEAKMKQLAERA	mut	1	L	F	mut_03190	wt_00012	CAGCCTCTTCATCTGGCGGGTTTGCATTATGGGAAGCGAAAATGAAACAACTGGCAGAACGGGCGGGTGGAGGATCCGGAG	77	0.000434361
USP8_Rhodanese__P40818_174_317	O43151	TET3	Methylcytosine dioxygenase TET3	1706	1721	GFALWEAKMKQLAERA	mut	1	L	F	mut_03190	wt_00012	CAGCCTCTTCATCTGGCGGTTTCGCGTTATGGGAAGCAAAAATGAAACAATTGGCCGAACGTGCCGGTGGAGGATCCGGAG	77	0.000434361
USP8_Rhodanese__P40818_174_317	O43151	TET3	Methylcytosine dioxygenase TET3	1706	1721	GGALWEAKMKQLAERA	mut	1	L	G	mut_03191	wt_00012	CAGCCTCTTCATCTGGCGGAGGTGCGCTGTGGGAGGCTAAAATGAAACAACTTGCTGAACGTGCAGGTGGAGGATCCGGAG	186	0.00104924
USP8_Rhodanese__P40818_174_317	O43151	TET3	Methylcytosine dioxygenase TET3	1706	1721	GGALWEAKMKQLAERA	mut	1	L	G	mut_03191	wt_00012	CAGCCTCTTCATCTGGCGGTGGTGCACTGTGGGAAGCCAAAATGAAACAGTTAGCGGAACGCGCAGGTGGAGGATCCGGAG	186	0.00104924
USP8_Rhodanese__P40818_174_317	O43151	TET3	Methylcytosine dioxygenase TET3	1706	1721	GHALWEAKMKQLAERA	mut	1	L	H	mut_03192	wt_00012	CAGCCTCTTCATCTGGCGGGCACGCGCTGTGGGAAGCGAAAATGAAACAATTAGCTGAACGTGCAGGTGGAGGATCCGGAG	233	0.00131436
USP8_Rhodanese__P40818_174_317	O43151	TET3	Methylcytosine dioxygenase TET3	1706	1721	GHALWEAKMKQLAERA	mut	1	L	H	mut_03192	wt_00012	CAGCCTCTTCATCTGGCGGCCACGCACTGTGGGAAGCGAAAATGAAACAATTGGCGGAACGTGCAGGTGGAGGATCCGGAG	233	0.00131436
USP8_Rhodanese__P40818_174_317	O43151	TET3	Methylcytosine dioxygenase TET3	1706	1721	GIALWEAKMKQLAERA	mut	1	L	I	mut_03193	wt_00012	CAGCCTCTTCATCTGGCGGAATTGCTCTGTGGGAAGCCAAAATGAAACAGTTAGCGGAACGCGCGGGTGGAGGATCCGGAG	96	0.000541541
USP8_Rhodanese__P40818_174_317	O43151	TET3	Methylcytosine dioxygenase TET3	1706	1721	GIALWEAKMKQLAERA	mut	1	L	I	mut_03193	wt_00012	CAGCCTCTTCATCTGGCGGTATCGCGCTTTGGGAAGCCAAGATGAAACAATTAGCGGAACGTGCTGGTGGAGGATCCGGAG	96	0.000541541
USP8_Rhodanese__P40818_174_317	O43151	TET3	Methylcytosine dioxygenase TET3	1706	1721	GKALWEAKMKQLAERA	mut	1	L	K	mut_03194	wt_00012	CAGCCTCTTCATCTGGCGGGAAAGCTCTGTGGGAAGCAAAGATGAAACAATTGGCAGAACGTGCTGGTGGAGGATCCGGAG	97	0.000547182
USP8_Rhodanese__P40818_174_317	O43151	TET3	Methylcytosine dioxygenase TET3	1706	1721	GKALWEAKMKQLAERA	mut	1	L	K	mut_03194	wt_00012	CAGCCTCTTCATCTGGCGGAAAAGCGCTGTGGGAAGCGAAAATGAAACAATTAGCAGAACGCGCAGGTGGAGGATCCGGAG	97	0.000547182
USP8_Rhodanese__P40818_174_317	O43151	TET3	Methylcytosine dioxygenase TET3	1706	1721	GMALWEAKMKQLAERA	mut	1	L	M	mut_03195	wt_00012	CAGCCTCTTCATCTGGCGGCATGGCATTGTGGGAAGCTAAAATGAAACAGTTGGCAGAACGTGCGGGTGGAGGATCCGGAG	160	0.000902568
USP8_Rhodanese__P40818_174_317	O43151	TET3	Methylcytosine dioxygenase TET3	1706	1721	GMALWEAKMKQLAERA	mut	1	L	M	mut_03195	wt_00012	CAGCCTCTTCATCTGGCGGTATGGCGTTATGGGAGGCGAAAATGAAACAACTGGCAGAACGCGCTGGTGGAGGATCCGGAG	160	0.000902568
USP8_Rhodanese__P40818_174_317	O43151	TET3	Methylcytosine dioxygenase TET3	1706	1721	GNALWEAKMKQLAERA	mut	1	L	N	mut_03196	wt_00012	CAGCCTCTTCATCTGGCGGTAACGCATTATGGGAAGCGAAAATGAAACAGTTAGCAGAACGTGCGGGTGGAGGATCCGGAG	118	0.000665644
USP8_Rhodanese__P40818_174_317	O43151	TET3	Methylcytosine dioxygenase TET3	1706	1721	GNALWEAKMKQLAERA	mut	1	L	N	mut_03196	wt_00012	CAGCCTCTTCATCTGGCGGAAATGCCCTGTGGGAAGCTAAAATGAAACAGCTGGCAGAACGTGCGGGTGGAGGATCCGGAG	118	0.000665644
USP8_Rhodanese__P40818_174_317	O43151	TET3	Methylcytosine dioxygenase TET3	1706	1721	GPALWEAKMKQLAERA	mut	1	L	P	mut_03197	wt_00012	CAGCCTCTTCATCTGGCGGTCCTGCACTTTGGGAGGCGAAAATGAAGCAGTTAGCAGAACGTGCGGGTGGAGGATCCGGAG	139	0.000784106
USP8_Rhodanese__P40818_174_317	O43151	TET3	Methylcytosine dioxygenase TET3	1706	1721	GPALWEAKMKQLAERA	mut	1	L	P	mut_03197	wt_00012	CAGCCTCTTCATCTGGCGGCCCTGCTTTGTGGGAAGCGAAAATGAAGCAGTTGGCAGAACGTGCAGGTGGAGGATCCGGAG	139	0.000784106
USP8_Rhodanese__P40818_174_317	O43151	TET3	Methylcytosine dioxygenase TET3	1706	1721	GQALWEAKMKQLAERA	mut	1	L	Q	mut_03198	wt_00012	CAGCCTCTTCATCTGGCGGTCAGGCCTTATGGGAGGCGAAAATGAAACAACTGGCAGAACGCGCAGGTGGAGGATCCGGAG	78	0.000440002
USP8_Rhodanese__P40818_174_317	O43151	TET3	Methylcytosine dioxygenase TET3	1706	1721	GQALWEAKMKQLAERA	mut	1	L	Q	mut_03198	wt_00012	CAGCCTCTTCATCTGGCGGTCAGGCGTTATGGGAAGCCAAAATGAAACAATTAGCGGAGCGTGCCGGTGGAGGATCCGGAG	78	0.000440002
USP8_Rhodanese__P40818_174_317	O43151	TET3	Methylcytosine dioxygenase TET3	1706	1721	GRALWEAKMKQLAERA	mut	1	L	R	mut_03199	wt_00012	CAGCCTCTTCATCTGGCGGACGTGCTTTATGGGAAGCTAAAATGAAACAGCTGGCAGAACGTGCTGGTGGAGGATCCGGAG	183	0.00103231
USP8_Rhodanese__P40818_174_317	O43151	TET3	Methylcytosine dioxygenase TET3	1706	1721	GRALWEAKMKQLAERA	mut	1	L	R	mut_03199	wt_00012	CAGCCTCTTCATCTGGCGGACGCGCTCTTTGGGAAGCTAAAATGAAACAACTGGCCGAACGTGCAGGTGGAGGATCCGGAG	183	0.00103231
USP8_Rhodanese__P40818_174_317	O43151	TET3	Methylcytosine dioxygenase TET3	1706	1721	GSALWEAKMKQLAERA	mut	1	L	S	mut_03200	wt_00012	CAGCCTCTTCATCTGGCGGTAGCGCGTTATGGGAAGCGAAAATGAAACAATTAGCCGAACGGGCAGGTGGAGGATCCGGAG	103	0.000581028
USP8_Rhodanese__P40818_174_317	O43151	TET3	Methylcytosine dioxygenase TET3	1706	1721	GSALWEAKMKQLAERA	mut	1	L	S	mut_03200	wt_00012	CAGCCTCTTCATCTGGCGGTTCTGCGTTATGGGAAGCCAAAATGAAACAGTTAGCGGAACGGGCTGGTGGAGGATCCGGAG	103	0.000581028
USP8_Rhodanese__P40818_174_317	O43151	TET3	Methylcytosine dioxygenase TET3	1706	1721	GTALWEAKMKQLAERA	mut	1	L	T	mut_03201	wt_00012	CAGCCTCTTCATCTGGCGGTACCGCTTTATGGGAAGCCAAAATGAAACAATTAGCTGAACGTGCCGGTGGAGGATCCGGAG	144	0.000812311
USP8_Rhodanese__P40818_174_317	O43151	TET3	Methylcytosine dioxygenase TET3	1706	1721	GTALWEAKMKQLAERA	mut	1	L	T	mut_03201	wt_00012	CAGCCTCTTCATCTGGCGGAACAGCACTGTGGGAAGCGAAAATGAAACAGCTGGCAGAGCGTGCAGGTGGAGGATCCGGAG	144	0.000812311
USP8_Rhodanese__P40818_174_317	O43151	TET3	Methylcytosine dioxygenase TET3	1706	1721	GVALWEAKMKQLAERA	mut	1	L	V	mut_03202	wt_00012	CAGCCTCTTCATCTGGCGGCGTTGCTCTTTGGGAAGCGAAGATGAAACAGTTGGCTGAACGTGCAGGTGGAGGATCCGGAG	152	0.000857439
USP8_Rhodanese__P40818_174_317	O43151	TET3	Methylcytosine dioxygenase TET3	1706	1721	GVALWEAKMKQLAERA	mut	1	L	V	mut_03202	wt_00012	CAGCCTCTTCATCTGGCGGCGTAGCTTTATGGGAAGCAAAAATGAAACAGCTGGCTGAACGTGCTGGTGGAGGATCCGGAG	152	0.000857439
USP8_Rhodanese__P40818_174_317	O43151	TET3	Methylcytosine dioxygenase TET3	1706	1721	GWALWEAKMKQLAERA	mut	1	L	W	mut_03203	wt_00012	CAGCCTCTTCATCTGGCGGATGGGCGTTATGGGAAGCGAAAATGAAACAGCTTGCGGAACGTGCCGGTGGAGGATCCGGAG	99	0.000558464
USP8_Rhodanese__P40818_174_317	O43151	TET3	Methylcytosine dioxygenase TET3	1706	1721	GWALWEAKMKQLAERA	mut	1	L	W	mut_03203	wt_00012	CAGCCTCTTCATCTGGCGGCTGGGCGCTTTGGGAGGCTAAAATGAAACAGTTGGCAGAACGTGCAGGTGGAGGATCCGGAG	99	0.000558464
USP8_Rhodanese__P40818_174_317	O43151	TET3	Methylcytosine dioxygenase TET3	1706	1721	GYALWEAKMKQLAERA	mut	1	L	Y	mut_03204	wt_00012	CAGCCTCTTCATCTGGCGGTTATGCGCTGTGGGAAGCTAAAATGAAACAACTGGCTGAACGTGCTGGTGGAGGATCCGGAG	99	0.000558464
USP8_Rhodanese__P40818_174_317	O43151	TET3	Methylcytosine dioxygenase TET3	1706	1721	GYALWEAKMKQLAERA	mut	1	L	Y	mut_03204	wt_00012	CAGCCTCTTCATCTGGCGGCTATGCCTTATGGGAAGCGAAAATGAAGCAATTAGCCGAACGTGCCGGTGGAGGATCCGGAG	99	0.000558464
USP8_Rhodanese__P40818_174_317	O43151	TET3	Methylcytosine dioxygenase TET3	1706	1721	GLDLWEAKMKQLAERA	mut	2	A	D	mut_03205	wt_00012	CAGCCTCTTCATCTGGCGGATTAGACTTGTGGGAAGCAAAGATGAAACAACTGGCGGAACGTGCTGGTGGAGGATCCGGAG	64	0.000361027
USP8_Rhodanese__P40818_174_317	O43151	TET3	Methylcytosine dioxygenase TET3	1706	1721	GLDLWEAKMKQLAERA	mut	2	A	D	mut_03205	wt_00012	CAGCCTCTTCATCTGGCGGTTTAGATCTGTGGGAAGCAAAAATGAAACAGTTAGCTGAACGTGCTGGTGGAGGATCCGGAG	64	0.000361027
USP8_Rhodanese__P40818_174_317	O43151	TET3	Methylcytosine dioxygenase TET3	1706	1721	GLELWEAKMKQLAERA	mut	2	A	E	mut_03206	wt_00012	CAGCCTCTTCATCTGGCGGACTGGAACTGTGGGAAGCGAAAATGAAACAATTAGCAGAACGTGCCGGTGGAGGATCCGGAG	129	0.000727695
USP8_Rhodanese__P40818_174_317	O43151	TET3	Methylcytosine dioxygenase TET3	1706	1721	GLELWEAKMKQLAERA	mut	2	A	E	mut_03206	wt_00012	CAGCCTCTTCATCTGGCGGCTTAGAACTGTGGGAAGCCAAAATGAAACAGTTAGCAGAACGTGCGGGTGGAGGATCCGGAG	129	0.000727695
USP8_Rhodanese__P40818_174_317	O43151	TET3	Methylcytosine dioxygenase TET3	1706	1721	GLFLWEAKMKQLAERA	mut	2	A	F	mut_03207	wt_00012	CAGCCTCTTCATCTGGCGGTTTATTCTTATGGGAAGCTAAAATGAAACAGTTAGCGGAACGTGCAGGTGGAGGATCCGGAG	61	0.000344104
USP8_Rhodanese__P40818_174_317	O43151	TET3	Methylcytosine dioxygenase TET3	1706	1721	GLFLWEAKMKQLAERA	mut	2	A	F	mut_03207	wt_00012	CAGCCTCTTCATCTGGCGGGCTGTTTCTTTGGGAAGCGAAGATGAAACAACTTGCTGAACGTGCAGGTGGAGGATCCGGAG	61	0.000344104
USP8_Rhodanese__P40818_174_317	O43151	TET3	Methylcytosine dioxygenase TET3	1706	1721	GLGLWEAKMKQLAERA	mut	2	A	G	mut_03208	wt_00012	CAGCCTCTTCATCTGGCGGTCTGGGTTTATGGGAAGCGAAAATGAAGCAGTTAGCTGAACGGGCCGGTGGAGGATCCGGAG	35	0.000197437
USP8_Rhodanese__P40818_174_317	O43151	TET3	Methylcytosine dioxygenase TET3	1706	1721	GLGLWEAKMKQLAERA	mut	2	A	G	mut_03208	wt_00012	CAGCCTCTTCATCTGGCGGTTTGGGTTTATGGGAGGCTAAAATGAAACAGTTGGCCGAACGTGCAGGTGGAGGATCCGGAG	35	0.000197437
USP8_Rhodanese__P40818_174_317	O43151	TET3	Methylcytosine dioxygenase TET3	1706	1721	GLHLWEAKMKQLAERA	mut	2	A	H	mut_03209	wt_00012	CAGCCTCTTCATCTGGCGGCTTACACCTTTGGGAAGCAAAAATGAAACAATTAGCGGAACGTGCGGGTGGAGGATCCGGAG	71	0.000400514
USP8_Rhodanese__P40818_174_317	O43151	TET3	Methylcytosine dioxygenase TET3	1706	1721	GLHLWEAKMKQLAERA	mut	2	A	H	mut_03209	wt_00012	CAGCCTCTTCATCTGGCGGACTTCATTTATGGGAAGCGAAAATGAAACAATTGGCCGAACGCGCAGGTGGAGGATCCGGAG	71	0.000400514
USP8_Rhodanese__P40818_174_317	O43151	TET3	Methylcytosine dioxygenase TET3	1706	1721	GLILWEAKMKQLAERA	mut	2	A	I	mut_03210	wt_00012	CAGCCTCTTCATCTGGCGGATTAATTCTTTGGGAAGCCAAAATGAAACAACTTGCTGAACGTGCAGGTGGAGGATCCGGAG	61	0.000344104
USP8_Rhodanese__P40818_174_317	O43151	TET3	Methylcytosine dioxygenase TET3	1706	1721	GLILWEAKMKQLAERA	mut	2	A	I	mut_03210	wt_00012	CAGCCTCTTCATCTGGCGGCCTGATCTTATGGGAAGCGAAAATGAAACAATTAGCAGAACGCGCGGGTGGAGGATCCGGAG	61	0.000344104
USP8_Rhodanese__P40818_174_317	O43151	TET3	Methylcytosine dioxygenase TET3	1706	1721	GLKLWEAKMKQLAERA	mut	2	A	K	mut_03211	wt_00012	CAGCCTCTTCATCTGGCGGTTTAAAGTTATGGGAAGCTAAAATGAAACAGCTGGCAGAGCGGGCAGGTGGAGGATCCGGAG	40	0.000225642
USP8_Rhodanese__P40818_174_317	O43151	TET3	Methylcytosine dioxygenase TET3	1706	1721	GLKLWEAKMKQLAERA	mut	2	A	K	mut_03211	wt_00012	CAGCCTCTTCATCTGGCGGATTAAAACTGTGGGAGGCGAAAATGAAACAACTGGCAGAACGTGCGGGTGGAGGATCCGGAG	40	0.000225642
USP8_Rhodanese__P40818_174_317	O43151	TET3	Methylcytosine dioxygenase TET3	1706	1721	GLLLWEAKMKQLAERA	mut	2	A	L	mut_03212	wt_00012	CAGCCTCTTCATCTGGCGGCTTATTACTTTGGGAAGCGAAAATGAAACAACTGGCTGAACGTGCAGGTGGAGGATCCGGAG	59	0.000332822
USP8_Rhodanese__P40818_174_317	O43151	TET3	Methylcytosine dioxygenase TET3	1706	1721	GLLLWEAKMKQLAERA	mut	2	A	L	mut_03212	wt_00012	CAGCCTCTTCATCTGGCGGCTTATTATTATGGGAAGCCAAAATGAAACAGCTGGCGGAACGTGCGGGTGGAGGATCCGGAG	59	0.000332822
USP8_Rhodanese__P40818_174_317	O43151	TET3	Methylcytosine dioxygenase TET3	1706	1721	GLMLWEAKMKQLAERA	mut	2	A	M	mut_03213	wt_00012	CAGCCTCTTCATCTGGCGGTTTGATGCTTTGGGAGGCTAAGATGAAACAATTGGCTGAACGTGCAGGTGGAGGATCCGGAG	59	0.000332822
USP8_Rhodanese__P40818_174_317	O43151	TET3	Methylcytosine dioxygenase TET3	1706	1721	GLMLWEAKMKQLAERA	mut	2	A	M	mut_03213	wt_00012	CAGCCTCTTCATCTGGCGGTCTGATGTTATGGGAAGCTAAAATGAAACAGTTAGCGGAACGCGCTGGTGGAGGATCCGGAG	59	0.000332822
USP8_Rhodanese__P40818_174_317	O43151	TET3	Methylcytosine dioxygenase TET3	1706	1721	GLNLWEAKMKQLAERA	mut	2	A	N	mut_03214	wt_00012	CAGCCTCTTCATCTGGCGGTCTGAACTTATGGGAAGCAAAAATGAAGCAGTTAGCGGAACGTGCCGGTGGAGGATCCGGAG	68	0.000383591
USP8_Rhodanese__P40818_174_317	O43151	TET3	Methylcytosine dioxygenase TET3	1706	1721	GLNLWEAKMKQLAERA	mut	2	A	N	mut_03214	wt_00012	CAGCCTCTTCATCTGGCGGTTTAAACTTATGGGAAGCCAAAATGAAACAGCTGGCGGAACGTGCCGGTGGAGGATCCGGAG	68	0.000383591
USP8_Rhodanese__P40818_174_317	O43151	TET3	Methylcytosine dioxygenase TET3	1706	1721	GLPLWEAKMKQLAERA	mut	2	A	P	mut_03215	wt_00012	CAGCCTCTTCATCTGGCGGTTTACCCTTATGGGAAGCAAAGATGAAACAGCTTGCTGAACGTGCCGGTGGAGGATCCGGAG	104	0.000586669
USP8_Rhodanese__P40818_174_317	O43151	TET3	Methylcytosine dioxygenase TET3	1706	1721	GLPLWEAKMKQLAERA	mut	2	A	P	mut_03215	wt_00012	CAGCCTCTTCATCTGGCGGATTACCACTGTGGGAAGCCAAAATGAAACAACTGGCTGAACGTGCTGGTGGAGGATCCGGAG	104	0.000586669
USP8_Rhodanese__P40818_174_317	O43151	TET3	Methylcytosine dioxygenase TET3	1706	1721	GLQLWEAKMKQLAERA	mut	2	A	Q	mut_03216	wt_00012	CAGCCTCTTCATCTGGCGGACTTCAGCTTTGGGAAGCGAAAATGAAACAGTTGGCGGAACGTGCAGGTGGAGGATCCGGAG	118	0.000665644
USP8_Rhodanese__P40818_174_317	O43151	TET3	Methylcytosine dioxygenase TET3	1706	1721	GLQLWEAKMKQLAERA	mut	2	A	Q	mut_03216	wt_00012	CAGCCTCTTCATCTGGCGGTCTTCAGCTGTGGGAAGCGAAAATGAAACAACTTGCAGAACGTGCAGGTGGAGGATCCGGAG	118	0.000665644
USP8_Rhodanese__P40818_174_317	O43151	TET3	Methylcytosine dioxygenase TET3	1706	1721	GLRLWEAKMKQLAERA	mut	2	A	R	mut_03217	wt_00012	CAGCCTCTTCATCTGGCGGATTACGTTTATGGGAAGCGAAAATGAAACAGTTAGCGGAACGCGCTGGTGGAGGATCCGGAG	55	0.000310258
USP8_Rhodanese__P40818_174_317	O43151	TET3	Methylcytosine dioxygenase TET3	1706	1721	GLRLWEAKMKQLAERA	mut	2	A	R	mut_03217	wt_00012	CAGCCTCTTCATCTGGCGGCTTGCGTTTGTGGGAAGCCAAAATGAAACAACTGGCCGAACGTGCCGGTGGAGGATCCGGAG	55	0.000310258
USP8_Rhodanese__P40818_174_317	O43151	TET3	Methylcytosine dioxygenase TET3	1706	1721	GLSLWEAKMKQLAERA	mut	2	A	S	mut_03218	wt_00012	CAGCCTCTTCATCTGGCGGCCTGTCTCTTTGGGAAGCTAAAATGAAACAACTGGCCGAACGTGCGGGTGGAGGATCCGGAG	90	0.000507694
USP8_Rhodanese__P40818_174_317	O43151	TET3	Methylcytosine dioxygenase TET3	1706	1721	GLSLWEAKMKQLAERA	mut	2	A	S	mut_03218	wt_00012	CAGCCTCTTCATCTGGCGGACTTTCACTGTGGGAAGCTAAAATGAAGCAGTTAGCTGAACGCGCAGGTGGAGGATCCGGAG	90	0.000507694
USP8_Rhodanese__P40818_174_317	O43151	TET3	Methylcytosine dioxygenase TET3	1706	1721	GLTLWEAKMKQLAERA	mut	2	A	T	mut_03219	wt_00012	CAGCCTCTTCATCTGGCGGACTGACTCTGTGGGAAGCCAAAATGAAACAACTGGCTGAACGTGCCGGTGGAGGATCCGGAG	112	0.000631797
USP8_Rhodanese__P40818_174_317	O43151	TET3	Methylcytosine dioxygenase TET3	1706	1721	GLTLWEAKMKQLAERA	mut	2	A	T	mut_03219	wt_00012	CAGCCTCTTCATCTGGCGGTCTGACATTATGGGAGGCAAAAATGAAACAATTAGCTGAACGCGCGGGTGGAGGATCCGGAG	112	0.000631797
USP8_Rhodanese__P40818_174_317	O43151	TET3	Methylcytosine dioxygenase TET3	1706	1721	GLVLWEAKMKQLAERA	mut	2	A	V	mut_03220	wt_00012	CAGCCTCTTCATCTGGCGGACTGGTACTGTGGGAAGCGAAAATGAAACAGCTTGCAGAACGTGCTGGTGGAGGATCCGGAG	163	0.000919491
USP8_Rhodanese__P40818_174_317	O43151	TET3	Methylcytosine dioxygenase TET3	1706	1721	GLVLWEAKMKQLAERA	mut	2	A	V	mut_03220	wt_00012	CAGCCTCTTCATCTGGCGGCCTGGTGTTATGGGAAGCAAAGATGAAACAGCTTGCGGAACGTGCAGGTGGAGGATCCGGAG	163	0.000919491
USP8_Rhodanese__P40818_174_317	O43151	TET3	Methylcytosine dioxygenase TET3	1706	1721	GLWLWEAKMKQLAERA	mut	2	A	W	mut_03221	wt_00012	CAGCCTCTTCATCTGGCGGATTATGGCTGTGGGAGGCCAAAATGAAACAACTGGCTGAACGTGCTGGTGGAGGATCCGGAG	162	0.00091385
USP8_Rhodanese__P40818_174_317	O43151	TET3	Methylcytosine dioxygenase TET3	1706	1721	GLWLWEAKMKQLAERA	mut	2	A	W	mut_03221	wt_00012	CAGCCTCTTCATCTGGCGGTCTGTGGCTTTGGGAAGCAAAAATGAAACAACTTGCTGAACGTGCAGGTGGAGGATCCGGAG	162	0.00091385
USP8_Rhodanese__P40818_174_317	O43151	TET3	Methylcytosine dioxygenase TET3	1706	1721	GLYLWEAKMKQLAERA	mut	2	A	Y	mut_03222	wt_00012	CAGCCTCTTCATCTGGCGGACTTTACTTGTGGGAAGCCAAAATGAAGCAGTTAGCAGAACGTGCGGGTGGAGGATCCGGAG	42	0.000236924
USP8_Rhodanese__P40818_174_317	O43151	TET3	Methylcytosine dioxygenase TET3	1706	1721	GLYLWEAKMKQLAERA	mut	2	A	Y	mut_03222	wt_00012	CAGCCTCTTCATCTGGCGGATTATATCTGTGGGAAGCTAAAATGAAACAGTTGGCGGAGCGCGCTGGTGGAGGATCCGGAG	42	0.000236924
USP8_Rhodanese__P40818_174_317	O43151	TET3	Methylcytosine dioxygenase TET3	1706	1721	GLAAWEAKMKQLAERA	mut	3	L	A	mut_03223	wt_00012	CAGCCTCTTCATCTGGCGGACTGGCTGCATGGGAGGCGAAAATGAAACAGTTAGCAGAACGCGCGGGTGGAGGATCCGGAG	73	0.000411797
USP8_Rhodanese__P40818_174_317	O43151	TET3	Methylcytosine dioxygenase TET3	1706	1721	GLAAWEAKMKQLAERA	mut	3	L	A	mut_03223	wt_00012	CAGCCTCTTCATCTGGCGGTTTAGCCGCTTGGGAAGCAAAGATGAAACAACTGGCCGAACGGGCTGGTGGAGGATCCGGAG	73	0.000411797
USP8_Rhodanese__P40818_174_317	O43151	TET3	Methylcytosine dioxygenase TET3	1706	1721	GLADWEAKMKQLAERA	mut	3	L	D	mut_03224	wt_00012	CAGCCTCTTCATCTGGCGGTCTGGCTGATTGGGAGGCGAAAATGAAACAATTAGCGGAACGCGCTGGTGGAGGATCCGGAG	72	0.000406156
USP8_Rhodanese__P40818_174_317	O43151	TET3	Methylcytosine dioxygenase TET3	1706	1721	GLADWEAKMKQLAERA	mut	3	L	D	mut_03224	wt_00012	CAGCCTCTTCATCTGGCGGATTGGCCGATTGGGAAGCGAAAATGAAACAGTTAGCCGAGCGCGCAGGTGGAGGATCCGGAG	72	0.000406156
USP8_Rhodanese__P40818_174_317	O43151	TET3	Methylcytosine dioxygenase TET3	1706	1721	GLAEWEAKMKQLAERA	mut	3	L	E	mut_03225	wt_00012	CAGCCTCTTCATCTGGCGGGTTAGCTGAATGGGAGGCGAAAATGAAACAGTTAGCCGAACGTGCAGGTGGAGGATCCGGAG	132	0.000744618
USP8_Rhodanese__P40818_174_317	O43151	TET3	Methylcytosine dioxygenase TET3	1706	1721	GLAEWEAKMKQLAERA	mut	3	L	E	mut_03225	wt_00012	CAGCCTCTTCATCTGGCGGTTTAGCCGAATGGGAGGCGAAAATGAAACAACTGGCTGAGCGTGCCGGTGGAGGATCCGGAG	132	0.000744618
USP8_Rhodanese__P40818_174_317	O43151	TET3	Methylcytosine dioxygenase TET3	1706	1721	GLAFWEAKMKQLAERA	mut	3	L	F	mut_03226	wt_00012	CAGCCTCTTCATCTGGCGGCTTAGCTTTTTGGGAAGCGAAAATGAAACAGCTGGCTGAACGTGCTGGTGGAGGATCCGGAG	82	0.000462566
USP8_Rhodanese__P40818_174_317	O43151	TET3	Methylcytosine dioxygenase TET3	1706	1721	GLAFWEAKMKQLAERA	mut	3	L	F	mut_03226	wt_00012	CAGCCTCTTCATCTGGCGGGCTTGCCTTTTGGGAAGCTAAAATGAAACAGCTGGCTGAACGCGCCGGTGGAGGATCCGGAG	82	0.000462566
USP8_Rhodanese__P40818_174_317	O43151	TET3	Methylcytosine dioxygenase TET3	1706	1721	GLAGWEAKMKQLAERA	mut	3	L	G	mut_03227	wt_00012	CAGCCTCTTCATCTGGCGGCTTGGCTGGCTGGGAGGCAAAGATGAAACAGTTAGCGGAACGTGCAGGTGGAGGATCCGGAG	77	0.000434361
USP8_Rhodanese__P40818_174_317	O43151	TET3	Methylcytosine dioxygenase TET3	1706	1721	GLAGWEAKMKQLAERA	mut	3	L	G	mut_03227	wt_00012	CAGCCTCTTCATCTGGCGGTTTAGCTGGTTGGGAAGCGAAAATGAAACAACTGGCGGAACGTGCCGGTGGAGGATCCGGAG	77	0.000434361
USP8_Rhodanese__P40818_174_317	O43151	TET3	Methylcytosine dioxygenase TET3	1706	1721	GLAHWEAKMKQLAERA	mut	3	L	H	mut_03228	wt_00012	CAGCCTCTTCATCTGGCGGATTAGCGCATTGGGAAGCGAAAATGAAGCAATTAGCTGAACGCGCAGGTGGAGGATCCGGAG	159	0.000896927
USP8_Rhodanese__P40818_174_317	O43151	TET3	Methylcytosine dioxygenase TET3	1706	1721	GLAHWEAKMKQLAERA	mut	3	L	H	mut_03228	wt_00012	CAGCCTCTTCATCTGGCGGTCTGGCACATTGGGAAGCCAAAATGAAACAGCTGGCCGAACGTGCTGGTGGAGGATCCGGAG	159	0.000896927
USP8_Rhodanese__P40818_174_317	O43151	TET3	Methylcytosine dioxygenase TET3	1706	1721	GLAIWEAKMKQLAERA	mut	3	L	I	mut_03229	wt_00012	CAGCCTCTTCATCTGGCGGATTAGCCATCTGGGAAGCCAAAATGAAACAATTAGCAGAACGCGCTGGTGGAGGATCCGGAG	78	0.000440002
USP8_Rhodanese__P40818_174_317	O43151	TET3	Methylcytosine dioxygenase TET3	1706	1721	GLAIWEAKMKQLAERA	mut	3	L	I	mut_03229	wt_00012	CAGCCTCTTCATCTGGCGGTTTAGCAATTTGGGAGGCTAAAATGAAACAGTTGGCTGAACGTGCTGGTGGAGGATCCGGAG	78	0.000440002
USP8_Rhodanese__P40818_174_317	O43151	TET3	Methylcytosine dioxygenase TET3	1706	1721	GLAKWEAKMKQLAERA	mut	3	L	K	mut_03230	wt_00012	CAGCCTCTTCATCTGGCGGACTTGCGAAATGGGAGGCTAAAATGAAACAATTAGCAGAACGTGCGGGTGGAGGATCCGGAG	145	0.000817952
USP8_Rhodanese__P40818_174_317	O43151	TET3	Methylcytosine dioxygenase TET3	1706	1721	GLAKWEAKMKQLAERA	mut	3	L	K	mut_03230	wt_00012	CAGCCTCTTCATCTGGCGGGTTAGCTAAATGGGAGGCAAAAATGAAACAACTTGCGGAACGTGCAGGTGGAGGATCCGGAG	145	0.000817952
USP8_Rhodanese__P40818_174_317	O43151	TET3	Methylcytosine dioxygenase TET3	1706	1721	GLAMWEAKMKQLAERA	mut	3	L	M	mut_03231	wt_00012	CAGCCTCTTCATCTGGCGGACTGGCCATGTGGGAAGCCAAAATGAAACAGTTAGCAGAGCGTGCAGGTGGAGGATCCGGAG	124	0.00069949
USP8_Rhodanese__P40818_174_317	O43151	TET3	Methylcytosine dioxygenase TET3	1706	1721	GLAMWEAKMKQLAERA	mut	3	L	M	mut_03231	wt_00012	CAGCCTCTTCATCTGGCGGGTTAGCTATGTGGGAAGCAAAAATGAAACAGTTAGCGGAACGTGCTGGTGGAGGATCCGGAG	124	0.00069949
USP8_Rhodanese__P40818_174_317	O43151	TET3	Methylcytosine dioxygenase TET3	1706	1721	GLANWEAKMKQLAERA	mut	3	L	N	mut_03232	wt_00012	CAGCCTCTTCATCTGGCGGTCTGGCAAACTGGGAGGCTAAAATGAAGCAACTTGCTGAACGCGCAGGTGGAGGATCCGGAG	136	0.000767183
USP8_Rhodanese__P40818_174_317	O43151	TET3	Methylcytosine dioxygenase TET3	1706	1721	GLANWEAKMKQLAERA	mut	3	L	N	mut_03232	wt_00012	CAGCCTCTTCATCTGGCGGCTTAGCTAATTGGGAAGCAAAAATGAAACAGCTTGCAGAACGTGCGGGTGGAGGATCCGGAG	136	0.000767183
USP8_Rhodanese__P40818_174_317	O43151	TET3	Methylcytosine dioxygenase TET3	1706	1721	GLAPWEAKMKQLAERA	mut	3	L	P	mut_03233	wt_00012	CAGCCTCTTCATCTGGCGGATTAGCTCCGTGGGAAGCCAAAATGAAACAATTAGCAGAACGCGCAGGTGGAGGATCCGGAG	108	0.000609233
USP8_Rhodanese__P40818_174_317	O43151	TET3	Methylcytosine dioxygenase TET3	1706	1721	GLAPWEAKMKQLAERA	mut	3	L	P	mut_03233	wt_00012	CAGCCTCTTCATCTGGCGGTCTGGCACCATGGGAAGCGAAAATGAAACAGTTGGCAGAACGCGCCGGTGGAGGATCCGGAG	108	0.000609233
USP8_Rhodanese__P40818_174_317	O43151	TET3	Methylcytosine dioxygenase TET3	1706	1721	GLAQWEAKMKQLAERA	mut	3	L	Q	mut_03234	wt_00012	CAGCCTCTTCATCTGGCGGTCTTGCTCAGTGGGAAGCCAAGATGAAACAACTGGCTGAACGTGCCGGTGGAGGATCCGGAG	117	0.000660003
USP8_Rhodanese__P40818_174_317	O43151	TET3	Methylcytosine dioxygenase TET3	1706	1721	GLAQWEAKMKQLAERA	mut	3	L	Q	mut_03234	wt_00012	CAGCCTCTTCATCTGGCGGCTTAGCTCAATGGGAGGCGAAAATGAAACAATTAGCCGAACGCGCAGGTGGAGGATCCGGAG	117	0.000660003
USP8_Rhodanese__P40818_174_317	O43151	TET3	Methylcytosine dioxygenase TET3	1706	1721	GLARWEAKMKQLAERA	mut	3	L	R	mut_03235	wt_00012	CAGCCTCTTCATCTGGCGGTTTAGCACGTTGGGAAGCGAAAATGAAACAACTGGCAGAGCGTGCTGGTGGAGGATCCGGAG	85	0.000479489
USP8_Rhodanese__P40818_174_317	O43151	TET3	Methylcytosine dioxygenase TET3	1706	1721	GLARWEAKMKQLAERA	mut	3	L	R	mut_03235	wt_00012	CAGCCTCTTCATCTGGCGGCTTAGCTCGCTGGGAGGCTAAAATGAAGCAATTAGCTGAACGTGCTGGTGGAGGATCCGGAG	85	0.000479489
USP8_Rhodanese__P40818_174_317	O43151	TET3	Methylcytosine dioxygenase TET3	1706	1721	GLASWEAKMKQLAERA	mut	3	L	S	mut_03236	wt_00012	CAGCCTCTTCATCTGGCGGTTTAGCAAGCTGGGAAGCGAAAATGAAACAGTTAGCAGAACGCGCTGGTGGAGGATCCGGAG	101	0.000569746
USP8_Rhodanese__P40818_174_317	O43151	TET3	Methylcytosine dioxygenase TET3	1706	1721	GLASWEAKMKQLAERA	mut	3	L	S	mut_03236	wt_00012	CAGCCTCTTCATCTGGCGGACTGGCGAGCTGGGAAGCCAAAATGAAACAGCTTGCAGAACGTGCAGGTGGAGGATCCGGAG	101	0.000569746
USP8_Rhodanese__P40818_174_317	O43151	TET3	Methylcytosine dioxygenase TET3	1706	1721	GLATWEAKMKQLAERA	mut	3	L	T	mut_03237	wt_00012	CAGCCTCTTCATCTGGCGGCTTAGCTACATGGGAAGCGAAGATGAAACAGTTAGCGGAGCGTGCAGGTGGAGGATCCGGAG	31	0.000174873
USP8_Rhodanese__P40818_174_317	O43151	TET3	Methylcytosine dioxygenase TET3	1706	1721	GLATWEAKMKQLAERA	mut	3	L	T	mut_03237	wt_00012	CAGCCTCTTCATCTGGCGGTTTGGCCACTTGGGAAGCTAAAATGAAACAGCTGGCCGAACGGGCCGGTGGAGGATCCGGAG	31	0.000174873
USP8_Rhodanese__P40818_174_317	O43151	TET3	Methylcytosine dioxygenase TET3	1706	1721	GLAVWEAKMKQLAERA	mut	3	L	V	mut_03238	wt_00012	CAGCCTCTTCATCTGGCGGATTAGCCGTTTGGGAAGCGAAAATGAAACAACTGGCGGAACGTGCAGGTGGAGGATCCGGAG	94	0.000530259
USP8_Rhodanese__P40818_174_317	O43151	TET3	Methylcytosine dioxygenase TET3	1706	1721	GLAVWEAKMKQLAERA	mut	3	L	V	mut_03238	wt_00012	CAGCCTCTTCATCTGGCGGTTTAGCGGTGTGGGAAGCCAAAATGAAACAGCTTGCTGAACGGGCGGGTGGAGGATCCGGAG	94	0.000530259
USP8_Rhodanese__P40818_174_317	O43151	TET3	Methylcytosine dioxygenase TET3	1706	1721	GLAWWEAKMKQLAERA	mut	3	L	W	mut_03239	wt_00012	CAGCCTCTTCATCTGGCGGCCTGGCATGGTGGGAAGCCAAAATGAAACAGTTAGCAGAGCGTGCAGGTGGAGGATCCGGAG	104	0.000586669
USP8_Rhodanese__P40818_174_317	O43151	TET3	Methylcytosine dioxygenase TET3	1706	1721	GLAWWEAKMKQLAERA	mut	3	L	W	mut_03239	wt_00012	CAGCCTCTTCATCTGGCGGTCTTGCATGGTGGGAAGCCAAAATGAAACAACTGGCAGAGCGTGCGGGTGGAGGATCCGGAG	104	0.000586669
USP8_Rhodanese__P40818_174_317	O43151	TET3	Methylcytosine dioxygenase TET3	1706	1721	GLAYWEAKMKQLAERA	mut	3	L	Y	mut_03240	wt_00012	CAGCCTCTTCATCTGGCGGCTTGGCCTATTGGGAAGCTAAAATGAAGCAACTTGCGGAACGTGCCGGTGGAGGATCCGGAG	110	0.000620515
USP8_Rhodanese__P40818_174_317	O43151	TET3	Methylcytosine dioxygenase TET3	1706	1721	GLAYWEAKMKQLAERA	mut	3	L	Y	mut_03240	wt_00012	CAGCCTCTTCATCTGGCGGTCTGGCATATTGGGAAGCAAAAATGAAACAGTTAGCAGAGCGTGCGGGTGGAGGATCCGGAG	110	0.000620515
USP8_Rhodanese__P40818_174_317	O43151	TET3	Methylcytosine dioxygenase TET3	1706	1721	GLALAEAKMKQLAERA	mut	4	W	A	mut_03241	wt_00012	CAGCCTCTTCATCTGGCGGGTTAGCATTAGCGGAAGCGAAAATGAAACAGCTGGCGGAACGCGCAGGTGGAGGATCCGGAG	35	0.000197437
USP8_Rhodanese__P40818_174_317	O43151	TET3	Methylcytosine dioxygenase TET3	1706	1721	GLALAEAKMKQLAERA	mut	4	W	A	mut_03241	wt_00012	CAGCCTCTTCATCTGGCGGTCTGGCGCTGGCTGAAGCTAAAATGAAACAATTGGCCGAACGGGCCGGTGGAGGATCCGGAG	35	0.000197437
USP8_Rhodanese__P40818_174_317	O43151	TET3	Methylcytosine dioxygenase TET3	1706	1721	GLALDEAKMKQLAERA	mut	4	W	D	mut_03242	wt_00012	CAGCCTCTTCATCTGGCGGTCTGGCGTTAGATGAAGCGAAAATGAAACAGCTTGCAGAACGCGCTGGTGGAGGATCCGGAG	131	0.000738977
USP8_Rhodanese__P40818_174_317	O43151	TET3	Methylcytosine dioxygenase TET3	1706	1721	GLALDEAKMKQLAERA	mut	4	W	D	mut_03242	wt_00012	CAGCCTCTTCATCTGGCGGATTAGCATTAGACGAAGCCAAAATGAAACAATTGGCAGAACGCGCGGGTGGAGGATCCGGAG	131	0.000738977
USP8_Rhodanese__P40818_174_317	O43151	TET3	Methylcytosine dioxygenase TET3	1706	1721	GLALEEAKMKQLAERA	mut	4	W	E	mut_03243	wt_00012	CAGCCTCTTCATCTGGCGGACTTGCTTTAGAAGAAGCGAAAATGAAACAGCTGGCGGAACGTGCAGGTGGAGGATCCGGAG	115	0.000648721
USP8_Rhodanese__P40818_174_317	O43151	TET3	Methylcytosine dioxygenase TET3	1706	1721	GLALEEAKMKQLAERA	mut	4	W	E	mut_03243	wt_00012	CAGCCTCTTCATCTGGCGGGTTAGCGTTGGAAGAAGCAAAGATGAAACAATTAGCCGAACGTGCTGGTGGAGGATCCGGAG	115	0.000648721
USP8_Rhodanese__P40818_174_317	O43151	TET3	Methylcytosine dioxygenase TET3	1706	1721	GLALFEAKMKQLAERA	mut	4	W	F	mut_03244	wt_00012	CAGCCTCTTCATCTGGCGGCTTAGCATTATTTGAAGCAAAAATGAAACAATTAGCCGAACGTGCGGGTGGAGGATCCGGAG	96	0.000541541
USP8_Rhodanese__P40818_174_317	O43151	TET3	Methylcytosine dioxygenase TET3	1706	1721	GLALFEAKMKQLAERA	mut	4	W	F	mut_03244	wt_00012	CAGCCTCTTCATCTGGCGGACTGGCGTTATTTGAGGCTAAAATGAAACAGTTGGCTGAACGCGCAGGTGGAGGATCCGGAG	96	0.000541541
USP8_Rhodanese__P40818_174_317	O43151	TET3	Methylcytosine dioxygenase TET3	1706	1721	GLALGEAKMKQLAERA	mut	4	W	G	mut_03245	wt_00012	CAGCCTCTTCATCTGGCGGTCTGGCATTAGGTGAAGCTAAGATGAAACAGTTAGCTGAACGCGCAGGTGGAGGATCCGGAG	167	0.000942055
USP8_Rhodanese__P40818_174_317	O43151	TET3	Methylcytosine dioxygenase TET3	1706	1721	GLALGEAKMKQLAERA	mut	4	W	G	mut_03245	wt_00012	CAGCCTCTTCATCTGGCGGACTGGCGTTAGGTGAAGCAAAAATGAAACAACTTGCGGAACGTGCTGGTGGAGGATCCGGAG	167	0.000942055
USP8_Rhodanese__P40818_174_317	O43151	TET3	Methylcytosine dioxygenase TET3	1706	1721	GLALHEAKMKQLAERA	mut	4	W	H	mut_03246	wt_00012	CAGCCTCTTCATCTGGCGGATTAGCCTTACATGAAGCTAAAATGAAACAGCTGGCAGAACGTGCGGGTGGAGGATCCGGAG	120	0.000676926
USP8_Rhodanese__P40818_174_317	O43151	TET3	Methylcytosine dioxygenase TET3	1706	1721	GLALHEAKMKQLAERA	mut	4	W	H	mut_03246	wt_00012	CAGCCTCTTCATCTGGCGGGTTAGCACTTCATGAAGCAAAGATGAAACAACTGGCAGAGCGTGCCGGTGGAGGATCCGGAG	120	0.000676926
USP8_Rhodanese__P40818_174_317	O43151	TET3	Methylcytosine dioxygenase TET3	1706	1721	GLALIEAKMKQLAERA	mut	4	W	I	mut_03247	wt_00012	CAGCCTCTTCATCTGGCGGCCTTGCATTGATCGAAGCAAAAATGAAACAATTGGCGGAACGTGCGGGTGGAGGATCCGGAG	139	0.000784106
USP8_Rhodanese__P40818_174_317	O43151	TET3	Methylcytosine dioxygenase TET3	1706	1721	GLALIEAKMKQLAERA	mut	4	W	I	mut_03247	wt_00012	CAGCCTCTTCATCTGGCGGATTAGCCCTTATTGAAGCTAAGATGAAACAGTTGGCAGAACGCGCGGGTGGAGGATCCGGAG	139	0.000784106
USP8_Rhodanese__P40818_174_317	O43151	TET3	Methylcytosine dioxygenase TET3	1706	1721	GLALKEAKMKQLAERA	mut	4	W	K	mut_03248	wt_00012	CAGCCTCTTCATCTGGCGGTTTAGCACTGAAGGAAGCTAAAATGAAACAACTGGCTGAACGCGCCGGTGGAGGATCCGGAG	99	0.000558464
USP8_Rhodanese__P40818_174_317	O43151	TET3	Methylcytosine dioxygenase TET3	1706	1721	GLALKEAKMKQLAERA	mut	4	W	K	mut_03248	wt_00012	CAGCCTCTTCATCTGGCGGACTGGCGTTAAAAGAGGCCAAAATGAAACAGTTAGCAGAGCGCGCAGGTGGAGGATCCGGAG	99	0.000558464
USP8_Rhodanese__P40818_174_317	O43151	TET3	Methylcytosine dioxygenase TET3	1706	1721	GLALLEAKMKQLAERA	mut	4	W	L	mut_03249	wt_00012	CAGCCTCTTCATCTGGCGGGCTGGCTTTGCTGGAAGCTAAAATGAAACAATTGGCTGAACGTGCAGGTGGAGGATCCGGAG	156	0.000880004
USP8_Rhodanese__P40818_174_317	O43151	TET3	Methylcytosine dioxygenase TET3	1706	1721	GLALLEAKMKQLAERA	mut	4	W	L	mut_03249	wt_00012	CAGCCTCTTCATCTGGCGGTTTGGCACTGCTTGAAGCTAAAATGAAGCAATTGGCGGAACGTGCTGGTGGAGGATCCGGAG	156	0.000880004
USP8_Rhodanese__P40818_174_317	O43151	TET3	Methylcytosine dioxygenase TET3	1706	1721	GLALMEAKMKQLAERA	mut	4	W	M	mut_03250	wt_00012	CAGCCTCTTCATCTGGCGGATTGGCCTTGATGGAAGCAAAAATGAAACAGTTGGCTGAGCGTGCTGGTGGAGGATCCGGAG	92	0.000518976
USP8_Rhodanese__P40818_174_317	O43151	TET3	Methylcytosine dioxygenase TET3	1706	1721	GLALMEAKMKQLAERA	mut	4	W	M	mut_03250	wt_00012	CAGCCTCTTCATCTGGCGGCTTAGCTTTAATGGAGGCCAAAATGAAACAATTAGCGGAACGTGCCGGTGGAGGATCCGGAG	92	0.000518976
USP8_Rhodanese__P40818_174_317	O43151	TET3	Methylcytosine dioxygenase TET3	1706	1721	GLALNEAKMKQLAERA	mut	4	W	N	mut_03251	wt_00012	CAGCCTCTTCATCTGGCGGTTTAGCTCTGAATGAAGCCAAAATGAAACAACTGGCAGAACGCGCAGGTGGAGGATCCGGAG	123	0.000693849
USP8_Rhodanese__P40818_174_317	O43151	TET3	Methylcytosine dioxygenase TET3	1706	1721	GLALNEAKMKQLAERA	mut	4	W	N	mut_03251	wt_00012	CAGCCTCTTCATCTGGCGGTTTGGCACTTAATGAGGCAAAGATGAAACAACTTGCGGAACGTGCGGGTGGAGGATCCGGAG	123	0.000693849
USP8_Rhodanese__P40818_174_317	O43151	TET3	Methylcytosine dioxygenase TET3	1706	1721	GLALPEAKMKQLAERA	mut	4	W	P	mut_03252	wt_00012	CAGCCTCTTCATCTGGCGGGCTGGCATTACCAGAAGCGAAAATGAAACAGCTGGCAGAACGCGCAGGTGGAGGATCCGGAG	115	0.000648721
USP8_Rhodanese__P40818_174_317	O43151	TET3	Methylcytosine dioxygenase TET3	1706	1721	GLALPEAKMKQLAERA	mut	4	W	P	mut_03252	wt_00012	CAGCCTCTTCATCTGGCGGTTTAGCTTTACCAGAAGCTAAAATGAAGCAATTGGCTGAACGTGCAGGTGGAGGATCCGGAG	115	0.000648721
USP8_Rhodanese__P40818_174_317	O43151	TET3	Methylcytosine dioxygenase TET3	1706	1721	GLALQEAKMKQLAERA	mut	4	W	Q	mut_03253	wt_00012	CAGCCTCTTCATCTGGCGGATTGGCTCTGCAGGAAGCTAAAATGAAACAACTTGCAGAACGCGCGGGTGGAGGATCCGGAG	111	0.000626156
USP8_Rhodanese__P40818_174_317	O43151	TET3	Methylcytosine dioxygenase TET3	1706	1721	GLALQEAKMKQLAERA	mut	4	W	Q	mut_03253	wt_00012	CAGCCTCTTCATCTGGCGGGTTAGCTCTTCAAGAAGCGAAGATGAAACAGTTAGCCGAACGTGCGGGTGGAGGATCCGGAG	111	0.000626156
USP8_Rhodanese__P40818_174_317	O43151	TET3	Methylcytosine dioxygenase TET3	1706	1721	GLALREAKMKQLAERA	mut	4	W	R	mut_03254	wt_00012	CAGCCTCTTCATCTGGCGGCCTTGCCTTACGGGAAGCCAAGATGAAACAGTTAGCCGAACGTGCAGGTGGAGGATCCGGAG	96	0.000541541
USP8_Rhodanese__P40818_174_317	O43151	TET3	Methylcytosine dioxygenase TET3	1706	1721	GLALREAKMKQLAERA	mut	4	W	R	mut_03254	wt_00012	CAGCCTCTTCATCTGGCGGTTTAGCTCTGCGTGAAGCCAAAATGAAGCAGTTAGCCGAACGCGCGGGTGGAGGATCCGGAG	96	0.000541541
USP8_Rhodanese__P40818_174_317	O43151	TET3	Methylcytosine dioxygenase TET3	1706	1721	GLALSEAKMKQLAERA	mut	4	W	S	mut_03255	wt_00012	CAGCCTCTTCATCTGGCGGACTGGCCCTGTCAGAAGCGAAAATGAAACAATTAGCCGAACGTGCTGGTGGAGGATCCGGAG	146	0.000823593
USP8_Rhodanese__P40818_174_317	O43151	TET3	Methylcytosine dioxygenase TET3	1706	1721	GLALSEAKMKQLAERA	mut	4	W	S	mut_03255	wt_00012	CAGCCTCTTCATCTGGCGGACTTGCACTGAGCGAAGCAAAAATGAAACAATTAGCCGAACGCGCAGGTGGAGGATCCGGAG	146	0.000823593
USP8_Rhodanese__P40818_174_317	O43151	TET3	Methylcytosine dioxygenase TET3	1706	1721	GLALTEAKMKQLAERA	mut	4	W	T	mut_03256	wt_00012	CAGCCTCTTCATCTGGCGGTTTGGCGTTGACGGAAGCAAAGATGAAACAATTAGCGGAACGTGCAGGTGGAGGATCCGGAG	123	0.000693849
USP8_Rhodanese__P40818_174_317	O43151	TET3	Methylcytosine dioxygenase TET3	1706	1721	GLALTEAKMKQLAERA	mut	4	W	T	mut_03256	wt_00012	CAGCCTCTTCATCTGGCGGCCTGGCACTTACCGAAGCTAAAATGAAACAGTTGGCAGAACGTGCCGGTGGAGGATCCGGAG	123	0.000693849
USP8_Rhodanese__P40818_174_317	O43151	TET3	Methylcytosine dioxygenase TET3	1706	1721	GLALVEAKMKQLAERA	mut	4	W	V	mut_03257	wt_00012	CAGCCTCTTCATCTGGCGGTCTGGCCTTGGTTGAAGCGAAGATGAAACAATTAGCGGAACGCGCCGGTGGAGGATCCGGAG	86	0.00048513
USP8_Rhodanese__P40818_174_317	O43151	TET3	Methylcytosine dioxygenase TET3	1706	1721	GLALVEAKMKQLAERA	mut	4	W	V	mut_03257	wt_00012	CAGCCTCTTCATCTGGCGGTCTGGCATTGGTAGAAGCAAAAATGAAACAACTTGCCGAACGTGCCGGTGGAGGATCCGGAG	86	0.00048513
USP8_Rhodanese__P40818_174_317	O43151	TET3	Methylcytosine dioxygenase TET3	1706	1721	GLALYEAKMKQLAERA	mut	4	W	Y	mut_03258	wt_00012	CAGCCTCTTCATCTGGCGGGTTAGCATTGTATGAAGCGAAGATGAAGCAGCTGGCGGAACGTGCAGGTGGAGGATCCGGAG	61	0.000344104
USP8_Rhodanese__P40818_174_317	O43151	TET3	Methylcytosine dioxygenase TET3	1706	1721	GLALYEAKMKQLAERA	mut	4	W	Y	mut_03258	wt_00012	CAGCCTCTTCATCTGGCGGTTTAGCGTTGTACGAAGCGAAAATGAAACAGTTAGCTGAACGGGCGGGTGGAGGATCCGGAG	61	0.000344104
USP8_Rhodanese__P40818_174_317	O43151	TET3	Methylcytosine dioxygenase TET3	1706	1721	GLALWAAKMKQLAERA	mut	5	E	A	mut_03259	wt_00012	CAGCCTCTTCATCTGGCGGTTTAGCGCTTTGGGCCGCGAAAATGAAACAACTGGCAGAACGCGCAGGTGGAGGATCCGGAG	82	0.000462566
USP8_Rhodanese__P40818_174_317	O43151	TET3	Methylcytosine dioxygenase TET3	1706	1721	GLALWAAKMKQLAERA	mut	5	E	A	mut_03259	wt_00012	CAGCCTCTTCATCTGGCGGGTTAGCATTGTGGGCAGCGAAGATGAAACAACTGGCTGAACGCGCAGGTGGAGGATCCGGAG	82	0.000462566
USP8_Rhodanese__P40818_174_317	O43151	TET3	Methylcytosine dioxygenase TET3	1706	1721	GLALWDAKMKQLAERA	mut	5	E	D	mut_03260	wt_00012	CAGCCTCTTCATCTGGCGGATTGGCACTTTGGGATGCTAAAATGAAGCAATTGGCGGAACGTGCGGGTGGAGGATCCGGAG	98	0.000552823
USP8_Rhodanese__P40818_174_317	O43151	TET3	Methylcytosine dioxygenase TET3	1706	1721	GLALWDAKMKQLAERA	mut	5	E	D	mut_03260	wt_00012	CAGCCTCTTCATCTGGCGGTTTAGCACTGTGGGATGCGAAAATGAAGCAGTTAGCAGAGCGTGCCGGTGGAGGATCCGGAG	98	0.000552823
USP8_Rhodanese__P40818_174_317	O43151	TET3	Methylcytosine dioxygenase TET3	1706	1721	GLALWFAKMKQLAERA	mut	5	E	F	mut_03261	wt_00012	CAGCCTCTTCATCTGGCGGGTTAGCACTGTGGTTTGCAAAAATGAAACAATTAGCGGAACGTGCGGGTGGAGGATCCGGAG	112	0.000631797
USP8_Rhodanese__P40818_174_317	O43151	TET3	Methylcytosine dioxygenase TET3	1706	1721	GLALWFAKMKQLAERA	mut	5	E	F	mut_03261	wt_00012	CAGCCTCTTCATCTGGCGGTCTGGCACTTTGGTTTGCTAAAATGAAACAGTTAGCAGAACGTGCAGGTGGAGGATCCGGAG	112	0.000631797
USP8_Rhodanese__P40818_174_317	O43151	TET3	Methylcytosine dioxygenase TET3	1706	1721	GLALWGAKMKQLAERA	mut	5	E	G	mut_03262	wt_00012	CAGCCTCTTCATCTGGCGGACTTGCGTTGTGGGGTGCCAAAATGAAACAACTTGCTGAGCGTGCAGGTGGAGGATCCGGAG	133	0.000750259
USP8_Rhodanese__P40818_174_317	O43151	TET3	Methylcytosine dioxygenase TET3	1706	1721	GLALWGAKMKQLAERA	mut	5	E	G	mut_03262	wt_00012	CAGCCTCTTCATCTGGCGGTCTTGCCTTATGGGGTGCGAAAATGAAGCAACTGGCGGAACGTGCTGGTGGAGGATCCGGAG	133	0.000750259
USP8_Rhodanese__P40818_174_317	O43151	TET3	Methylcytosine dioxygenase TET3	1706	1721	GLALWHAKMKQLAERA	mut	5	E	H	mut_03263	wt_00012	CAGCCTCTTCATCTGGCGGCCTGGCATTGTGGCATGCCAAAATGAAACAGTTAGCAGAACGTGCTGGTGGAGGATCCGGAG	182	0.00102667
USP8_Rhodanese__P40818_174_317	O43151	TET3	Methylcytosine dioxygenase TET3	1706	1721	GLALWHAKMKQLAERA	mut	5	E	H	mut_03263	wt_00012	CAGCCTCTTCATCTGGCGGCCTGGCTTTATGGCATGCTAAAATGAAACAGTTGGCTGAACGTGCGGGTGGAGGATCCGGAG	182	0.00102667
USP8_Rhodanese__P40818_174_317	O43151	TET3	Methylcytosine dioxygenase TET3	1706	1721	GLALWIAKMKQLAERA	mut	5	E	I	mut_03264	wt_00012	CAGCCTCTTCATCTGGCGGGTTAGCATTATGGATTGCGAAAATGAAACAGCTTGCGGAGCGTGCAGGTGGAGGATCCGGAG	101	0.000569746
USP8_Rhodanese__P40818_174_317	O43151	TET3	Methylcytosine dioxygenase TET3	1706	1721	GLALWIAKMKQLAERA	mut	5	E	I	mut_03264	wt_00012	CAGCCTCTTCATCTGGCGGACTGGCCTTATGGATTGCAAAAATGAAACAGTTAGCAGAACGTGCTGGTGGAGGATCCGGAG	101	0.000569746
USP8_Rhodanese__P40818_174_317	O43151	TET3	Methylcytosine dioxygenase TET3	1706	1721	GLALWKAKMKQLAERA	mut	5	E	K	mut_03265	wt_00012	CAGCCTCTTCATCTGGCGGTCTGGCATTGTGGAAAGCTAAGATGAAACAACTGGCTGAGCGCGCTGGTGGAGGATCCGGAG	84	0.000473848
USP8_Rhodanese__P40818_174_317	O43151	TET3	Methylcytosine dioxygenase TET3	1706	1721	GLALWKAKMKQLAERA	mut	5	E	K	mut_03265	wt_00012	CAGCCTCTTCATCTGGCGGCTTGGCCTTGTGGAAAGCGAAAATGAAACAGTTAGCAGAACGTGCAGGTGGAGGATCCGGAG	84	0.000473848
USP8_Rhodanese__P40818_174_317	O43151	TET3	Methylcytosine dioxygenase TET3	1706	1721	GLALWLAKMKQLAERA	mut	5	E	L	mut_03266	wt_00012	CAGCCTCTTCATCTGGCGGTCTTGCGTTGTGGCTGGCAAAAATGAAACAATTAGCTGAACGTGCGGGTGGAGGATCCGGAG	151	0.000851798
USP8_Rhodanese__P40818_174_317	O43151	TET3	Methylcytosine dioxygenase TET3	1706	1721	GLALWLAKMKQLAERA	mut	5	E	L	mut_03266	wt_00012	CAGCCTCTTCATCTGGCGGACTTGCATTATGGTTAGCTAAAATGAAACAGCTTGCCGAACGTGCGGGTGGAGGATCCGGAG	151	0.000851798
USP8_Rhodanese__P40818_174_317	O43151	TET3	Methylcytosine dioxygenase TET3	1706	1721	GLALWMAKMKQLAERA	mut	5	E	M	mut_03267	wt_00012	CAGCCTCTTCATCTGGCGGGCTTGCGTTATGGATGGCGAAAATGAAACAGTTAGCAGAGCGTGCAGGTGGAGGATCCGGAG	112	0.000631797
USP8_Rhodanese__P40818_174_317	O43151	TET3	Methylcytosine dioxygenase TET3	1706	1721	GLALWMAKMKQLAERA	mut	5	E	M	mut_03267	wt_00012	CAGCCTCTTCATCTGGCGGTTTAGCACTGTGGATGGCCAAAATGAAACAATTAGCCGAACGCGCGGGTGGAGGATCCGGAG	112	0.000631797
USP8_Rhodanese__P40818_174_317	O43151	TET3	Methylcytosine dioxygenase TET3	1706	1721	GLALWNAKMKQLAERA	mut	5	E	N	mut_03268	wt_00012	CAGCCTCTTCATCTGGCGGTTTAGCCCTTTGGAATGCGAAAATGAAGCAACTGGCAGAACGCGCGGGTGGAGGATCCGGAG	121	0.000682567
USP8_Rhodanese__P40818_174_317	O43151	TET3	Methylcytosine dioxygenase TET3	1706	1721	GLALWNAKMKQLAERA	mut	5	E	N	mut_03268	wt_00012	CAGCCTCTTCATCTGGCGGCTTGGCTTTATGGAACGCTAAAATGAAACAGCTGGCCGAGCGTGCAGGTGGAGGATCCGGAG	121	0.000682567
USP8_Rhodanese__P40818_174_317	O43151	TET3	Methylcytosine dioxygenase TET3	1706	1721	GLALWPAKMKQLAERA	mut	5	E	P	mut_03269	wt_00012	CAGCCTCTTCATCTGGCGGTCTGGCTCTTTGGCCTGCTAAAATGAAACAACTTGCAGAGCGCGCGGGTGGAGGATCCGGAG	103	0.000581028
USP8_Rhodanese__P40818_174_317	O43151	TET3	Methylcytosine dioxygenase TET3	1706	1721	GLALWPAKMKQLAERA	mut	5	E	P	mut_03269	wt_00012	CAGCCTCTTCATCTGGCGGCTTAGCATTATGGCCAGCGAAAATGAAACAACTGGCGGAACGTGCCGGTGGAGGATCCGGAG	103	0.000581028
USP8_Rhodanese__P40818_174_317	O43151	TET3	Methylcytosine dioxygenase TET3	1706	1721	GLALWQAKMKQLAERA	mut	5	E	Q	mut_03270	wt_00012	CAGCCTCTTCATCTGGCGGTCTGGCTCTGTGGCAAGCTAAAATGAAACAATTGGCTGAGCGTGCAGGTGGAGGATCCGGAG	143	0.00080667
USP8_Rhodanese__P40818_174_317	O43151	TET3	Methylcytosine dioxygenase TET3	1706	1721	GLALWQAKMKQLAERA	mut	5	E	Q	mut_03270	wt_00012	CAGCCTCTTCATCTGGCGGTTTAGCGTTATGGCAAGCGAAAATGAAACAGCTGGCAGAACGGGCTGGTGGAGGATCCGGAG	143	0.00080667
USP8_Rhodanese__P40818_174_317	O43151	TET3	Methylcytosine dioxygenase TET3	1706	1721	GLALWRAKMKQLAERA	mut	5	E	R	mut_03271	wt_00012	CAGCCTCTTCATCTGGCGGCTTAGCTTTATGGCGTGCCAAAATGAAACAGCTGGCGGAACGGGCGGGTGGAGGATCCGGAG	72	0.000406156
USP8_Rhodanese__P40818_174_317	O43151	TET3	Methylcytosine dioxygenase TET3	1706	1721	GLALWRAKMKQLAERA	mut	5	E	R	mut_03271	wt_00012	CAGCCTCTTCATCTGGCGGCTTGGCACTGTGGCGTGCAAAGATGAAGCAACTTGCTGAACGCGCGGGTGGAGGATCCGGAG	72	0.000406156
USP8_Rhodanese__P40818_174_317	O43151	TET3	Methylcytosine dioxygenase TET3	1706	1721	GLALWSAKMKQLAERA	mut	5	E	S	mut_03272	wt_00012	CAGCCTCTTCATCTGGCGGTTTAGCACTTTGGTCAGCAAAGATGAAACAGTTGGCAGAACGTGCAGGTGGAGGATCCGGAG	129	0.000727695
USP8_Rhodanese__P40818_174_317	O43151	TET3	Methylcytosine dioxygenase TET3	1706	1721	GLALWSAKMKQLAERA	mut	5	E	S	mut_03272	wt_00012	CAGCCTCTTCATCTGGCGGTCTGGCTCTGTGGTCAGCAAAAATGAAACAATTAGCAGAACGTGCAGGTGGAGGATCCGGAG	129	0.000727695
USP8_Rhodanese__P40818_174_317	O43151	TET3	Methylcytosine dioxygenase TET3	1706	1721	GLALWTAKMKQLAERA	mut	5	E	T	mut_03273	wt_00012	CAGCCTCTTCATCTGGCGGTTTGGCTCTGTGGACCGCCAAAATGAAACAGTTGGCCGAACGTGCCGGTGGAGGATCCGGAG	56	0.000315899
USP8_Rhodanese__P40818_174_317	O43151	TET3	Methylcytosine dioxygenase TET3	1706	1721	GLALWTAKMKQLAERA	mut	5	E	T	mut_03273	wt_00012	CAGCCTCTTCATCTGGCGGATTAGCATTATGGACGGCGAAAATGAAACAATTGGCAGAACGCGCGGGTGGAGGATCCGGAG	56	0.000315899
USP8_Rhodanese__P40818_174_317	O43151	TET3	Methylcytosine dioxygenase TET3	1706	1721	GLALWVAKMKQLAERA	mut	5	E	V	mut_03274	wt_00012	CAGCCTCTTCATCTGGCGGTCTGGCATTATGGGTTGCGAAAATGAAACAGCTGGCCGAACGTGCGGGTGGAGGATCCGGAG	106	0.000597951
USP8_Rhodanese__P40818_174_317	O43151	TET3	Methylcytosine dioxygenase TET3	1706	1721	GLALWVAKMKQLAERA	mut	5	E	V	mut_03274	wt_00012	CAGCCTCTTCATCTGGCGGCCTTGCCTTATGGGTTGCCAAAATGAAACAACTGGCTGAACGTGCTGGTGGAGGATCCGGAG	106	0.000597951
USP8_Rhodanese__P40818_174_317	O43151	TET3	Methylcytosine dioxygenase TET3	1706	1721	GLALWWAKMKQLAERA	mut	5	E	W	mut_03275	wt_00012	CAGCCTCTTCATCTGGCGGCTTGGCATTGTGGTGGGCCAAAATGAAACAGTTGGCCGAACGTGCCGGTGGAGGATCCGGAG	42	0.000236924
USP8_Rhodanese__P40818_174_317	O43151	TET3	Methylcytosine dioxygenase TET3	1706	1721	GLALWWAKMKQLAERA	mut	5	E	W	mut_03275	wt_00012	CAGCCTCTTCATCTGGCGGTTTAGCCCTGTGGTGGGCCAAAATGAAACAGCTGGCAGAACGCGCGGGTGGAGGATCCGGAG	42	0.000236924
USP8_Rhodanese__P40818_174_317	O43151	TET3	Methylcytosine dioxygenase TET3	1706	1721	GLALWYAKMKQLAERA	mut	5	E	Y	mut_03276	wt_00012	CAGCCTCTTCATCTGGCGGTCTTGCCCTGTGGTATGCCAAAATGAAACAACTGGCTGAACGTGCCGGTGGAGGATCCGGAG	186	0.00104924
USP8_Rhodanese__P40818_174_317	O43151	TET3	Methylcytosine dioxygenase TET3	1706	1721	GLALWYAKMKQLAERA	mut	5	E	Y	mut_03276	wt_00012	CAGCCTCTTCATCTGGCGGCCTGGCCTTATGGTATGCTAAAATGAAACAGTTAGCTGAACGTGCTGGTGGAGGATCCGGAG	186	0.00104924
USP8_Rhodanese__P40818_174_317	O43151	TET3	Methylcytosine dioxygenase TET3	1706	1721	GLALWEDKMKQLAERA	mut	6	A	D	mut_03277	wt_00012	CAGCCTCTTCATCTGGCGGTTTAGCTTTGTGGGAAGATAAAATGAAACAGCTGGCGGAACGTGCCGGTGGAGGATCCGGAG	55	0.000310258
USP8_Rhodanese__P40818_174_317	O43151	TET3	Methylcytosine dioxygenase TET3	1706	1721	GLALWEDKMKQLAERA	mut	6	A	D	mut_03277	wt_00012	CAGCCTCTTCATCTGGCGGCCTTGCTTTGTGGGAAGATAAAATGAAACAGTTAGCGGAACGTGCGGGTGGAGGATCCGGAG	55	0.000310258
USP8_Rhodanese__P40818_174_317	O43151	TET3	Methylcytosine dioxygenase TET3	1706	1721	GLALWEEKMKQLAERA	mut	6	A	E	mut_03278	wt_00012	CAGCCTCTTCATCTGGCGGCTTAGCACTGTGGGAAGAGAAAATGAAACAGTTAGCCGAACGTGCAGGTGGAGGATCCGGAG	99	0.000558464
USP8_Rhodanese__P40818_174_317	O43151	TET3	Methylcytosine dioxygenase TET3	1706	1721	GLALWEEKMKQLAERA	mut	6	A	E	mut_03278	wt_00012	CAGCCTCTTCATCTGGCGGCCTGGCTTTATGGGAAGAAAAGATGAAACAATTGGCAGAACGGGCTGGTGGAGGATCCGGAG	99	0.000558464
USP8_Rhodanese__P40818_174_317	O43151	TET3	Methylcytosine dioxygenase TET3	1706	1721	GLALWEFKMKQLAERA	mut	6	A	F	mut_03279	wt_00012	CAGCCTCTTCATCTGGCGGTTTGGCCCTGTGGGAGTTTAAAATGAAACAGTTAGCAGAACGTGCGGGTGGAGGATCCGGAG	72	0.000406156
USP8_Rhodanese__P40818_174_317	O43151	TET3	Methylcytosine dioxygenase TET3	1706	1721	GLALWEFKMKQLAERA	mut	6	A	F	mut_03279	wt_00012	CAGCCTCTTCATCTGGCGGCTTGGCGTTATGGGAATTTAAAATGAAGCAGCTTGCAGAACGTGCCGGTGGAGGATCCGGAG	72	0.000406156
USP8_Rhodanese__P40818_174_317	O43151	TET3	Methylcytosine dioxygenase TET3	1706	1721	GLALWEGKMKQLAERA	mut	6	A	G	mut_03280	wt_00012	CAGCCTCTTCATCTGGCGGTCTGGCGTTATGGGAAGGTAAAATGAAACAGTTAGCCGAGCGTGCTGGTGGAGGATCCGGAG	85	0.000479489
USP8_Rhodanese__P40818_174_317	O43151	TET3	Methylcytosine dioxygenase TET3	1706	1721	GLALWEGKMKQLAERA	mut	6	A	G	mut_03280	wt_00012	CAGCCTCTTCATCTGGCGGTTTAGCGTTATGGGAAGGTAAAATGAAACAGCTGGCTGAGCGTGCTGGTGGAGGATCCGGAG	85	0.000479489
USP8_Rhodanese__P40818_174_317	O43151	TET3	Methylcytosine dioxygenase TET3	1706	1721	GLALWEHKMKQLAERA	mut	6	A	H	mut_03281	wt_00012	CAGCCTCTTCATCTGGCGGTCTTGCGCTGTGGGAACATAAAATGAAACAATTAGCTGAACGCGCCGGTGGAGGATCCGGAG	152	0.000857439
USP8_Rhodanese__P40818_174_317	O43151	TET3	Methylcytosine dioxygenase TET3	1706	1721	GLALWEHKMKQLAERA	mut	6	A	H	mut_03281	wt_00012	CAGCCTCTTCATCTGGCGGTCTGGCTTTATGGGAACACAAAATGAAACAACTGGCTGAACGTGCAGGTGGAGGATCCGGAG	152	0.000857439
USP8_Rhodanese__P40818_174_317	O43151	TET3	Methylcytosine dioxygenase TET3	1706	1721	GLALWEIKMKQLAERA	mut	6	A	I	mut_03282	wt_00012	CAGCCTCTTCATCTGGCGGTTTAGCGCTGTGGGAAATCAAAATGAAACAACTTGCCGAACGGGCTGGTGGAGGATCCGGAG	95	0.0005359
USP8_Rhodanese__P40818_174_317	O43151	TET3	Methylcytosine dioxygenase TET3	1706	1721	GLALWEIKMKQLAERA	mut	6	A	I	mut_03282	wt_00012	CAGCCTCTTCATCTGGCGGGTTAGCCCTGTGGGAAATTAAGATGAAACAGCTTGCTGAACGTGCTGGTGGAGGATCCGGAG	95	0.0005359
USP8_Rhodanese__P40818_174_317	O43151	TET3	Methylcytosine dioxygenase TET3	1706	1721	GLALWEKKMKQLAERA	mut	6	A	K	mut_03283	wt_00012	CAGCCTCTTCATCTGGCGGTTTAGCATTGTGGGAGAAAAAGATGAAACAGCTTGCTGAACGTGCCGGTGGAGGATCCGGAG	55	0.000310258
USP8_Rhodanese__P40818_174_317	O43151	TET3	Methylcytosine dioxygenase TET3	1706	1721	GLALWEKKMKQLAERA	mut	6	A	K	mut_03283	wt_00012	CAGCCTCTTCATCTGGCGGTCTGGCTTTGTGGGAAAAGAAAATGAAACAGCTGGCAGAACGCGCGGGTGGAGGATCCGGAG	55	0.000310258
USP8_Rhodanese__P40818_174_317	O43151	TET3	Methylcytosine dioxygenase TET3	1706	1721	GLALWELKMKQLAERA	mut	6	A	L	mut_03284	wt_00012	CAGCCTCTTCATCTGGCGGTTTAGCTCTGTGGGAACTTAAAATGAAGCAGTTAGCCGAACGCGCAGGTGGAGGATCCGGAG	97	0.000547182
USP8_Rhodanese__P40818_174_317	O43151	TET3	Methylcytosine dioxygenase TET3	1706	1721	GLALWELKMKQLAERA	mut	6	A	L	mut_03284	wt_00012	CAGCCTCTTCATCTGGCGGTTTAGCGTTATGGGAACTGAAAATGAAACAATTAGCCGAACGTGCCGGTGGAGGATCCGGAG	97	0.000547182
USP8_Rhodanese__P40818_174_317	O43151	TET3	Methylcytosine dioxygenase TET3	1706	1721	GLALWEMKMKQLAERA	mut	6	A	M	mut_03285	wt_00012	CAGCCTCTTCATCTGGCGGTCTGGCTTTATGGGAAATGAAAATGAAACAGCTGGCTGAGCGTGCAGGTGGAGGATCCGGAG	153	0.00086308
USP8_Rhodanese__P40818_174_317	O43151	TET3	Methylcytosine dioxygenase TET3	1706	1721	GLALWEMKMKQLAERA	mut	6	A	M	mut_03285	wt_00012	CAGCCTCTTCATCTGGCGGTCTGGCATTGTGGGAAATGAAAATGAAACAGTTAGCGGAACGTGCAGGTGGAGGATCCGGAG	153	0.00086308
USP8_Rhodanese__P40818_174_317	O43151	TET3	Methylcytosine dioxygenase TET3	1706	1721	GLALWENKMKQLAERA	mut	6	A	N	mut_03286	wt_00012	CAGCCTCTTCATCTGGCGGCTTAGCTCTTTGGGAGAACAAAATGAAGCAGCTTGCAGAACGTGCAGGTGGAGGATCCGGAG	100	0.000564105
USP8_Rhodanese__P40818_174_317	O43151	TET3	Methylcytosine dioxygenase TET3	1706	1721	GLALWENKMKQLAERA	mut	6	A	N	mut_03286	wt_00012	CAGCCTCTTCATCTGGCGGTCTGGCTCTGTGGGAAAATAAAATGAAACAGTTAGCCGAACGCGCAGGTGGAGGATCCGGAG	100	0.000564105
USP8_Rhodanese__P40818_174_317	O43151	TET3	Methylcytosine dioxygenase TET3	1706	1721	GLALWEPKMKQLAERA	mut	6	A	P	mut_03287	wt_00012	CAGCCTCTTCATCTGGCGGTTTAGCCTTGTGGGAGCCTAAAATGAAACAGTTAGCGGAGCGCGCTGGTGGAGGATCCGGAG	105	0.00059231
USP8_Rhodanese__P40818_174_317	O43151	TET3	Methylcytosine dioxygenase TET3	1706	1721	GLALWEPKMKQLAERA	mut	6	A	P	mut_03287	wt_00012	CAGCCTCTTCATCTGGCGGATTAGCCCTGTGGGAACCTAAAATGAAACAGCTGGCTGAACGTGCAGGTGGAGGATCCGGAG	105	0.00059231
USP8_Rhodanese__P40818_174_317	O43151	TET3	Methylcytosine dioxygenase TET3	1706	1721	GLALWEQKMKQLAERA	mut	6	A	Q	mut_03288	wt_00012	CAGCCTCTTCATCTGGCGGTTTAGCACTGTGGGAACAGAAGATGAAACAGTTGGCTGAACGTGCAGGTGGAGGATCCGGAG	140	0.000789747
USP8_Rhodanese__P40818_174_317	O43151	TET3	Methylcytosine dioxygenase TET3	1706	1721	GLALWEQKMKQLAERA	mut	6	A	Q	mut_03288	wt_00012	CAGCCTCTTCATCTGGCGGTCTGGCGTTATGGGAACAGAAAATGAAACAATTGGCCGAACGTGCCGGTGGAGGATCCGGAG	140	0.000789747
USP8_Rhodanese__P40818_174_317	O43151	TET3	Methylcytosine dioxygenase TET3	1706	1721	GLALWERKMKQLAERA	mut	6	A	R	mut_03289	wt_00012	CAGCCTCTTCATCTGGCGGTTTGGCATTATGGGAACGTAAAATGAAACAGCTGGCGGAACGTGCAGGTGGAGGATCCGGAG	99	0.000558464
USP8_Rhodanese__P40818_174_317	O43151	TET3	Methylcytosine dioxygenase TET3	1706	1721	GLALWERKMKQLAERA	mut	6	A	R	mut_03289	wt_00012	CAGCCTCTTCATCTGGCGGATTGGCTTTATGGGAACGTAAAATGAAACAGTTGGCCGAGCGTGCTGGTGGAGGATCCGGAG	99	0.000558464
USP8_Rhodanese__P40818_174_317	O43151	TET3	Methylcytosine dioxygenase TET3	1706	1721	GLALWESKMKQLAERA	mut	6	A	S	mut_03290	wt_00012	CAGCCTCTTCATCTGGCGGCTTGGCGCTTTGGGAAAGTAAAATGAAACAGTTAGCCGAACGCGCGGGTGGAGGATCCGGAG	92	0.000518976
USP8_Rhodanese__P40818_174_317	O43151	TET3	Methylcytosine dioxygenase TET3	1706	1721	GLALWESKMKQLAERA	mut	6	A	S	mut_03290	wt_00012	CAGCCTCTTCATCTGGCGGTCTGGCGTTATGGGAAAGTAAAATGAAACAATTGGCAGAACGCGCGGGTGGAGGATCCGGAG	92	0.000518976
USP8_Rhodanese__P40818_174_317	O43151	TET3	Methylcytosine dioxygenase TET3	1706	1721	GLALWETKMKQLAERA	mut	6	A	T	mut_03291	wt_00012	CAGCCTCTTCATCTGGCGGCCTGGCATTATGGGAAACCAAAATGAAACAGTTAGCTGAACGTGCTGGTGGAGGATCCGGAG	124	0.00069949
USP8_Rhodanese__P40818_174_317	O43151	TET3	Methylcytosine dioxygenase TET3	1706	1721	GLALWETKMKQLAERA	mut	6	A	T	mut_03291	wt_00012	CAGCCTCTTCATCTGGCGGTTTAGCACTGTGGGAAACCAAAATGAAACAGTTAGCCGAACGCGCGGGTGGAGGATCCGGAG	124	0.00069949
USP8_Rhodanese__P40818_174_317	O43151	TET3	Methylcytosine dioxygenase TET3	1706	1721	GLALWEVKMKQLAERA	mut	6	A	V	mut_03292	wt_00012	CAGCCTCTTCATCTGGCGGCTTAGCGTTATGGGAAGTGAAAATGAAACAGTTAGCTGAACGTGCGGGTGGAGGATCCGGAG	110	0.000620515
USP8_Rhodanese__P40818_174_317	O43151	TET3	Methylcytosine dioxygenase TET3	1706	1721	GLALWEVKMKQLAERA	mut	6	A	V	mut_03292	wt_00012	CAGCCTCTTCATCTGGCGGTTTGGCACTGTGGGAAGTAAAGATGAAACAACTGGCCGAACGTGCTGGTGGAGGATCCGGAG	110	0.000620515
USP8_Rhodanese__P40818_174_317	O43151	TET3	Methylcytosine dioxygenase TET3	1706	1721	GLALWEWKMKQLAERA	mut	6	A	W	mut_03293	wt_00012	CAGCCTCTTCATCTGGCGGATTAGCCTTATGGGAATGGAAAATGAAACAGCTGGCGGAACGCGCGGGTGGAGGATCCGGAG	116	0.000654362
USP8_Rhodanese__P40818_174_317	O43151	TET3	Methylcytosine dioxygenase TET3	1706	1721	GLALWEWKMKQLAERA	mut	6	A	W	mut_03293	wt_00012	CAGCCTCTTCATCTGGCGGACTTGCGTTATGGGAGTGGAAAATGAAACAGTTAGCTGAACGTGCAGGTGGAGGATCCGGAG	116	0.000654362
USP8_Rhodanese__P40818_174_317	O43151	TET3	Methylcytosine dioxygenase TET3	1706	1721	GLALWEYKMKQLAERA	mut	6	A	Y	mut_03294	wt_00012	CAGCCTCTTCATCTGGCGGCCTGGCGTTATGGGAATACAAAATGAAACAGTTAGCAGAACGGGCAGGTGGAGGATCCGGAG	112	0.000631797
USP8_Rhodanese__P40818_174_317	O43151	TET3	Methylcytosine dioxygenase TET3	1706	1721	GLALWEYKMKQLAERA	mut	6	A	Y	mut_03294	wt_00012	CAGCCTCTTCATCTGGCGGGTTGGCTCTGTGGGAATATAAGATGAAACAGTTAGCAGAACGCGCAGGTGGAGGATCCGGAG	112	0.000631797
USP8_Rhodanese__P40818_174_317	O43151	TET3	Methylcytosine dioxygenase TET3	1706	1721	GLALWEAAMKQLAERA	mut	7	K	A	mut_03295	wt_00012	CAGCCTCTTCATCTGGCGGATTAGCCTTATGGGAAGCGGCAATGAAACAATTGGCGGAGCGCGCGGGTGGAGGATCCGGAG	61	0.000344104
USP8_Rhodanese__P40818_174_317	O43151	TET3	Methylcytosine dioxygenase TET3	1706	1721	GLALWEAAMKQLAERA	mut	7	K	A	mut_03295	wt_00012	CAGCCTCTTCATCTGGCGGTTTAGCGCTGTGGGAAGCAGCTATGAAACAGCTGGCTGAACGCGCAGGTGGAGGATCCGGAG	61	0.000344104
USP8_Rhodanese__P40818_174_317	O43151	TET3	Methylcytosine dioxygenase TET3	1706	1721	GLALWEADMKQLAERA	mut	7	K	D	mut_03296	wt_00012	CAGCCTCTTCATCTGGCGGTTTAGCACTGTGGGAGGCAGATATGAAACAGCTTGCGGAACGTGCGGGTGGAGGATCCGGAG	92	0.000518976
USP8_Rhodanese__P40818_174_317	O43151	TET3	Methylcytosine dioxygenase TET3	1706	1721	GLALWEADMKQLAERA	mut	7	K	D	mut_03296	wt_00012	CAGCCTCTTCATCTGGCGGTCTGGCACTGTGGGAAGCTGACATGAAACAATTAGCTGAACGGGCGGGTGGAGGATCCGGAG	92	0.000518976
USP8_Rhodanese__P40818_174_317	O43151	TET3	Methylcytosine dioxygenase TET3	1706	1721	GLALWEAEMKQLAERA	mut	7	K	E	mut_03297	wt_00012	CAGCCTCTTCATCTGGCGGTTTAGCACTTTGGGAGGCAGAAATGAAGCAGCTGGCAGAACGTGCGGGTGGAGGATCCGGAG	76	0.00042872
USP8_Rhodanese__P40818_174_317	O43151	TET3	Methylcytosine dioxygenase TET3	1706	1721	GLALWEAEMKQLAERA	mut	7	K	E	mut_03297	wt_00012	CAGCCTCTTCATCTGGCGGCTTAGCGTTATGGGAGGCGGAAATGAAACAGTTAGCGGAACGTGCGGGTGGAGGATCCGGAG	76	0.00042872
USP8_Rhodanese__P40818_174_317	O43151	TET3	Methylcytosine dioxygenase TET3	1706	1721	GLALWEAFMKQLAERA	mut	7	K	F	mut_03298	wt_00012	CAGCCTCTTCATCTGGCGGCTTGGCTCTTTGGGAAGCATTTATGAAACAGTTAGCCGAACGGGCGGGTGGAGGATCCGGAG	38	0.00021436
USP8_Rhodanese__P40818_174_317	O43151	TET3	Methylcytosine dioxygenase TET3	1706	1721	GLALWEAFMKQLAERA	mut	7	K	F	mut_03298	wt_00012	CAGCCTCTTCATCTGGCGGTTTGGCTTTATGGGAAGCTTTTATGAAACAGCTTGCTGAACGCGCGGGTGGAGGATCCGGAG	38	0.00021436
USP8_Rhodanese__P40818_174_317	O43151	TET3	Methylcytosine dioxygenase TET3	1706	1721	GLALWEAGMKQLAERA	mut	7	K	G	mut_03299	wt_00012	CAGCCTCTTCATCTGGCGGCTTAGCACTTTGGGAAGCCGGTATGAAACAATTAGCGGAACGCGCGGGTGGAGGATCCGGAG	64	0.000361027
USP8_Rhodanese__P40818_174_317	O43151	TET3	Methylcytosine dioxygenase TET3	1706	1721	GLALWEAGMKQLAERA	mut	7	K	G	mut_03299	wt_00012	CAGCCTCTTCATCTGGCGGTCTGGCGTTGTGGGAAGCTGGTATGAAGCAACTTGCAGAACGGGCTGGTGGAGGATCCGGAG	64	0.000361027
USP8_Rhodanese__P40818_174_317	O43151	TET3	Methylcytosine dioxygenase TET3	1706	1721	GLALWEAHMKQLAERA	mut	7	K	H	mut_03300	wt_00012	CAGCCTCTTCATCTGGCGGCCTGGCATTGTGGGAAGCCCATATGAAACAATTAGCAGAACGCGCAGGTGGAGGATCCGGAG	152	0.000857439
USP8_Rhodanese__P40818_174_317	O43151	TET3	Methylcytosine dioxygenase TET3	1706	1721	GLALWEAHMKQLAERA	mut	7	K	H	mut_03300	wt_00012	CAGCCTCTTCATCTGGCGGTCTGGCGTTATGGGAGGCTCATATGAAACAATTAGCCGAACGTGCCGGTGGAGGATCCGGAG	152	0.000857439
USP8_Rhodanese__P40818_174_317	O43151	TET3	Methylcytosine dioxygenase TET3	1706	1721	GLALWEAIMKQLAERA	mut	7	K	I	mut_03301	wt_00012	CAGCCTCTTCATCTGGCGGTCTTGCATTATGGGAAGCAATTATGAAACAATTAGCGGAACGGGCAGGTGGAGGATCCGGAG	117	0.000660003
USP8_Rhodanese__P40818_174_317	O43151	TET3	Methylcytosine dioxygenase TET3	1706	1721	GLALWEAIMKQLAERA	mut	7	K	I	mut_03301	wt_00012	CAGCCTCTTCATCTGGCGGCTTAGCACTTTGGGAAGCAATTATGAAACAACTGGCTGAACGTGCGGGTGGAGGATCCGGAG	117	0.000660003
USP8_Rhodanese__P40818_174_317	O43151	TET3	Methylcytosine dioxygenase TET3	1706	1721	GLALWEALMKQLAERA	mut	7	K	L	mut_03302	wt_00012	CAGCCTCTTCATCTGGCGGTTTAGCGTTGTGGGAAGCTCTGATGAAACAATTAGCAGAACGCGCAGGTGGAGGATCCGGAG	74	0.000417438
USP8_Rhodanese__P40818_174_317	O43151	TET3	Methylcytosine dioxygenase TET3	1706	1721	GLALWEALMKQLAERA	mut	7	K	L	mut_03302	wt_00012	CAGCCTCTTCATCTGGCGGTCTTGCATTATGGGAAGCTCTGATGAAGCAATTGGCAGAACGTGCGGGTGGAGGATCCGGAG	74	0.000417438
USP8_Rhodanese__P40818_174_317	O43151	TET3	Methylcytosine dioxygenase TET3	1706	1721	GLALWEAMMKQLAERA	mut	7	K	M	mut_03303	wt_00012	CAGCCTCTTCATCTGGCGGTCTGGCACTGTGGGAGGCAATGATGAAACAGTTAGCGGAACGTGCAGGTGGAGGATCCGGAG	115	0.000648721
USP8_Rhodanese__P40818_174_317	O43151	TET3	Methylcytosine dioxygenase TET3	1706	1721	GLALWEAMMKQLAERA	mut	7	K	M	mut_03303	wt_00012	CAGCCTCTTCATCTGGCGGTTTAGCACTGTGGGAGGCGATGATGAAACAACTGGCTGAACGTGCTGGTGGAGGATCCGGAG	115	0.000648721
USP8_Rhodanese__P40818_174_317	O43151	TET3	Methylcytosine dioxygenase TET3	1706	1721	GLALWEANMKQLAERA	mut	7	K	N	mut_03304	wt_00012	CAGCCTCTTCATCTGGCGGCCTGGCTTTATGGGAAGCAAATATGAAACAATTAGCAGAACGCGCCGGTGGAGGATCCGGAG	122	0.000688208
USP8_Rhodanese__P40818_174_317	O43151	TET3	Methylcytosine dioxygenase TET3	1706	1721	GLALWEANMKQLAERA	mut	7	K	N	mut_03304	wt_00012	CAGCCTCTTCATCTGGCGGGTTAGCGTTATGGGAAGCAAATATGAAACAATTGGCGGAACGTGCGGGTGGAGGATCCGGAG	122	0.000688208
USP8_Rhodanese__P40818_174_317	O43151	TET3	Methylcytosine dioxygenase TET3	1706	1721	GLALWEAPMKQLAERA	mut	7	K	P	mut_03305	wt_00012	CAGCCTCTTCATCTGGCGGGTTAGCACTGTGGGAAGCACCGATGAAACAATTAGCTGAACGTGCGGGTGGAGGATCCGGAG	103	0.000581028
USP8_Rhodanese__P40818_174_317	O43151	TET3	Methylcytosine dioxygenase TET3	1706	1721	GLALWEAPMKQLAERA	mut	7	K	P	mut_03305	wt_00012	CAGCCTCTTCATCTGGCGGTCTGGCTTTATGGGAAGCGCCAATGAAACAACTTGCGGAGCGTGCCGGTGGAGGATCCGGAG	103	0.000581028
USP8_Rhodanese__P40818_174_317	O43151	TET3	Methylcytosine dioxygenase TET3	1706	1721	GLALWEAQMKQLAERA	mut	7	K	Q	mut_03306	wt_00012	CAGCCTCTTCATCTGGCGGTTTAGCGTTGTGGGAAGCGCAAATGAAGCAGTTAGCGGAACGCGCTGGTGGAGGATCCGGAG	88	0.000496412
USP8_Rhodanese__P40818_174_317	O43151	TET3	Methylcytosine dioxygenase TET3	1706	1721	GLALWEAQMKQLAERA	mut	7	K	Q	mut_03306	wt_00012	CAGCCTCTTCATCTGGCGGCCTGGCGCTTTGGGAAGCACAAATGAAACAACTTGCAGAACGCGCTGGTGGAGGATCCGGAG	88	0.000496412
USP8_Rhodanese__P40818_174_317	O43151	TET3	Methylcytosine dioxygenase TET3	1706	1721	GLALWEARMKQLAERA	mut	7	K	R	mut_03307	wt_00012	CAGCCTCTTCATCTGGCGGTTTGGCTCTGTGGGAAGCTCGCATGAAGCAACTGGCTGAACGTGCTGGTGGAGGATCCGGAG	126	0.000710772
USP8_Rhodanese__P40818_174_317	O43151	TET3	Methylcytosine dioxygenase TET3	1706	1721	GLALWEARMKQLAERA	mut	7	K	R	mut_03307	wt_00012	CAGCCTCTTCATCTGGCGGTCTGGCGTTATGGGAAGCCCGCATGAAACAATTGGCCGAACGTGCTGGTGGAGGATCCGGAG	126	0.000710772
USP8_Rhodanese__P40818_174_317	O43151	TET3	Methylcytosine dioxygenase TET3	1706	1721	GLALWEASMKQLAERA	mut	7	K	S	mut_03308	wt_00012	CAGCCTCTTCATCTGGCGGTTTAGCGCTGTGGGAGGCATCAATGAAACAACTTGCCGAACGTGCAGGTGGAGGATCCGGAG	144	0.000812311
USP8_Rhodanese__P40818_174_317	O43151	TET3	Methylcytosine dioxygenase TET3	1706	1721	GLALWEASMKQLAERA	mut	7	K	S	mut_03308	wt_00012	CAGCCTCTTCATCTGGCGGGTTGGCCTTATGGGAAGCGAGTATGAAACAGCTGGCAGAACGTGCGGGTGGAGGATCCGGAG	144	0.000812311
USP8_Rhodanese__P40818_174_317	O43151	TET3	Methylcytosine dioxygenase TET3	1706	1721	GLALWEATMKQLAERA	mut	7	K	T	mut_03309	wt_00012	CAGCCTCTTCATCTGGCGGCCTGGCTCTTTGGGAAGCAACAATGAAACAACTTGCTGAACGTGCCGGTGGAGGATCCGGAG	123	0.000693849
USP8_Rhodanese__P40818_174_317	O43151	TET3	Methylcytosine dioxygenase TET3	1706	1721	GLALWEATMKQLAERA	mut	7	K	T	mut_03309	wt_00012	CAGCCTCTTCATCTGGCGGCTTAGCGCTGTGGGAAGCTACTATGAAACAACTGGCGGAACGTGCCGGTGGAGGATCCGGAG	123	0.000693849
USP8_Rhodanese__P40818_174_317	O43151	TET3	Methylcytosine dioxygenase TET3	1706	1721	GLALWEAVMKQLAERA	mut	7	K	V	mut_03310	wt_00012	CAGCCTCTTCATCTGGCGGACTGGCACTGTGGGAGGCCGTGATGAAACAATTAGCAGAACGTGCAGGTGGAGGATCCGGAG	142	0.000801029
USP8_Rhodanese__P40818_174_317	O43151	TET3	Methylcytosine dioxygenase TET3	1706	1721	GLALWEAVMKQLAERA	mut	7	K	V	mut_03310	wt_00012	CAGCCTCTTCATCTGGCGGCTTGGCGTTATGGGAAGCGGTAATGAAACAGCTGGCAGAACGTGCTGGTGGAGGATCCGGAG	142	0.000801029
USP8_Rhodanese__P40818_174_317	O43151	TET3	Methylcytosine dioxygenase TET3	1706	1721	GLALWEAWMKQLAERA	mut	7	K	W	mut_03311	wt_00012	CAGCCTCTTCATCTGGCGGACTGGCATTGTGGGAAGCCTGGATGAAACAACTTGCTGAACGTGCGGGTGGAGGATCCGGAG	103	0.000581028
USP8_Rhodanese__P40818_174_317	O43151	TET3	Methylcytosine dioxygenase TET3	1706	1721	GLALWEAWMKQLAERA	mut	7	K	W	mut_03311	wt_00012	CAGCCTCTTCATCTGGCGGGTTAGCTTTGTGGGAAGCTTGGATGAAACAACTGGCGGAACGTGCAGGTGGAGGATCCGGAG	103	0.000581028
USP8_Rhodanese__P40818_174_317	O43151	TET3	Methylcytosine dioxygenase TET3	1706	1721	GLALWEAYMKQLAERA	mut	7	K	Y	mut_03312	wt_00012	CAGCCTCTTCATCTGGCGGCCTGGCCTTGTGGGAAGCTTATATGAAACAGTTAGCGGAACGTGCTGGTGGAGGATCCGGAG	83	0.000468207
USP8_Rhodanese__P40818_174_317	O43151	TET3	Methylcytosine dioxygenase TET3	1706	1721	GLALWEAYMKQLAERA	mut	7	K	Y	mut_03312	wt_00012	CAGCCTCTTCATCTGGCGGTTTGGCACTTTGGGAAGCATATATGAAACAATTGGCGGAACGCGCGGGTGGAGGATCCGGAG	83	0.000468207
USP8_Rhodanese__P40818_174_317	O43151	TET3	Methylcytosine dioxygenase TET3	1706	1721	GLALWEAKAKQLAERA	mut	8	M	A	mut_03313	wt_00012	CAGCCTCTTCATCTGGCGGCCTGGCACTGTGGGAAGCAAAAGCTAAACAGCTGGCAGAACGTGCTGGTGGAGGATCCGGAG	111	0.000626156
USP8_Rhodanese__P40818_174_317	O43151	TET3	Methylcytosine dioxygenase TET3	1706	1721	GLALWEAKAKQLAERA	mut	8	M	A	mut_03313	wt_00012	CAGCCTCTTCATCTGGCGGCTTAGCACTGTGGGAAGCAAAAGCAAAACAATTAGCAGAGCGTGCTGGTGGAGGATCCGGAG	111	0.000626156
USP8_Rhodanese__P40818_174_317	O43151	TET3	Methylcytosine dioxygenase TET3	1706	1721	GLALWEAKDKQLAERA	mut	8	M	D	mut_03314	wt_00012	CAGCCTCTTCATCTGGCGGATTAGCATTATGGGAGGCAAAAGATAAACAGTTAGCCGAGCGGGCTGGTGGAGGATCCGGAG	67	0.00037795
USP8_Rhodanese__P40818_174_317	O43151	TET3	Methylcytosine dioxygenase TET3	1706	1721	GLALWEAKDKQLAERA	mut	8	M	D	mut_03314	wt_00012	CAGCCTCTTCATCTGGCGGCTTAGCTCTGTGGGAAGCGAAAGATAAGCAATTAGCAGAACGCGCAGGTGGAGGATCCGGAG	67	0.00037795
USP8_Rhodanese__P40818_174_317	O43151	TET3	Methylcytosine dioxygenase TET3	1706	1721	GLALWEAKEKQLAERA	mut	8	M	E	mut_03315	wt_00012	CAGCCTCTTCATCTGGCGGTCTTGCCCTGTGGGAAGCTAAAGAAAAGCAACTGGCAGAACGCGCTGGTGGAGGATCCGGAG	58	0.000327181
USP8_Rhodanese__P40818_174_317	O43151	TET3	Methylcytosine dioxygenase TET3	1706	1721	GLALWEAKEKQLAERA	mut	8	M	E	mut_03315	wt_00012	CAGCCTCTTCATCTGGCGGCTTAGCTTTATGGGAAGCGAAAGAAAAGCAGCTTGCAGAACGCGCCGGTGGAGGATCCGGAG	58	0.000327181
USP8_Rhodanese__P40818_174_317	O43151	TET3	Methylcytosine dioxygenase TET3	1706	1721	GLALWEAKFKQLAERA	mut	8	M	F	mut_03316	wt_00012	CAGCCTCTTCATCTGGCGGATTAGCTCTGTGGGAGGCTAAATTCAAACAATTAGCCGAACGTGCCGGTGGAGGATCCGGAG	88	0.000496412
USP8_Rhodanese__P40818_174_317	O43151	TET3	Methylcytosine dioxygenase TET3	1706	1721	GLALWEAKFKQLAERA	mut	8	M	F	mut_03316	wt_00012	CAGCCTCTTCATCTGGCGGTTTAGCACTGTGGGAAGCAAAATTTAAACAGCTGGCGGAACGTGCAGGTGGAGGATCCGGAG	88	0.000496412
USP8_Rhodanese__P40818_174_317	O43151	TET3	Methylcytosine dioxygenase TET3	1706	1721	GLALWEAKGKQLAERA	mut	8	M	G	mut_03317	wt_00012	CAGCCTCTTCATCTGGCGGGTTAGCATTATGGGAGGCGAAAGGTAAACAGTTAGCAGAGCGCGCAGGTGGAGGATCCGGAG	66	0.000372309
USP8_Rhodanese__P40818_174_317	O43151	TET3	Methylcytosine dioxygenase TET3	1706	1721	GLALWEAKGKQLAERA	mut	8	M	G	mut_03317	wt_00012	CAGCCTCTTCATCTGGCGGTCTGGCATTATGGGAGGCGAAAGGTAAACAGTTAGCAGAGCGTGCGGGTGGAGGATCCGGAG	66	0.000372309
USP8_Rhodanese__P40818_174_317	O43151	TET3	Methylcytosine dioxygenase TET3	1706	1721	GLALWEAKHKQLAERA	mut	8	M	H	mut_03318	wt_00012	CAGCCTCTTCATCTGGCGGCTTAGCATTATGGGAGGCCAAACACAAACAACTGGCCGAACGTGCGGGTGGAGGATCCGGAG	180	0.00101539
USP8_Rhodanese__P40818_174_317	O43151	TET3	Methylcytosine dioxygenase TET3	1706	1721	GLALWEAKHKQLAERA	mut	8	M	H	mut_03318	wt_00012	CAGCCTCTTCATCTGGCGGTCTGGCATTATGGGAAGCTAAACACAAACAACTTGCCGAACGTGCAGGTGGAGGATCCGGAG	180	0.00101539
USP8_Rhodanese__P40818_174_317	O43151	TET3	Methylcytosine dioxygenase TET3	1706	1721	GLALWEAKIKQLAERA	mut	8	M	I	mut_03319	wt_00012	CAGCCTCTTCATCTGGCGGTCTTGCTCTGTGGGAAGCCAAAATTAAACAACTGGCCGAGCGTGCGGGTGGAGGATCCGGAG	95	0.0005359
USP8_Rhodanese__P40818_174_317	O43151	TET3	Methylcytosine dioxygenase TET3	1706	1721	GLALWEAKIKQLAERA	mut	8	M	I	mut_03319	wt_00012	CAGCCTCTTCATCTGGCGGCTTAGCATTATGGGAAGCAAAAATTAAGCAACTGGCGGAACGTGCTGGTGGAGGATCCGGAG	95	0.0005359
USP8_Rhodanese__P40818_174_317	O43151	TET3	Methylcytosine dioxygenase TET3	1706	1721	GLALWEAKKKQLAERA	mut	8	M	K	mut_03320	wt_00012	CAGCCTCTTCATCTGGCGGTTTGGCCTTATGGGAAGCGAAAAAGAAACAACTGGCTGAACGCGCGGGTGGAGGATCCGGAG	60	0.000338463
USP8_Rhodanese__P40818_174_317	O43151	TET3	Methylcytosine dioxygenase TET3	1706	1721	GLALWEAKKKQLAERA	mut	8	M	K	mut_03320	wt_00012	CAGCCTCTTCATCTGGCGGGTTAGCACTGTGGGAAGCCAAGAAGAAACAGCTGGCGGAACGCGCTGGTGGAGGATCCGGAG	60	0.000338463
USP8_Rhodanese__P40818_174_317	O43151	TET3	Methylcytosine dioxygenase TET3	1706	1721	GLALWEAKLKQLAERA	mut	8	M	L	mut_03321	wt_00012	CAGCCTCTTCATCTGGCGGGTTAGCTCTGTGGGAAGCAAAACTGAAACAATTAGCTGAACGTGCAGGTGGAGGATCCGGAG	141	0.000795388
USP8_Rhodanese__P40818_174_317	O43151	TET3	Methylcytosine dioxygenase TET3	1706	1721	GLALWEAKLKQLAERA	mut	8	M	L	mut_03321	wt_00012	CAGCCTCTTCATCTGGCGGCTTAGCCTTATGGGAAGCAAAACTGAAACAGCTGGCTGAACGCGCTGGTGGAGGATCCGGAG	141	0.000795388
USP8_Rhodanese__P40818_174_317	O43151	TET3	Methylcytosine dioxygenase TET3	1706	1721	GLALWEAKNKQLAERA	mut	8	M	N	mut_03322	wt_00012	CAGCCTCTTCATCTGGCGGCTTAGCGTTGTGGGAAGCCAAGAACAAACAGCTGGCGGAACGCGCAGGTGGAGGATCCGGAG	61	0.000344104
USP8_Rhodanese__P40818_174_317	O43151	TET3	Methylcytosine dioxygenase TET3	1706	1721	GLALWEAKNKQLAERA	mut	8	M	N	mut_03322	wt_00012	CAGCCTCTTCATCTGGCGGCCTGGCTCTGTGGGAAGCAAAGAACAAACAATTAGCGGAACGTGCAGGTGGAGGATCCGGAG	61	0.000344104
USP8_Rhodanese__P40818_174_317	O43151	TET3	Methylcytosine dioxygenase TET3	1706	1721	GLALWEAKPKQLAERA	mut	8	M	P	mut_03323	wt_00012	CAGCCTCTTCATCTGGCGGTCTGGCGTTATGGGAAGCAAAACCGAAACAACTGGCAGAACGTGCTGGTGGAGGATCCGGAG	137	0.000772824
USP8_Rhodanese__P40818_174_317	O43151	TET3	Methylcytosine dioxygenase TET3	1706	1721	GLALWEAKPKQLAERA	mut	8	M	P	mut_03323	wt_00012	CAGCCTCTTCATCTGGCGGTCTGGCCTTGTGGGAAGCGAAACCTAAGCAATTAGCTGAACGCGCAGGTGGAGGATCCGGAG	137	0.000772824
USP8_Rhodanese__P40818_174_317	O43151	TET3	Methylcytosine dioxygenase TET3	1706	1721	GLALWEAKQKQLAERA	mut	8	M	Q	mut_03324	wt_00012	CAGCCTCTTCATCTGGCGGCCTGGCACTGTGGGAAGCAAAACAGAAACAATTAGCAGAACGGGCCGGTGGAGGATCCGGAG	78	0.000440002
USP8_Rhodanese__P40818_174_317	O43151	TET3	Methylcytosine dioxygenase TET3	1706	1721	GLALWEAKQKQLAERA	mut	8	M	Q	mut_03324	wt_00012	CAGCCTCTTCATCTGGCGGTCTGGCTTTATGGGAAGCGAAACAGAAACAACTGGCAGAACGTGCCGGTGGAGGATCCGGAG	78	0.000440002
USP8_Rhodanese__P40818_174_317	O43151	TET3	Methylcytosine dioxygenase TET3	1706	1721	GLALWEAKRKQLAERA	mut	8	M	R	mut_03325	wt_00012	CAGCCTCTTCATCTGGCGGTCTGGCTCTTTGGGAAGCGAAACGGAAACAACTGGCAGAGCGTGCAGGTGGAGGATCCGGAG	115	0.000648721
USP8_Rhodanese__P40818_174_317	O43151	TET3	Methylcytosine dioxygenase TET3	1706	1721	GLALWEAKRKQLAERA	mut	8	M	R	mut_03325	wt_00012	CAGCCTCTTCATCTGGCGGCTTGGCGTTATGGGAAGCTAAGCGTAAACAGTTGGCTGAACGTGCTGGTGGAGGATCCGGAG	115	0.000648721
USP8_Rhodanese__P40818_174_317	O43151	TET3	Methylcytosine dioxygenase TET3	1706	1721	GLALWEAKSKQLAERA	mut	8	M	S	mut_03326	wt_00012	CAGCCTCTTCATCTGGCGGTTTGGCGTTATGGGAAGCGAAATCCAAACAACTGGCTGAACGTGCAGGTGGAGGATCCGGAG	87	0.000490771
USP8_Rhodanese__P40818_174_317	O43151	TET3	Methylcytosine dioxygenase TET3	1706	1721	GLALWEAKSKQLAERA	mut	8	M	S	mut_03326	wt_00012	CAGCCTCTTCATCTGGCGGATTAGCTTTGTGGGAGGCGAAATCCAAACAATTAGCGGAGCGTGCTGGTGGAGGATCCGGAG	87	0.000490771
USP8_Rhodanese__P40818_174_317	O43151	TET3	Methylcytosine dioxygenase TET3	1706	1721	GLALWEAKTKQLAERA	mut	8	M	T	mut_03327	wt_00012	CAGCCTCTTCATCTGGCGGCTTAGCTTTGTGGGAGGCGAAAACGAAACAGTTGGCGGAACGGGCAGGTGGAGGATCCGGAG	82	0.000462566
USP8_Rhodanese__P40818_174_317	O43151	TET3	Methylcytosine dioxygenase TET3	1706	1721	GLALWEAKTKQLAERA	mut	8	M	T	mut_03327	wt_00012	CAGCCTCTTCATCTGGCGGTTTAGCCCTGTGGGAAGCGAAAACAAAACAATTGGCGGAACGTGCAGGTGGAGGATCCGGAG	82	0.000462566
USP8_Rhodanese__P40818_174_317	O43151	TET3	Methylcytosine dioxygenase TET3	1706	1721	GLALWEAKVKQLAERA	mut	8	M	V	mut_03328	wt_00012	CAGCCTCTTCATCTGGCGGCTTAGCATTATGGGAAGCTAAAGTCAAACAGTTAGCGGAACGGGCAGGTGGAGGATCCGGAG	79	0.000445643
USP8_Rhodanese__P40818_174_317	O43151	TET3	Methylcytosine dioxygenase TET3	1706	1721	GLALWEAKVKQLAERA	mut	8	M	V	mut_03328	wt_00012	CAGCCTCTTCATCTGGCGGCTTAGCATTATGGGAAGCAAAAGTGAAACAGCTGGCAGAACGTGCGGGTGGAGGATCCGGAG	79	0.000445643
USP8_Rhodanese__P40818_174_317	O43151	TET3	Methylcytosine dioxygenase TET3	1706	1721	GLALWEAKWKQLAERA	mut	8	M	W	mut_03329	wt_00012	CAGCCTCTTCATCTGGCGGTTTAGCTTTATGGGAAGCCAAGTGGAAACAGCTTGCGGAACGTGCTGGTGGAGGATCCGGAG	46	0.000259488
USP8_Rhodanese__P40818_174_317	O43151	TET3	Methylcytosine dioxygenase TET3	1706	1721	GLALWEAKWKQLAERA	mut	8	M	W	mut_03329	wt_00012	CAGCCTCTTCATCTGGCGGTTTAGCTTTGTGGGAAGCGAAATGGAAACAGTTAGCTGAACGCGCTGGTGGAGGATCCGGAG	46	0.000259488
USP8_Rhodanese__P40818_174_317	O43151	TET3	Methylcytosine dioxygenase TET3	1706	1721	GLALWEAKYKQLAERA	mut	8	M	Y	mut_03330	wt_00012	CAGCCTCTTCATCTGGCGGTCTGGCATTGTGGGAAGCTAAGTACAAACAACTTGCAGAACGCGCCGGTGGAGGATCCGGAG	93	0.000524618
USP8_Rhodanese__P40818_174_317	O43151	TET3	Methylcytosine dioxygenase TET3	1706	1721	GLALWEAKYKQLAERA	mut	8	M	Y	mut_03330	wt_00012	CAGCCTCTTCATCTGGCGGCTTAGCACTTTGGGAAGCAAAATATAAACAGCTGGCTGAACGTGCCGGTGGAGGATCCGGAG	93	0.000524618
USP8_Rhodanese__P40818_174_317	O43151	TET3	Methylcytosine dioxygenase TET3	1706	1721	GLALWEAKMAQLAERA	mut	9	K	A	mut_03331	wt_00012	CAGCCTCTTCATCTGGCGGTCTTGCCTTGTGGGAAGCTAAAATGGCCCAACTGGCAGAACGTGCTGGTGGAGGATCCGGAG	146	0.000823593
USP8_Rhodanese__P40818_174_317	O43151	TET3	Methylcytosine dioxygenase TET3	1706	1721	GLALWEAKMAQLAERA	mut	9	K	A	mut_03331	wt_00012	CAGCCTCTTCATCTGGCGGACTGGCCTTGTGGGAGGCGAAAATGGCTCAACTTGCAGAGCGTGCAGGTGGAGGATCCGGAG	146	0.000823593
USP8_Rhodanese__P40818_174_317	O43151	TET3	Methylcytosine dioxygenase TET3	1706	1721	GLALWEAKMDQLAERA	mut	9	K	D	mut_03332	wt_00012	CAGCCTCTTCATCTGGCGGACTGGCATTATGGGAAGCAAAAATGGATCAATTAGCGGAGCGTGCAGGTGGAGGATCCGGAG	69	0.000389232
USP8_Rhodanese__P40818_174_317	O43151	TET3	Methylcytosine dioxygenase TET3	1706	1721	GLALWEAKMDQLAERA	mut	9	K	D	mut_03332	wt_00012	CAGCCTCTTCATCTGGCGGCTTAGCTTTATGGGAGGCCAAAATGGATCAGTTAGCTGAGCGGGCAGGTGGAGGATCCGGAG	69	0.000389232
USP8_Rhodanese__P40818_174_317	O43151	TET3	Methylcytosine dioxygenase TET3	1706	1721	GLALWEAKMEQLAERA	mut	9	K	E	mut_03333	wt_00012	CAGCCTCTTCATCTGGCGGACTGGCTTTATGGGAGGCTAAAATGGAACAACTGGCGGAACGTGCTGGTGGAGGATCCGGAG	94	0.000530259
USP8_Rhodanese__P40818_174_317	O43151	TET3	Methylcytosine dioxygenase TET3	1706	1721	GLALWEAKMEQLAERA	mut	9	K	E	mut_03333	wt_00012	CAGCCTCTTCATCTGGCGGCCTGGCATTATGGGAAGCGAAAATGGAACAGCTTGCAGAACGTGCGGGTGGAGGATCCGGAG	94	0.000530259
USP8_Rhodanese__P40818_174_317	O43151	TET3	Methylcytosine dioxygenase TET3	1706	1721	GLALWEAKMFQLAERA	mut	9	K	F	mut_03334	wt_00012	CAGCCTCTTCATCTGGCGGTCTTGCGTTATGGGAAGCCAAGATGTTTCAGTTAGCTGAGCGTGCGGGTGGAGGATCCGGAG	113	0.000637439
USP8_Rhodanese__P40818_174_317	O43151	TET3	Methylcytosine dioxygenase TET3	1706	1721	GLALWEAKMFQLAERA	mut	9	K	F	mut_03334	wt_00012	CAGCCTCTTCATCTGGCGGGCTGGCATTGTGGGAAGCGAAGATGTTTCAGTTAGCAGAACGTGCGGGTGGAGGATCCGGAG	113	0.000637439
USP8_Rhodanese__P40818_174_317	O43151	TET3	Methylcytosine dioxygenase TET3	1706	1721	GLALWEAKMGQLAERA	mut	9	K	G	mut_03335	wt_00012	CAGCCTCTTCATCTGGCGGCTTAGCACTTTGGGAAGCGAAAATGGGTCAACTTGCGGAACGGGCTGGTGGAGGATCCGGAG	90	0.000507694
USP8_Rhodanese__P40818_174_317	O43151	TET3	Methylcytosine dioxygenase TET3	1706	1721	GLALWEAKMGQLAERA	mut	9	K	G	mut_03335	wt_00012	CAGCCTCTTCATCTGGCGGTCTGGCCTTGTGGGAAGCTAAAATGGGACAACTGGCAGAACGTGCGGGTGGAGGATCCGGAG	90	0.000507694
USP8_Rhodanese__P40818_174_317	O43151	TET3	Methylcytosine dioxygenase TET3	1706	1721	GLALWEAKMHQLAERA	mut	9	K	H	mut_03336	wt_00012	CAGCCTCTTCATCTGGCGGTCTTGCCCTTTGGGAGGCGAAAATGCATCAGTTAGCTGAGCGTGCTGGTGGAGGATCCGGAG	153	0.00086308
USP8_Rhodanese__P40818_174_317	O43151	TET3	Methylcytosine dioxygenase TET3	1706	1721	GLALWEAKMHQLAERA	mut	9	K	H	mut_03336	wt_00012	CAGCCTCTTCATCTGGCGGCCTGGCATTATGGGAAGCAAAGATGCATCAACTTGCGGAACGTGCAGGTGGAGGATCCGGAG	153	0.00086308
USP8_Rhodanese__P40818_174_317	O43151	TET3	Methylcytosine dioxygenase TET3	1706	1721	GLALWEAKMIQLAERA	mut	9	K	I	mut_03337	wt_00012	CAGCCTCTTCATCTGGCGGTCTTGCGTTATGGGAAGCAAAAATGATTCAGTTAGCAGAACGTGCGGGTGGAGGATCCGGAG	135	0.000761542
USP8_Rhodanese__P40818_174_317	O43151	TET3	Methylcytosine dioxygenase TET3	1706	1721	GLALWEAKMIQLAERA	mut	9	K	I	mut_03337	wt_00012	CAGCCTCTTCATCTGGCGGTTTGGCGCTGTGGGAGGCGAAGATGATTCAATTGGCTGAGCGTGCAGGTGGAGGATCCGGAG	135	0.000761542
USP8_Rhodanese__P40818_174_317	O43151	TET3	Methylcytosine dioxygenase TET3	1706	1721	GLALWEAKMLQLAERA	mut	9	K	L	mut_03338	wt_00012	CAGCCTCTTCATCTGGCGGATTAGCCTTATGGGAGGCAAAGATGTTACAATTAGCCGAACGTGCCGGTGGAGGATCCGGAG	72	0.000406156
USP8_Rhodanese__P40818_174_317	O43151	TET3	Methylcytosine dioxygenase TET3	1706	1721	GLALWEAKMLQLAERA	mut	9	K	L	mut_03338	wt_00012	CAGCCTCTTCATCTGGCGGACTTGCATTATGGGAAGCCAAAATGTTGCAGTTAGCGGAACGTGCCGGTGGAGGATCCGGAG	72	0.000406156
USP8_Rhodanese__P40818_174_317	O43151	TET3	Methylcytosine dioxygenase TET3	1706	1721	GLALWEAKMMQLAERA	mut	9	K	M	mut_03339	wt_00012	CAGCCTCTTCATCTGGCGGGTTAGCATTGTGGGAAGCCAAAATGATGCAACTGGCCGAACGTGCGGGTGGAGGATCCGGAG	95	0.0005359
USP8_Rhodanese__P40818_174_317	O43151	TET3	Methylcytosine dioxygenase TET3	1706	1721	GLALWEAKMMQLAERA	mut	9	K	M	mut_03339	wt_00012	CAGCCTCTTCATCTGGCGGCTTAGCTCTGTGGGAGGCGAAAATGATGCAATTAGCAGAGCGTGCCGGTGGAGGATCCGGAG	95	0.0005359
USP8_Rhodanese__P40818_174_317	O43151	TET3	Methylcytosine dioxygenase TET3	1706	1721	GLALWEAKMNQLAERA	mut	9	K	N	mut_03340	wt_00012	CAGCCTCTTCATCTGGCGGTCTGGCGTTATGGGAAGCGAAAATGAATCAACTGGCTGAACGGGCGGGTGGAGGATCCGGAG	118	0.000665644
USP8_Rhodanese__P40818_174_317	O43151	TET3	Methylcytosine dioxygenase TET3	1706	1721	GLALWEAKMNQLAERA	mut	9	K	N	mut_03340	wt_00012	CAGCCTCTTCATCTGGCGGGCTGGCTCTTTGGGAAGCGAAAATGAATCAGTTAGCTGAACGCGCAGGTGGAGGATCCGGAG	118	0.000665644
USP8_Rhodanese__P40818_174_317	O43151	TET3	Methylcytosine dioxygenase TET3	1706	1721	GLALWEAKMPQLAERA	mut	9	K	P	mut_03341	wt_00012	CAGCCTCTTCATCTGGCGGCCTTGCGTTATGGGAAGCTAAAATGCCACAACTGGCCGAGCGCGCAGGTGGAGGATCCGGAG	85	0.000479489
USP8_Rhodanese__P40818_174_317	O43151	TET3	Methylcytosine dioxygenase TET3	1706	1721	GLALWEAKMPQLAERA	mut	9	K	P	mut_03341	wt_00012	CAGCCTCTTCATCTGGCGGTCTGGCCCTTTGGGAAGCGAAAATGCCGCAGTTAGCTGAACGCGCTGGTGGAGGATCCGGAG	85	0.000479489
USP8_Rhodanese__P40818_174_317	O43151	TET3	Methylcytosine dioxygenase TET3	1706	1721	GLALWEAKMQQLAERA	mut	9	K	Q	mut_03342	wt_00012	CAGCCTCTTCATCTGGCGGACTTGCATTATGGGAGGCGAAAATGCAACAGCTTGCCGAGCGTGCTGGTGGAGGATCCGGAG	152	0.000857439
USP8_Rhodanese__P40818_174_317	O43151	TET3	Methylcytosine dioxygenase TET3	1706	1721	GLALWEAKMQQLAERA	mut	9	K	Q	mut_03342	wt_00012	CAGCCTCTTCATCTGGCGGCTTAGCGCTGTGGGAAGCGAAAATGCAGCAATTAGCCGAACGTGCAGGTGGAGGATCCGGAG	152	0.000857439
USP8_Rhodanese__P40818_174_317	O43151	TET3	Methylcytosine dioxygenase TET3	1706	1721	GLALWEAKMRQLAERA	mut	9	K	R	mut_03343	wt_00012	CAGCCTCTTCATCTGGCGGCTTAGCGCTGTGGGAAGCGAAAATGCGTCAGTTAGCCGAACGCGCTGGTGGAGGATCCGGAG	125	0.000705131
USP8_Rhodanese__P40818_174_317	O43151	TET3	Methylcytosine dioxygenase TET3	1706	1721	GLALWEAKMRQLAERA	mut	9	K	R	mut_03343	wt_00012	CAGCCTCTTCATCTGGCGGACTTGCGTTGTGGGAGGCCAAAATGCGCCAACTGGCTGAACGTGCTGGTGGAGGATCCGGAG	125	0.000705131
USP8_Rhodanese__P40818_174_317	O43151	TET3	Methylcytosine dioxygenase TET3	1706	1721	GLALWEAKMSQLAERA	mut	9	K	S	mut_03344	wt_00012	CAGCCTCTTCATCTGGCGGTCTTGCGCTGTGGGAAGCCAAAATGAGTCAATTAGCTGAACGGGCAGGTGGAGGATCCGGAG	119	0.000671285
USP8_Rhodanese__P40818_174_317	O43151	TET3	Methylcytosine dioxygenase TET3	1706	1721	GLALWEAKMSQLAERA	mut	9	K	S	mut_03344	wt_00012	CAGCCTCTTCATCTGGCGGCCTGGCTCTTTGGGAAGCGAAGATGAGCCAATTAGCAGAACGCGCAGGTGGAGGATCCGGAG	119	0.000671285
USP8_Rhodanese__P40818_174_317	O43151	TET3	Methylcytosine dioxygenase TET3	1706	1721	GLALWEAKMTQLAERA	mut	9	K	T	mut_03345	wt_00012	CAGCCTCTTCATCTGGCGGGCTGGCTTTATGGGAAGCGAAAATGACACAGTTAGCCGAACGCGCTGGTGGAGGATCCGGAG	97	0.000547182
USP8_Rhodanese__P40818_174_317	O43151	TET3	Methylcytosine dioxygenase TET3	1706	1721	GLALWEAKMTQLAERA	mut	9	K	T	mut_03345	wt_00012	CAGCCTCTTCATCTGGCGGTTTGGCGTTGTGGGAGGCTAAAATGACTCAACTGGCAGAACGCGCAGGTGGAGGATCCGGAG	97	0.000547182
USP8_Rhodanese__P40818_174_317	O43151	TET3	Methylcytosine dioxygenase TET3	1706	1721	GLALWEAKMVQLAERA	mut	9	K	V	mut_03346	wt_00012	CAGCCTCTTCATCTGGCGGCCTTGCATTATGGGAAGCGAAGATGGTACAATTGGCAGAGCGTGCGGGTGGAGGATCCGGAG	158	0.000891286
USP8_Rhodanese__P40818_174_317	O43151	TET3	Methylcytosine dioxygenase TET3	1706	1721	GLALWEAKMVQLAERA	mut	9	K	V	mut_03346	wt_00012	CAGCCTCTTCATCTGGCGGTCTTGCGTTGTGGGAAGCGAAAATGGTACAGCTGGCCGAACGTGCAGGTGGAGGATCCGGAG	158	0.000891286
USP8_Rhodanese__P40818_174_317	O43151	TET3	Methylcytosine dioxygenase TET3	1706	1721	GLALWEAKMWQLAERA	mut	9	K	W	mut_03347	wt_00012	CAGCCTCTTCATCTGGCGGTCTGGCCCTGTGGGAAGCGAAAATGTGGCAATTAGCAGAACGCGCAGGTGGAGGATCCGGAG	119	0.000671285
USP8_Rhodanese__P40818_174_317	O43151	TET3	Methylcytosine dioxygenase TET3	1706	1721	GLALWEAKMWQLAERA	mut	9	K	W	mut_03347	wt_00012	CAGCCTCTTCATCTGGCGGATTGGCCCTGTGGGAAGCGAAAATGTGGCAATTGGCTGAACGCGCAGGTGGAGGATCCGGAG	119	0.000671285
USP8_Rhodanese__P40818_174_317	O43151	TET3	Methylcytosine dioxygenase TET3	1706	1721	GLALWEAKMYQLAERA	mut	9	K	Y	mut_03348	wt_00012	CAGCCTCTTCATCTGGCGGCTTAGCATTATGGGAAGCCAAAATGTATCAGCTGGCTGAACGTGCCGGTGGAGGATCCGGAG	165	0.000930773
USP8_Rhodanese__P40818_174_317	O43151	TET3	Methylcytosine dioxygenase TET3	1706	1721	GLALWEAKMYQLAERA	mut	9	K	Y	mut_03348	wt_00012	CAGCCTCTTCATCTGGCGGTCTGGCGTTATGGGAAGCGAAAATGTATCAACTGGCCGAACGCGCAGGTGGAGGATCCGGAG	165	0.000930773
USP8_Rhodanese__P40818_174_317	O43151	TET3	Methylcytosine dioxygenase TET3	1706	1721	GLALWEAKMKALAERA	mut	10	Q	A	mut_03349	wt_00012	CAGCCTCTTCATCTGGCGGATTAGCGTTATGGGAGGCGAAAATGAAAGCCTTAGCCGAACGCGCTGGTGGAGGATCCGGAG	116	0.000654362
USP8_Rhodanese__P40818_174_317	O43151	TET3	Methylcytosine dioxygenase TET3	1706	1721	GLALWEAKMKALAERA	mut	10	Q	A	mut_03349	wt_00012	CAGCCTCTTCATCTGGCGGACTTGCATTATGGGAAGCGAAAATGAAAGCCTTGGCAGAACGCGCCGGTGGAGGATCCGGAG	116	0.000654362
USP8_Rhodanese__P40818_174_317	O43151	TET3	Methylcytosine dioxygenase TET3	1706	1721	GLALWEAKMKDLAERA	mut	10	Q	D	mut_03350	wt_00012	CAGCCTCTTCATCTGGCGGACTGGCCTTGTGGGAAGCTAAGATGAAAGATTTAGCTGAACGTGCTGGTGGAGGATCCGGAG	80	0.000451284
USP8_Rhodanese__P40818_174_317	O43151	TET3	Methylcytosine dioxygenase TET3	1706	1721	GLALWEAKMKDLAERA	mut	10	Q	D	mut_03350	wt_00012	CAGCCTCTTCATCTGGCGGATTAGCCTTATGGGAAGCCAAAATGAAAGATTTAGCAGAGCGCGCCGGTGGAGGATCCGGAG	80	0.000451284
USP8_Rhodanese__P40818_174_317	O43151	TET3	Methylcytosine dioxygenase TET3	1706	1721	GLALWEAKMKELAERA	mut	10	Q	E	mut_03351	wt_00012	CAGCCTCTTCATCTGGCGGGTTAGCCTTATGGGAAGCCAAGATGAAAGAATTAGCTGAGCGTGCCGGTGGAGGATCCGGAG	90	0.000507694
USP8_Rhodanese__P40818_174_317	O43151	TET3	Methylcytosine dioxygenase TET3	1706	1721	GLALWEAKMKELAERA	mut	10	Q	E	mut_03351	wt_00012	CAGCCTCTTCATCTGGCGGCTTAGCGCTGTGGGAGGCGAAAATGAAAGAATTAGCCGAGCGTGCAGGTGGAGGATCCGGAG	90	0.000507694
USP8_Rhodanese__P40818_174_317	O43151	TET3	Methylcytosine dioxygenase TET3	1706	1721	GLALWEAKMKFLAERA	mut	10	Q	F	mut_03352	wt_00012	CAGCCTCTTCATCTGGCGGACTGGCTTTATGGGAAGCAAAAATGAAATTTCTGGCAGAACGTGCAGGTGGAGGATCCGGAG	86	0.00048513
USP8_Rhodanese__P40818_174_317	O43151	TET3	Methylcytosine dioxygenase TET3	1706	1721	GLALWEAKMKFLAERA	mut	10	Q	F	mut_03352	wt_00012	CAGCCTCTTCATCTGGCGGTTTAGCCTTATGGGAGGCCAAAATGAAATTTCTGGCAGAGCGGGCAGGTGGAGGATCCGGAG	86	0.00048513
USP8_Rhodanese__P40818_174_317	O43151	TET3	Methylcytosine dioxygenase TET3	1706	1721	GLALWEAKMKGLAERA	mut	10	Q	G	mut_03353	wt_00012	CAGCCTCTTCATCTGGCGGTCTTGCTCTGTGGGAAGCCAAAATGAAAGGTCTGGCTGAACGTGCAGGTGGAGGATCCGGAG	128	0.000722054
USP8_Rhodanese__P40818_174_317	O43151	TET3	Methylcytosine dioxygenase TET3	1706	1721	GLALWEAKMKGLAERA	mut	10	Q	G	mut_03353	wt_00012	CAGCCTCTTCATCTGGCGGCCTGGCACTGTGGGAAGCCAAAATGAAAGGTCTTGCTGAGCGTGCTGGTGGAGGATCCGGAG	128	0.000722054
USP8_Rhodanese__P40818_174_317	O43151	TET3	Methylcytosine dioxygenase TET3	1706	1721	GLALWEAKMKHLAERA	mut	10	Q	H	mut_03354	wt_00012	CAGCCTCTTCATCTGGCGGCTTAGCTCTTTGGGAAGCCAAAATGAAACATCTGGCAGAACGTGCTGGTGGAGGATCCGGAG	113	0.000637439
USP8_Rhodanese__P40818_174_317	O43151	TET3	Methylcytosine dioxygenase TET3	1706	1721	GLALWEAKMKHLAERA	mut	10	Q	H	mut_03354	wt_00012	CAGCCTCTTCATCTGGCGGTTTGGCACTGTGGGAAGCAAAAATGAAACATCTTGCTGAACGTGCAGGTGGAGGATCCGGAG	113	0.000637439
USP8_Rhodanese__P40818_174_317	O43151	TET3	Methylcytosine dioxygenase TET3	1706	1721	GLALWEAKMKILAERA	mut	10	Q	I	mut_03355	wt_00012	CAGCCTCTTCATCTGGCGGTTTAGCCCTGTGGGAGGCTAAAATGAAAATTTTAGCTGAACGTGCAGGTGGAGGATCCGGAG	56	0.000315899
USP8_Rhodanese__P40818_174_317	O43151	TET3	Methylcytosine dioxygenase TET3	1706	1721	GLALWEAKMKILAERA	mut	10	Q	I	mut_03355	wt_00012	CAGCCTCTTCATCTGGCGGTTTAGCGTTATGGGAAGCTAAAATGAAAATTCTGGCAGAGCGCGCAGGTGGAGGATCCGGAG	56	0.000315899
USP8_Rhodanese__P40818_174_317	O43151	TET3	Methylcytosine dioxygenase TET3	1706	1721	GLALWEAKMKKLAERA	mut	10	Q	K	mut_03356	wt_00012	CAGCCTCTTCATCTGGCGGGCTTGCCTTATGGGAGGCCAAGATGAAGAAGCTGGCGGAACGTGCCGGTGGAGGATCCGGAG	30	0.000169231
USP8_Rhodanese__P40818_174_317	O43151	TET3	Methylcytosine dioxygenase TET3	1706	1721	GLALWEAKMKKLAERA	mut	10	Q	K	mut_03356	wt_00012	CAGCCTCTTCATCTGGCGGTTTAGCTCTGTGGGAAGCGAAAATGAAGAAACTGGCCGAACGTGCGGGTGGAGGATCCGGAG	30	0.000169231
USP8_Rhodanese__P40818_174_317	O43151	TET3	Methylcytosine dioxygenase TET3	1706	1721	GLALWEAKMKLLAERA	mut	10	Q	L	mut_03357	wt_00012	CAGCCTCTTCATCTGGCGGGTTGGCGCTGTGGGAAGCGAAAATGAAATTACTGGCTGAACGTGCTGGTGGAGGATCCGGAG	89	0.000502053
USP8_Rhodanese__P40818_174_317	O43151	TET3	Methylcytosine dioxygenase TET3	1706	1721	GLALWEAKMKLLAERA	mut	10	Q	L	mut_03357	wt_00012	CAGCCTCTTCATCTGGCGGTCTGGCCTTATGGGAAGCGAAAATGAAATTGTTAGCAGAACGGGCGGGTGGAGGATCCGGAG	89	0.000502053
USP8_Rhodanese__P40818_174_317	O43151	TET3	Methylcytosine dioxygenase TET3	1706	1721	GLALWEAKMKMLAERA	mut	10	Q	M	mut_03358	wt_00012	CAGCCTCTTCATCTGGCGGTTTAGCATTATGGGAAGCAAAAATGAAAATGTTAGCCGAACGTGCGGGTGGAGGATCCGGAG	81	0.000456925
USP8_Rhodanese__P40818_174_317	O43151	TET3	Methylcytosine dioxygenase TET3	1706	1721	GLALWEAKMKMLAERA	mut	10	Q	M	mut_03358	wt_00012	CAGCCTCTTCATCTGGCGGTTTGGCTCTTTGGGAAGCCAAAATGAAAATGCTGGCTGAACGTGCTGGTGGAGGATCCGGAG	81	0.000456925
USP8_Rhodanese__P40818_174_317	O43151	TET3	Methylcytosine dioxygenase TET3	1706	1721	GLALWEAKMKNLAERA	mut	10	Q	N	mut_03359	wt_00012	CAGCCTCTTCATCTGGCGGGCTTGCGTTGTGGGAAGCAAAAATGAAAAATTTGGCGGAACGTGCAGGTGGAGGATCCGGAG	125	0.000705131
USP8_Rhodanese__P40818_174_317	O43151	TET3	Methylcytosine dioxygenase TET3	1706	1721	GLALWEAKMKNLAERA	mut	10	Q	N	mut_03359	wt_00012	CAGCCTCTTCATCTGGCGGTTTAGCACTGTGGGAAGCAAAAATGAAAAATCTGGCTGAACGTGCGGGTGGAGGATCCGGAG	125	0.000705131
USP8_Rhodanese__P40818_174_317	O43151	TET3	Methylcytosine dioxygenase TET3	1706	1721	GLALWEAKMKPLAERA	mut	10	Q	P	mut_03360	wt_00012	CAGCCTCTTCATCTGGCGGTCTTGCGTTATGGGAAGCCAAAATGAAACCACTTGCGGAACGTGCGGGTGGAGGATCCGGAG	122	0.000688208
USP8_Rhodanese__P40818_174_317	O43151	TET3	Methylcytosine dioxygenase TET3	1706	1721	GLALWEAKMKPLAERA	mut	10	Q	P	mut_03360	wt_00012	CAGCCTCTTCATCTGGCGGTTTAGCACTGTGGGAAGCCAAAATGAAACCGCTTGCCGAACGCGCAGGTGGAGGATCCGGAG	122	0.000688208
USP8_Rhodanese__P40818_174_317	O43151	TET3	Methylcytosine dioxygenase TET3	1706	1721	GLALWEAKMKRLAERA	mut	10	Q	R	mut_03361	wt_00012	CAGCCTCTTCATCTGGCGGTCTGGCGTTATGGGAAGCTAAAATGAAACGTCTGGCGGAACGTGCAGGTGGAGGATCCGGAG	120	0.000676926
USP8_Rhodanese__P40818_174_317	O43151	TET3	Methylcytosine dioxygenase TET3	1706	1721	GLALWEAKMKRLAERA	mut	10	Q	R	mut_03361	wt_00012	CAGCCTCTTCATCTGGCGGTTTAGCACTGTGGGAGGCGAAAATGAAACGTTTAGCCGAACGCGCAGGTGGAGGATCCGGAG	120	0.000676926
USP8_Rhodanese__P40818_174_317	O43151	TET3	Methylcytosine dioxygenase TET3	1706	1721	GLALWEAKMKSLAERA	mut	10	Q	S	mut_03362	wt_00012	CAGCCTCTTCATCTGGCGGCCTGGCACTTTGGGAAGCTAAAATGAAAAGTTTGGCCGAACGTGCAGGTGGAGGATCCGGAG	122	0.000688208
USP8_Rhodanese__P40818_174_317	O43151	TET3	Methylcytosine dioxygenase TET3	1706	1721	GLALWEAKMKSLAERA	mut	10	Q	S	mut_03362	wt_00012	CAGCCTCTTCATCTGGCGGATTGGCTTTATGGGAAGCAAAGATGAAATCTCTGGCGGAACGTGCGGGTGGAGGATCCGGAG	122	0.000688208
USP8_Rhodanese__P40818_174_317	O43151	TET3	Methylcytosine dioxygenase TET3	1706	1721	GLALWEAKMKTLAERA	mut	10	Q	T	mut_03363	wt_00012	CAGCCTCTTCATCTGGCGGGTTAGCACTTTGGGAAGCGAAAATGAAAACTTTAGCCGAGCGTGCGGGTGGAGGATCCGGAG	109	0.000614874
USP8_Rhodanese__P40818_174_317	O43151	TET3	Methylcytosine dioxygenase TET3	1706	1721	GLALWEAKMKTLAERA	mut	10	Q	T	mut_03363	wt_00012	CAGCCTCTTCATCTGGCGGCTTAGCGTTGTGGGAAGCTAAAATGAAAACGTTAGCCGAACGTGCAGGTGGAGGATCCGGAG	109	0.000614874
USP8_Rhodanese__P40818_174_317	O43151	TET3	Methylcytosine dioxygenase TET3	1706	1721	GLALWEAKMKVLAERA	mut	10	Q	V	mut_03364	wt_00012	CAGCCTCTTCATCTGGCGGTTTAGCATTGTGGGAGGCGAAAATGAAAGTATTGGCCGAACGTGCCGGTGGAGGATCCGGAG	86	0.00048513
USP8_Rhodanese__P40818_174_317	O43151	TET3	Methylcytosine dioxygenase TET3	1706	1721	GLALWEAKMKVLAERA	mut	10	Q	V	mut_03364	wt_00012	CAGCCTCTTCATCTGGCGGTCTTGCACTTTGGGAAGCTAAAATGAAGGTTCTTGCAGAACGCGCAGGTGGAGGATCCGGAG	86	0.00048513
USP8_Rhodanese__P40818_174_317	O43151	TET3	Methylcytosine dioxygenase TET3	1706	1721	GLALWEAKMKWLAERA	mut	10	Q	W	mut_03365	wt_00012	CAGCCTCTTCATCTGGCGGGCTGGCTCTGTGGGAAGCTAAAATGAAATGGTTGGCAGAACGTGCGGGTGGAGGATCCGGAG	201	0.00113385
USP8_Rhodanese__P40818_174_317	O43151	TET3	Methylcytosine dioxygenase TET3	1706	1721	GLALWEAKMKWLAERA	mut	10	Q	W	mut_03365	wt_00012	CAGCCTCTTCATCTGGCGGCCTGGCACTGTGGGAAGCTAAAATGAAATGGCTTGCGGAACGTGCGGGTGGAGGATCCGGAG	201	0.00113385
USP8_Rhodanese__P40818_174_317	O43151	TET3	Methylcytosine dioxygenase TET3	1706	1721	GLALWEAKMKYLAERA	mut	10	Q	Y	mut_03366	wt_00012	CAGCCTCTTCATCTGGCGGTCTGGCGCTGTGGGAGGCGAAAATGAAATATTTAGCTGAACGTGCTGGTGGAGGATCCGGAG	117	0.000660003
USP8_Rhodanese__P40818_174_317	O43151	TET3	Methylcytosine dioxygenase TET3	1706	1721	GLALWEAKMKYLAERA	mut	10	Q	Y	mut_03366	wt_00012	CAGCCTCTTCATCTGGCGGTCTGGCACTGTGGGAAGCCAAAATGAAATATTTAGCAGAACGTGCCGGTGGAGGATCCGGAG	117	0.000660003
USP8_Rhodanese__P40818_174_317	O43151	TET3	Methylcytosine dioxygenase TET3	1706	1721	GLALWEAKMKQAAERA	mut	11	L	A	mut_03367	wt_00012	CAGCCTCTTCATCTGGCGGTTTAGCACTTTGGGAAGCCAAGATGAAACAGGCGGCAGAGCGTGCAGGTGGAGGATCCGGAG	63	0.000355386
USP8_Rhodanese__P40818_174_317	O43151	TET3	Methylcytosine dioxygenase TET3	1706	1721	GLALWEAKMKQAAERA	mut	11	L	A	mut_03367	wt_00012	CAGCCTCTTCATCTGGCGGGCTGGCTTTATGGGAAGCTAAGATGAAACAAGCTGCTGAACGGGCTGGTGGAGGATCCGGAG	63	0.000355386
USP8_Rhodanese__P40818_174_317	O43151	TET3	Methylcytosine dioxygenase TET3	1706	1721	GLALWEAKMKQDAERA	mut	11	L	D	mut_03368	wt_00012	CAGCCTCTTCATCTGGCGGTTTAGCATTATGGGAAGCTAAAATGAAGCAGGATGCTGAACGCGCGGGTGGAGGATCCGGAG	53	0.000298976
USP8_Rhodanese__P40818_174_317	O43151	TET3	Methylcytosine dioxygenase TET3	1706	1721	GLALWEAKMKQDAERA	mut	11	L	D	mut_03368	wt_00012	CAGCCTCTTCATCTGGCGGTCTGGCGCTTTGGGAAGCTAAAATGAAACAGGATGCTGAACGCGCCGGTGGAGGATCCGGAG	53	0.000298976
USP8_Rhodanese__P40818_174_317	O43151	TET3	Methylcytosine dioxygenase TET3	1706	1721	GLALWEAKMKQEAERA	mut	11	L	E	mut_03369	wt_00012	CAGCCTCTTCATCTGGCGGCCTTGCGCTTTGGGAAGCCAAGATGAAACAAGAAGCAGAACGTGCCGGTGGAGGATCCGGAG	63	0.000355386
USP8_Rhodanese__P40818_174_317	O43151	TET3	Methylcytosine dioxygenase TET3	1706	1721	GLALWEAKMKQEAERA	mut	11	L	E	mut_03369	wt_00012	CAGCCTCTTCATCTGGCGGTCTTGCATTATGGGAAGCGAAAATGAAACAGGAAGCCGAACGCGCTGGTGGAGGATCCGGAG	63	0.000355386
USP8_Rhodanese__P40818_174_317	O43151	TET3	Methylcytosine dioxygenase TET3	1706	1721	GLALWEAKMKQFAERA	mut	11	L	F	mut_03370	wt_00012	CAGCCTCTTCATCTGGCGGCTTAGCTTTATGGGAAGCGAAGATGAAACAATTTGCAGAACGTGCGGGTGGAGGATCCGGAG	102	0.000575387
USP8_Rhodanese__P40818_174_317	O43151	TET3	Methylcytosine dioxygenase TET3	1706	1721	GLALWEAKMKQFAERA	mut	11	L	F	mut_03370	wt_00012	CAGCCTCTTCATCTGGCGGACTTGCCTTATGGGAAGCCAAAATGAAACAGTTTGCAGAACGTGCTGGTGGAGGATCCGGAG	102	0.000575387
USP8_Rhodanese__P40818_174_317	O43151	TET3	Methylcytosine dioxygenase TET3	1706	1721	GLALWEAKMKQGAERA	mut	11	L	G	mut_03371	wt_00012	CAGCCTCTTCATCTGGCGGGCTGGCTTTATGGGAAGCTAAGATGAAACAGGGTGCAGAACGTGCAGGTGGAGGATCCGGAG	135	0.000761542
USP8_Rhodanese__P40818_174_317	O43151	TET3	Methylcytosine dioxygenase TET3	1706	1721	GLALWEAKMKQGAERA	mut	11	L	G	mut_03371	wt_00012	CAGCCTCTTCATCTGGCGGTCTGGCATTATGGGAGGCCAAAATGAAACAGGGAGCAGAACGTGCAGGTGGAGGATCCGGAG	135	0.000761542
USP8_Rhodanese__P40818_174_317	O43151	TET3	Methylcytosine dioxygenase TET3	1706	1721	GLALWEAKMKQHAERA	mut	11	L	H	mut_03372	wt_00012	CAGCCTCTTCATCTGGCGGTCTGGCACTGTGGGAAGCCAAAATGAAACAACATGCTGAACGCGCAGGTGGAGGATCCGGAG	204	0.00115077
USP8_Rhodanese__P40818_174_317	O43151	TET3	Methylcytosine dioxygenase TET3	1706	1721	GLALWEAKMKQHAERA	mut	11	L	H	mut_03372	wt_00012	CAGCCTCTTCATCTGGCGGACTTGCCTTATGGGAAGCTAAAATGAAACAACATGCCGAACGCGCCGGTGGAGGATCCGGAG	204	0.00115077
USP8_Rhodanese__P40818_174_317	O43151	TET3	Methylcytosine dioxygenase TET3	1706	1721	GLALWEAKMKQIAERA	mut	11	L	I	mut_03373	wt_00012	CAGCCTCTTCATCTGGCGGGTTAGCGTTATGGGAAGCAAAAATGAAACAAATTGCTGAGCGCGCGGGTGGAGGATCCGGAG	83	0.000468207
USP8_Rhodanese__P40818_174_317	O43151	TET3	Methylcytosine dioxygenase TET3	1706	1721	GLALWEAKMKQIAERA	mut	11	L	I	mut_03373	wt_00012	CAGCCTCTTCATCTGGCGGTTTAGCCTTATGGGAAGCCAAGATGAAACAGATTGCAGAACGTGCGGGTGGAGGATCCGGAG	83	0.000468207
USP8_Rhodanese__P40818_174_317	O43151	TET3	Methylcytosine dioxygenase TET3	1706	1721	GLALWEAKMKQKAERA	mut	11	L	K	mut_03374	wt_00012	CAGCCTCTTCATCTGGCGGATTAGCTCTGTGGGAAGCAAAAATGAAACAGAAGGCCGAACGTGCTGGTGGAGGATCCGGAG	94	0.000530259
USP8_Rhodanese__P40818_174_317	O43151	TET3	Methylcytosine dioxygenase TET3	1706	1721	GLALWEAKMKQKAERA	mut	11	L	K	mut_03374	wt_00012	CAGCCTCTTCATCTGGCGGTCTGGCATTATGGGAGGCTAAAATGAAACAGAAAGCTGAACGTGCTGGTGGAGGATCCGGAG	94	0.000530259
USP8_Rhodanese__P40818_174_317	O43151	TET3	Methylcytosine dioxygenase TET3	1706	1721	GLALWEAKMKQMAERA	mut	11	L	M	mut_03375	wt_00012	CAGCCTCTTCATCTGGCGGTTTAGCGCTTTGGGAAGCAAAAATGAAACAAATGGCAGAACGTGCCGGTGGAGGATCCGGAG	103	0.000581028
USP8_Rhodanese__P40818_174_317	O43151	TET3	Methylcytosine dioxygenase TET3	1706	1721	GLALWEAKMKQMAERA	mut	11	L	M	mut_03375	wt_00012	CAGCCTCTTCATCTGGCGGTCTGGCGTTATGGGAAGCAAAAATGAAACAGATGGCAGAACGTGCTGGTGGAGGATCCGGAG	103	0.000581028
USP8_Rhodanese__P40818_174_317	O43151	TET3	Methylcytosine dioxygenase TET3	1706	1721	GLALWEAKMKQNAERA	mut	11	L	N	mut_03376	wt_00012	CAGCCTCTTCATCTGGCGGTTTAGCATTATGGGAAGCGAAAATGAAGCAGAACGCGGAACGTGCGGGTGGAGGATCCGGAG	92	0.000518976
USP8_Rhodanese__P40818_174_317	O43151	TET3	Methylcytosine dioxygenase TET3	1706	1721	GLALWEAKMKQNAERA	mut	11	L	N	mut_03376	wt_00012	CAGCCTCTTCATCTGGCGGCTTAGCGTTGTGGGAAGCCAAGATGAAACAGAATGCTGAACGTGCGGGTGGAGGATCCGGAG	92	0.000518976
USP8_Rhodanese__P40818_174_317	O43151	TET3	Methylcytosine dioxygenase TET3	1706	1721	GLALWEAKMKQPAERA	mut	11	L	P	mut_03377	wt_00012	CAGCCTCTTCATCTGGCGGCTTGGCTTTGTGGGAGGCTAAAATGAAGCAACCTGCGGAACGCGCCGGTGGAGGATCCGGAG	134	0.000755901
USP8_Rhodanese__P40818_174_317	O43151	TET3	Methylcytosine dioxygenase TET3	1706	1721	GLALWEAKMKQPAERA	mut	11	L	P	mut_03377	wt_00012	CAGCCTCTTCATCTGGCGGGCTGGCGTTATGGGAAGCTAAAATGAAGCAACCCGCTGAACGTGCAGGTGGAGGATCCGGAG	134	0.000755901
USP8_Rhodanese__P40818_174_317	O43151	TET3	Methylcytosine dioxygenase TET3	1706	1721	GLALWEAKMKQQAERA	mut	11	L	Q	mut_03378	wt_00012	CAGCCTCTTCATCTGGCGGTCTTGCACTGTGGGAAGCTAAGATGAAGCAACAAGCAGAACGGGCAGGTGGAGGATCCGGAG	103	0.000581028
USP8_Rhodanese__P40818_174_317	O43151	TET3	Methylcytosine dioxygenase TET3	1706	1721	GLALWEAKMKQQAERA	mut	11	L	Q	mut_03378	wt_00012	CAGCCTCTTCATCTGGCGGCCTGGCCTTATGGGAAGCCAAAATGAAACAACAAGCTGAACGCGCTGGTGGAGGATCCGGAG	103	0.000581028
USP8_Rhodanese__P40818_174_317	O43151	TET3	Methylcytosine dioxygenase TET3	1706	1721	GLALWEAKMKQRAERA	mut	11	L	R	mut_03379	wt_00012	CAGCCTCTTCATCTGGCGGGTTAGCTCTTTGGGAAGCGAAAATGAAACAACGCGCGGAACGTGCAGGTGGAGGATCCGGAG	87	0.000490771
USP8_Rhodanese__P40818_174_317	O43151	TET3	Methylcytosine dioxygenase TET3	1706	1721	GLALWEAKMKQRAERA	mut	11	L	R	mut_03379	wt_00012	CAGCCTCTTCATCTGGCGGCTTAGCACTTTGGGAGGCGAAAATGAAACAGCGTGCCGAACGTGCTGGTGGAGGATCCGGAG	87	0.000490771
USP8_Rhodanese__P40818_174_317	O43151	TET3	Methylcytosine dioxygenase TET3	1706	1721	GLALWEAKMKQSAERA	mut	11	L	S	mut_03380	wt_00012	CAGCCTCTTCATCTGGCGGTTTGGCCTTATGGGAGGCGAAAATGAAGCAAAGCGCAGAACGTGCAGGTGGAGGATCCGGAG	98	0.000552823
USP8_Rhodanese__P40818_174_317	O43151	TET3	Methylcytosine dioxygenase TET3	1706	1721	GLALWEAKMKQSAERA	mut	11	L	S	mut_03380	wt_00012	CAGCCTCTTCATCTGGCGGCCTGGCACTGTGGGAAGCTAAAATGAAACAATCTGCAGAGCGCGCAGGTGGAGGATCCGGAG	98	0.000552823
USP8_Rhodanese__P40818_174_317	O43151	TET3	Methylcytosine dioxygenase TET3	1706	1721	GLALWEAKMKQTAERA	mut	11	L	T	mut_03381	wt_00012	CAGCCTCTTCATCTGGCGGCTTAGCTTTATGGGAAGCGAAAATGAAGCAGACGGCGGAACGTGCAGGTGGAGGATCCGGAG	65	0.000366668
USP8_Rhodanese__P40818_174_317	O43151	TET3	Methylcytosine dioxygenase TET3	1706	1721	GLALWEAKMKQTAERA	mut	11	L	T	mut_03381	wt_00012	CAGCCTCTTCATCTGGCGGTCTTGCATTGTGGGAAGCGAAAATGAAACAGACTGCGGAACGCGCTGGTGGAGGATCCGGAG	65	0.000366668
USP8_Rhodanese__P40818_174_317	O43151	TET3	Methylcytosine dioxygenase TET3	1706	1721	GLALWEAKMKQVAERA	mut	11	L	V	mut_03382	wt_00012	CAGCCTCTTCATCTGGCGGTCTTGCATTATGGGAAGCGAAAATGAAACAGGTAGCTGAGCGCGCAGGTGGAGGATCCGGAG	64	0.000361027
USP8_Rhodanese__P40818_174_317	O43151	TET3	Methylcytosine dioxygenase TET3	1706	1721	GLALWEAKMKQVAERA	mut	11	L	V	mut_03382	wt_00012	CAGCCTCTTCATCTGGCGGCCTTGCATTATGGGAGGCCAAGATGAAGCAGGTTGCTGAACGTGCAGGTGGAGGATCCGGAG	64	0.000361027
USP8_Rhodanese__P40818_174_317	O43151	TET3	Methylcytosine dioxygenase TET3	1706	1721	GLALWEAKMKQWAERA	mut	11	L	W	mut_03383	wt_00012	CAGCCTCTTCATCTGGCGGCCTTGCATTATGGGAAGCGAAAATGAAACAGTGGGCAGAACGGGCCGGTGGAGGATCCGGAG	80	0.000451284
USP8_Rhodanese__P40818_174_317	O43151	TET3	Methylcytosine dioxygenase TET3	1706	1721	GLALWEAKMKQWAERA	mut	11	L	W	mut_03383	wt_00012	CAGCCTCTTCATCTGGCGGTCTGGCTTTATGGGAGGCCAAAATGAAACAATGGGCTGAACGTGCTGGTGGAGGATCCGGAG	80	0.000451284
USP8_Rhodanese__P40818_174_317	O43151	TET3	Methylcytosine dioxygenase TET3	1706	1721	GLALWEAKMKQYAERA	mut	11	L	Y	mut_03384	wt_00012	CAGCCTCTTCATCTGGCGGTCTTGCGCTGTGGGAAGCTAAAATGAAACAGTACGCTGAGCGTGCAGGTGGAGGATCCGGAG	107	0.000603592
USP8_Rhodanese__P40818_174_317	O43151	TET3	Methylcytosine dioxygenase TET3	1706	1721	GLALWEAKMKQYAERA	mut	11	L	Y	mut_03384	wt_00012	CAGCCTCTTCATCTGGCGGCTTGGCCTTATGGGAAGCAAAAATGAAACAATACGCTGAACGTGCGGGTGGAGGATCCGGAG	107	0.000603592
USP8_Rhodanese__P40818_174_317	O43151	TET3	Methylcytosine dioxygenase TET3	1706	1721	GLALWEAKMKQLDERA	mut	12	A	D	mut_03385	wt_00012	CAGCCTCTTCATCTGGCGGTCTGGCACTGTGGGAAGCGAAAATGAAACAATTAGACGAACGTGCTGGTGGAGGATCCGGAG	108	0.000609233
USP8_Rhodanese__P40818_174_317	O43151	TET3	Methylcytosine dioxygenase TET3	1706	1721	GLALWEAKMKQLDERA	mut	12	A	D	mut_03385	wt_00012	CAGCCTCTTCATCTGGCGGTCTGGCGCTGTGGGAAGCGAAAATGAAGCAATTAGATGAACGCGCGGGTGGAGGATCCGGAG	108	0.000609233
USP8_Rhodanese__P40818_174_317	O43151	TET3	Methylcytosine dioxygenase TET3	1706	1721	GLALWEAKMKQLEERA	mut	12	A	E	mut_03386	wt_00012	CAGCCTCTTCATCTGGCGGCTTAGCATTATGGGAGGCTAAAATGAAGCAGTTAGAAGAGCGTGCAGGTGGAGGATCCGGAG	72	0.000406156
USP8_Rhodanese__P40818_174_317	O43151	TET3	Methylcytosine dioxygenase TET3	1706	1721	GLALWEAKMKQLEERA	mut	12	A	E	mut_03386	wt_00012	CAGCCTCTTCATCTGGCGGCTTAGCGTTATGGGAAGCAAAAATGAAACAGTTGGAAGAACGTGCCGGTGGAGGATCCGGAG	72	0.000406156
USP8_Rhodanese__P40818_174_317	O43151	TET3	Methylcytosine dioxygenase TET3	1706	1721	GLALWEAKMKQLFERA	mut	12	A	F	mut_03387	wt_00012	CAGCCTCTTCATCTGGCGGCCTGGCGTTATGGGAAGCCAAAATGAAACAATTGTTTGAACGTGCAGGTGGAGGATCCGGAG	150	0.000846157
USP8_Rhodanese__P40818_174_317	O43151	TET3	Methylcytosine dioxygenase TET3	1706	1721	GLALWEAKMKQLFERA	mut	12	A	F	mut_03387	wt_00012	CAGCCTCTTCATCTGGCGGACTTGCATTGTGGGAAGCTAAGATGAAACAGTTATTTGAGCGCGCTGGTGGAGGATCCGGAG	150	0.000846157
USP8_Rhodanese__P40818_174_317	O43151	TET3	Methylcytosine dioxygenase TET3	1706	1721	GLALWEAKMKQLGERA	mut	12	A	G	mut_03388	wt_00012	CAGCCTCTTCATCTGGCGGCCTGGCATTGTGGGAAGCCAAAATGAAGCAATTGGGTGAACGTGCAGGTGGAGGATCCGGAG	157	0.000885645
USP8_Rhodanese__P40818_174_317	O43151	TET3	Methylcytosine dioxygenase TET3	1706	1721	GLALWEAKMKQLGERA	mut	12	A	G	mut_03388	wt_00012	CAGCCTCTTCATCTGGCGGACTTGCATTATGGGAAGCAAAAATGAAACAGCTGGGTGAACGCGCAGGTGGAGGATCCGGAG	157	0.000885645
USP8_Rhodanese__P40818_174_317	O43151	TET3	Methylcytosine dioxygenase TET3	1706	1721	GLALWEAKMKQLHERA	mut	12	A	H	mut_03389	wt_00012	CAGCCTCTTCATCTGGCGGGTTGGCGTTATGGGAAGCGAAAATGAAACAGCTTCATGAACGTGCTGGTGGAGGATCCGGAG	114	0.00064308
USP8_Rhodanese__P40818_174_317	O43151	TET3	Methylcytosine dioxygenase TET3	1706	1721	GLALWEAKMKQLHERA	mut	12	A	H	mut_03389	wt_00012	CAGCCTCTTCATCTGGCGGATTGGCACTGTGGGAAGCTAAAATGAAACAGCTGCATGAACGTGCAGGTGGAGGATCCGGAG	114	0.00064308
USP8_Rhodanese__P40818_174_317	O43151	TET3	Methylcytosine dioxygenase TET3	1706	1721	GLALWEAKMKQLIERA	mut	12	A	I	mut_03390	wt_00012	CAGCCTCTTCATCTGGCGGTTTAGCCCTGTGGGAAGCAAAGATGAAGCAGTTAATTGAACGTGCGGGTGGAGGATCCGGAG	130	0.000733336
USP8_Rhodanese__P40818_174_317	O43151	TET3	Methylcytosine dioxygenase TET3	1706	1721	GLALWEAKMKQLIERA	mut	12	A	I	mut_03390	wt_00012	CAGCCTCTTCATCTGGCGGACTGGCACTGTGGGAAGCTAAAATGAAACAATTAATTGAACGTGCAGGTGGAGGATCCGGAG	130	0.000733336
USP8_Rhodanese__P40818_174_317	O43151	TET3	Methylcytosine dioxygenase TET3	1706	1721	GLALWEAKMKQLKERA	mut	12	A	K	mut_03391	wt_00012	CAGCCTCTTCATCTGGCGGCCTTGCGTTATGGGAAGCGAAAATGAAGCAGTTAAAAGAACGCGCAGGTGGAGGATCCGGAG	61	0.000344104
USP8_Rhodanese__P40818_174_317	O43151	TET3	Methylcytosine dioxygenase TET3	1706	1721	GLALWEAKMKQLKERA	mut	12	A	K	mut_03391	wt_00012	CAGCCTCTTCATCTGGCGGTTTAGCTTTGTGGGAAGCGAAAATGAAACAGCTTAAAGAACGCGCGGGTGGAGGATCCGGAG	61	0.000344104
USP8_Rhodanese__P40818_174_317	O43151	TET3	Methylcytosine dioxygenase TET3	1706	1721	GLALWEAKMKQLLERA	mut	12	A	L	mut_03392	wt_00012	CAGCCTCTTCATCTGGCGGTTTAGCCTTATGGGAAGCGAAGATGAAGCAGTTGTTAGAACGTGCTGGTGGAGGATCCGGAG	80	0.000451284
USP8_Rhodanese__P40818_174_317	O43151	TET3	Methylcytosine dioxygenase TET3	1706	1721	GLALWEAKMKQLLERA	mut	12	A	L	mut_03392	wt_00012	CAGCCTCTTCATCTGGCGGTCTTGCTCTGTGGGAAGCCAAAATGAAACAATTATTGGAACGTGCTGGTGGAGGATCCGGAG	80	0.000451284
USP8_Rhodanese__P40818_174_317	O43151	TET3	Methylcytosine dioxygenase TET3	1706	1721	GLALWEAKMKQLMERA	mut	12	A	M	mut_03393	wt_00012	CAGCCTCTTCATCTGGCGGTTTAGCTTTATGGGAAGCAAAAATGAAACAGTTAATGGAACGGGCCGGTGGAGGATCCGGAG	67	0.00037795
USP8_Rhodanese__P40818_174_317	O43151	TET3	Methylcytosine dioxygenase TET3	1706	1721	GLALWEAKMKQLMERA	mut	12	A	M	mut_03393	wt_00012	CAGCCTCTTCATCTGGCGGTCTTGCCCTGTGGGAAGCTAAAATGAAACAGTTAATGGAACGTGCAGGTGGAGGATCCGGAG	67	0.00037795
USP8_Rhodanese__P40818_174_317	O43151	TET3	Methylcytosine dioxygenase TET3	1706	1721	GLALWEAKMKQLNERA	mut	12	A	N	mut_03394	wt_00012	CAGCCTCTTCATCTGGCGGTTTAGCTTTGTGGGAAGCCAAAATGAAACAGTTGAACGAACGCGCGGGTGGAGGATCCGGAG	80	0.000451284
USP8_Rhodanese__P40818_174_317	O43151	TET3	Methylcytosine dioxygenase TET3	1706	1721	GLALWEAKMKQLNERA	mut	12	A	N	mut_03394	wt_00012	CAGCCTCTTCATCTGGCGGCTTGGCTCTGTGGGAAGCGAAAATGAAACAACTGAATGAACGTGCTGGTGGAGGATCCGGAG	80	0.000451284
USP8_Rhodanese__P40818_174_317	O43151	TET3	Methylcytosine dioxygenase TET3	1706	1721	GLALWEAKMKQLPERA	mut	12	A	P	mut_03395	wt_00012	CAGCCTCTTCATCTGGCGGTCTGGCCCTTTGGGAAGCGAAAATGAAACAGCTTCCAGAACGTGCTGGTGGAGGATCCGGAG	128	0.000722054
USP8_Rhodanese__P40818_174_317	O43151	TET3	Methylcytosine dioxygenase TET3	1706	1721	GLALWEAKMKQLPERA	mut	12	A	P	mut_03395	wt_00012	CAGCCTCTTCATCTGGCGGTCTGGCGTTGTGGGAAGCAAAAATGAAACAATTACCTGAACGCGCTGGTGGAGGATCCGGAG	128	0.000722054
USP8_Rhodanese__P40818_174_317	O43151	TET3	Methylcytosine dioxygenase TET3	1706	1721	GLALWEAKMKQLQERA	mut	12	A	Q	mut_03396	wt_00012	CAGCCTCTTCATCTGGCGGCTTAGCACTGTGGGAAGCGAAAATGAAACAATTACAGGAACGTGCTGGTGGAGGATCCGGAG	135	0.000761542
USP8_Rhodanese__P40818_174_317	O43151	TET3	Methylcytosine dioxygenase TET3	1706	1721	GLALWEAKMKQLQERA	mut	12	A	Q	mut_03396	wt_00012	CAGCCTCTTCATCTGGCGGATTAGCATTGTGGGAAGCAAAAATGAAACAACTGCAAGAACGTGCGGGTGGAGGATCCGGAG	135	0.000761542
USP8_Rhodanese__P40818_174_317	O43151	TET3	Methylcytosine dioxygenase TET3	1706	1721	GLALWEAKMKQLRERA	mut	12	A	R	mut_03397	wt_00012	CAGCCTCTTCATCTGGCGGGTTGGCGTTATGGGAAGCAAAAATGAAACAGTTACGTGAACGCGCAGGTGGAGGATCCGGAG	120	0.000676926
USP8_Rhodanese__P40818_174_317	O43151	TET3	Methylcytosine dioxygenase TET3	1706	1721	GLALWEAKMKQLRERA	mut	12	A	R	mut_03397	wt_00012	CAGCCTCTTCATCTGGCGGTTTAGCCCTGTGGGAAGCGAAAATGAAGCAGCTGCGTGAACGTGCGGGTGGAGGATCCGGAG	120	0.000676926
USP8_Rhodanese__P40818_174_317	O43151	TET3	Methylcytosine dioxygenase TET3	1706	1721	GLALWEAKMKQLSERA	mut	12	A	S	mut_03398	wt_00012	CAGCCTCTTCATCTGGCGGTTTAGCTTTATGGGAGGCGAAAATGAAACAATTAAGCGAACGTGCCGGTGGAGGATCCGGAG	69	0.000389232
USP8_Rhodanese__P40818_174_317	O43151	TET3	Methylcytosine dioxygenase TET3	1706	1721	GLALWEAKMKQLSERA	mut	12	A	S	mut_03398	wt_00012	CAGCCTCTTCATCTGGCGGTTTAGCGCTGTGGGAGGCAAAAATGAAACAATTAAGCGAACGTGCTGGTGGAGGATCCGGAG	69	0.000389232
USP8_Rhodanese__P40818_174_317	O43151	TET3	Methylcytosine dioxygenase TET3	1706	1721	GLALWEAKMKQLTERA	mut	12	A	T	mut_03399	wt_00012	CAGCCTCTTCATCTGGCGGTTTAGCGCTTTGGGAAGCTAAAATGAAACAATTAACCGAGCGCGCGGGTGGAGGATCCGGAG	95	0.0005359
USP8_Rhodanese__P40818_174_317	O43151	TET3	Methylcytosine dioxygenase TET3	1706	1721	GLALWEAKMKQLTERA	mut	12	A	T	mut_03399	wt_00012	CAGCCTCTTCATCTGGCGGGCTTGCGTTATGGGAGGCAAAAATGAAGCAATTAACAGAACGTGCAGGTGGAGGATCCGGAG	95	0.0005359
USP8_Rhodanese__P40818_174_317	O43151	TET3	Methylcytosine dioxygenase TET3	1706	1721	GLALWEAKMKQLVERA	mut	12	A	V	mut_03400	wt_00012	CAGCCTCTTCATCTGGCGGTTTAGCGTTATGGGAAGCCAAAATGAAGCAACTGGTAGAACGTGCGGGTGGAGGATCCGGAG	68	0.000383591
USP8_Rhodanese__P40818_174_317	O43151	TET3	Methylcytosine dioxygenase TET3	1706	1721	GLALWEAKMKQLVERA	mut	12	A	V	mut_03400	wt_00012	CAGCCTCTTCATCTGGCGGTTTAGCATTATGGGAAGCGAAGATGAAACAACTGGTCGAACGCGCCGGTGGAGGATCCGGAG	68	0.000383591
USP8_Rhodanese__P40818_174_317	O43151	TET3	Methylcytosine dioxygenase TET3	1706	1721	GLALWEAKMKQLWERA	mut	12	A	W	mut_03401	wt_00012	CAGCCTCTTCATCTGGCGGTTTAGCGTTATGGGAAGCGAAAATGAAACAATTGTGGGAACGCGCCGGTGGAGGATCCGGAG	56	0.000315899
USP8_Rhodanese__P40818_174_317	O43151	TET3	Methylcytosine dioxygenase TET3	1706	1721	GLALWEAKMKQLWERA	mut	12	A	W	mut_03401	wt_00012	CAGCCTCTTCATCTGGCGGGCTTGCCCTTTGGGAAGCGAAAATGAAGCAGTTATGGGAACGTGCAGGTGGAGGATCCGGAG	56	0.000315899
USP8_Rhodanese__P40818_174_317	O43151	TET3	Methylcytosine dioxygenase TET3	1706	1721	GLALWEAKMKQLYERA	mut	12	A	Y	mut_03402	wt_00012	CAGCCTCTTCATCTGGCGGGTTAGCGCTGTGGGAAGCAAAAATGAAACAGTTATATGAGCGTGCGGGTGGAGGATCCGGAG	97	0.000547182
USP8_Rhodanese__P40818_174_317	O43151	TET3	Methylcytosine dioxygenase TET3	1706	1721	GLALWEAKMKQLYERA	mut	12	A	Y	mut_03402	wt_00012	CAGCCTCTTCATCTGGCGGCTTAGCACTGTGGGAAGCAAAGATGAAACAGCTTTATGAACGTGCCGGTGGAGGATCCGGAG	97	0.000547182
USP8_Rhodanese__P40818_174_317	O43151	TET3	Methylcytosine dioxygenase TET3	1706	1721	GLALWEAKMKQLAARA	mut	13	E	A	mut_03403	wt_00012	CAGCCTCTTCATCTGGCGGACTGGCATTATGGGAAGCCAAAATGAAACAACTGGCCGCCCGCGCAGGTGGAGGATCCGGAG	98	0.000552823
USP8_Rhodanese__P40818_174_317	O43151	TET3	Methylcytosine dioxygenase TET3	1706	1721	GLALWEAKMKQLAARA	mut	13	E	A	mut_03403	wt_00012	CAGCCTCTTCATCTGGCGGATTGGCGCTTTGGGAGGCTAAAATGAAACAACTGGCGGCACGTGCCGGTGGAGGATCCGGAG	98	0.000552823
USP8_Rhodanese__P40818_174_317	O43151	TET3	Methylcytosine dioxygenase TET3	1706	1721	GLALWEAKMKQLADRA	mut	13	E	D	mut_03404	wt_00012	CAGCCTCTTCATCTGGCGGTTTAGCTTTGTGGGAAGCGAAGATGAAACAACTGGCAGATCGTGCAGGTGGAGGATCCGGAG	88	0.000496412
USP8_Rhodanese__P40818_174_317	O43151	TET3	Methylcytosine dioxygenase TET3	1706	1721	GLALWEAKMKQLADRA	mut	13	E	D	mut_03404	wt_00012	CAGCCTCTTCATCTGGCGGTTTAGCACTGTGGGAAGCGAAAATGAAACAGCTGGCGGATCGTGCAGGTGGAGGATCCGGAG	88	0.000496412
USP8_Rhodanese__P40818_174_317	O43151	TET3	Methylcytosine dioxygenase TET3	1706	1721	GLALWEAKMKQLAFRA	mut	13	E	F	mut_03405	wt_00012	CAGCCTCTTCATCTGGCGGCTTAGCTTTGTGGGAAGCGAAAATGAAACAGTTAGCTTTTCGGGCGGGTGGAGGATCCGGAG	136	0.000767183
USP8_Rhodanese__P40818_174_317	O43151	TET3	Methylcytosine dioxygenase TET3	1706	1721	GLALWEAKMKQLAFRA	mut	13	E	F	mut_03405	wt_00012	CAGCCTCTTCATCTGGCGGATTAGCACTGTGGGAAGCTAAAATGAAACAGCTGGCATTTCGTGCAGGTGGAGGATCCGGAG	136	0.000767183
USP8_Rhodanese__P40818_174_317	O43151	TET3	Methylcytosine dioxygenase TET3	1706	1721	GLALWEAKMKQLAGRA	mut	13	E	G	mut_03406	wt_00012	CAGCCTCTTCATCTGGCGGTCTGGCACTGTGGGAAGCGAAAATGAAACAATTAGCGGGTCGTGCTGGTGGAGGATCCGGAG	125	0.000705131
USP8_Rhodanese__P40818_174_317	O43151	TET3	Methylcytosine dioxygenase TET3	1706	1721	GLALWEAKMKQLAGRA	mut	13	E	G	mut_03406	wt_00012	CAGCCTCTTCATCTGGCGGGCTTGCTTTATGGGAAGCTAAAATGAAACAACTGGCGGGACGTGCTGGTGGAGGATCCGGAG	125	0.000705131
USP8_Rhodanese__P40818_174_317	O43151	TET3	Methylcytosine dioxygenase TET3	1706	1721	GLALWEAKMKQLAHRA	mut	13	E	H	mut_03407	wt_00012	CAGCCTCTTCATCTGGCGGTTTAGCATTATGGGAAGCGAAAATGAAACAACTGGCTCACCGCGCGGGTGGAGGATCCGGAG	59	0.000332822
USP8_Rhodanese__P40818_174_317	O43151	TET3	Methylcytosine dioxygenase TET3	1706	1721	GLALWEAKMKQLAHRA	mut	13	E	H	mut_03407	wt_00012	CAGCCTCTTCATCTGGCGGTTTAGCTTTGTGGGAGGCGAAAATGAAGCAACTGGCGCACCGTGCAGGTGGAGGATCCGGAG	59	0.000332822
USP8_Rhodanese__P40818_174_317	O43151	TET3	Methylcytosine dioxygenase TET3	1706	1721	GLALWEAKMKQLAIRA	mut	13	E	I	mut_03408	wt_00012	CAGCCTCTTCATCTGGCGGTCTTGCATTATGGGAAGCGAAAATGAAACAACTTGCCATTCGTGCCGGTGGAGGATCCGGAG	195	0.0011
USP8_Rhodanese__P40818_174_317	O43151	TET3	Methylcytosine dioxygenase TET3	1706	1721	GLALWEAKMKQLAIRA	mut	13	E	I	mut_03408	wt_00012	CAGCCTCTTCATCTGGCGGCCTGGCACTTTGGGAAGCCAAGATGAAACAACTGGCCATCCGTGCAGGTGGAGGATCCGGAG	195	0.0011
USP8_Rhodanese__P40818_174_317	O43151	TET3	Methylcytosine dioxygenase TET3	1706	1721	GLALWEAKMKQLAKRA	mut	13	E	K	mut_03409	wt_00012	CAGCCTCTTCATCTGGCGGTCTGGCATTATGGGAAGCGAAAATGAAACAGTTAGCTAAACGCGCCGGTGGAGGATCCGGAG	85	0.000479489
USP8_Rhodanese__P40818_174_317	O43151	TET3	Methylcytosine dioxygenase TET3	1706	1721	GLALWEAKMKQLAKRA	mut	13	E	K	mut_03409	wt_00012	CAGCCTCTTCATCTGGCGGATTAGCCCTGTGGGAAGCGAAAATGAAACAATTAGCAAAACGCGCAGGTGGAGGATCCGGAG	85	0.000479489
USP8_Rhodanese__P40818_174_317	O43151	TET3	Methylcytosine dioxygenase TET3	1706	1721	GLALWEAKMKQLALRA	mut	13	E	L	mut_03410	wt_00012	CAGCCTCTTCATCTGGCGGTTTAGCGCTGTGGGAAGCCAAGATGAAACAGCTTGCATTACGTGCCGGTGGAGGATCCGGAG	120	0.000676926
USP8_Rhodanese__P40818_174_317	O43151	TET3	Methylcytosine dioxygenase TET3	1706	1721	GLALWEAKMKQLALRA	mut	13	E	L	mut_03410	wt_00012	CAGCCTCTTCATCTGGCGGGTTAGCTCTGTGGGAAGCCAAAATGAAGCAACTGGCTTTGCGTGCTGGTGGAGGATCCGGAG	120	0.000676926
USP8_Rhodanese__P40818_174_317	O43151	TET3	Methylcytosine dioxygenase TET3	1706	1721	GLALWEAKMKQLAMRA	mut	13	E	M	mut_03411	wt_00012	CAGCCTCTTCATCTGGCGGTTTAGCTTTGTGGGAAGCGAAGATGAAGCAGTTAGCAATGCGGGCTGGTGGAGGATCCGGAG	97	0.000547182
USP8_Rhodanese__P40818_174_317	O43151	TET3	Methylcytosine dioxygenase TET3	1706	1721	GLALWEAKMKQLAMRA	mut	13	E	M	mut_03411	wt_00012	CAGCCTCTTCATCTGGCGGTTTAGCGCTTTGGGAAGCAAAAATGAAACAGTTGGCCATGCGTGCTGGTGGAGGATCCGGAG	97	0.000547182
USP8_Rhodanese__P40818_174_317	O43151	TET3	Methylcytosine dioxygenase TET3	1706	1721	GLALWEAKMKQLANRA	mut	13	E	N	mut_03412	wt_00012	CAGCCTCTTCATCTGGCGGTTTGGCACTGTGGGAAGCAAAAATGAAACAGCTGGCAAATCGTGCAGGTGGAGGATCCGGAG	113	0.000637439
USP8_Rhodanese__P40818_174_317	O43151	TET3	Methylcytosine dioxygenase TET3	1706	1721	GLALWEAKMKQLANRA	mut	13	E	N	mut_03412	wt_00012	CAGCCTCTTCATCTGGCGGCTTAGCCTTATGGGAGGCTAAAATGAAACAATTGGCGAATCGTGCTGGTGGAGGATCCGGAG	113	0.000637439
USP8_Rhodanese__P40818_174_317	O43151	TET3	Methylcytosine dioxygenase TET3	1706	1721	GLALWEAKMKQLAPRA	mut	13	E	P	mut_03413	wt_00012	CAGCCTCTTCATCTGGCGGTCTGGCATTGTGGGAGGCCAAAATGAAACAGCTTGCACCACGTGCGGGTGGAGGATCCGGAG	163	0.000919491
USP8_Rhodanese__P40818_174_317	O43151	TET3	Methylcytosine dioxygenase TET3	1706	1721	GLALWEAKMKQLAPRA	mut	13	E	P	mut_03413	wt_00012	CAGCCTCTTCATCTGGCGGGTTAGCGTTATGGGAAGCCAAAATGAAACAGTTAGCGCCACGTGCTGGTGGAGGATCCGGAG	163	0.000919491
USP8_Rhodanese__P40818_174_317	O43151	TET3	Methylcytosine dioxygenase TET3	1706	1721	GLALWEAKMKQLAQRA	mut	13	E	Q	mut_03414	wt_00012	CAGCCTCTTCATCTGGCGGTCTGGCGTTGTGGGAAGCCAAAATGAAACAACTTGCTCAACGCGCTGGTGGAGGATCCGGAG	120	0.000676926
USP8_Rhodanese__P40818_174_317	O43151	TET3	Methylcytosine dioxygenase TET3	1706	1721	GLALWEAKMKQLAQRA	mut	13	E	Q	mut_03414	wt_00012	CAGCCTCTTCATCTGGCGGTCTTGCGTTATGGGAAGCAAAAATGAAACAGTTAGCACAACGTGCGGGTGGAGGATCCGGAG	120	0.000676926
USP8_Rhodanese__P40818_174_317	O43151	TET3	Methylcytosine dioxygenase TET3	1706	1721	GLALWEAKMKQLARRA	mut	13	E	R	mut_03415	wt_00012	CAGCCTCTTCATCTGGCGGTTTGGCTCTTTGGGAAGCAAAAATGAAACAATTAGCTCGTCGTGCGGGTGGAGGATCCGGAG	107	0.000603592
USP8_Rhodanese__P40818_174_317	O43151	TET3	Methylcytosine dioxygenase TET3	1706	1721	GLALWEAKMKQLARRA	mut	13	E	R	mut_03415	wt_00012	CAGCCTCTTCATCTGGCGGACTGGCCCTTTGGGAGGCTAAAATGAAACAATTGGCTCGTCGCGCCGGTGGAGGATCCGGAG	107	0.000603592
USP8_Rhodanese__P40818_174_317	O43151	TET3	Methylcytosine dioxygenase TET3	1706	1721	GLALWEAKMKQLASRA	mut	13	E	S	mut_03416	wt_00012	CAGCCTCTTCATCTGGCGGCTTGGCTTTATGGGAGGCGAAAATGAAGCAACTTGCGAGTCGTGCGGGTGGAGGATCCGGAG	84	0.000473848
USP8_Rhodanese__P40818_174_317	O43151	TET3	Methylcytosine dioxygenase TET3	1706	1721	GLALWEAKMKQLASRA	mut	13	E	S	mut_03416	wt_00012	CAGCCTCTTCATCTGGCGGTTTAGCTCTGTGGGAAGCGAAAATGAAACAATTGGCGTCTCGCGCTGGTGGAGGATCCGGAG	84	0.000473848
USP8_Rhodanese__P40818_174_317	O43151	TET3	Methylcytosine dioxygenase TET3	1706	1721	GLALWEAKMKQLATRA	mut	13	E	T	mut_03417	wt_00012	CAGCCTCTTCATCTGGCGGTTTAGCACTGTGGGAAGCCAAAATGAAACAGTTGGCAACACGTGCAGGTGGAGGATCCGGAG	92	0.000518976
USP8_Rhodanese__P40818_174_317	O43151	TET3	Methylcytosine dioxygenase TET3	1706	1721	GLALWEAKMKQLATRA	mut	13	E	T	mut_03417	wt_00012	CAGCCTCTTCATCTGGCGGCTTAGCTTTATGGGAGGCGAAAATGAAACAGCTGGCGACTCGCGCTGGTGGAGGATCCGGAG	92	0.000518976
USP8_Rhodanese__P40818_174_317	O43151	TET3	Methylcytosine dioxygenase TET3	1706	1721	GLALWEAKMKQLAVRA	mut	13	E	V	mut_03418	wt_00012	CAGCCTCTTCATCTGGCGGCCTGGCATTATGGGAAGCAAAGATGAAACAATTGGCAGTCCGCGCGGGTGGAGGATCCGGAG	114	0.00064308
USP8_Rhodanese__P40818_174_317	O43151	TET3	Methylcytosine dioxygenase TET3	1706	1721	GLALWEAKMKQLAVRA	mut	13	E	V	mut_03418	wt_00012	CAGCCTCTTCATCTGGCGGTCTTGCCCTGTGGGAAGCGAAAATGAAACAGTTAGCTGTACGTGCCGGTGGAGGATCCGGAG	114	0.00064308
USP8_Rhodanese__P40818_174_317	O43151	TET3	Methylcytosine dioxygenase TET3	1706	1721	GLALWEAKMKQLAWRA	mut	13	E	W	mut_03419	wt_00012	CAGCCTCTTCATCTGGCGGATTAGCTCTGTGGGAAGCCAAAATGAAACAGTTAGCATGGCGCGCCGGTGGAGGATCCGGAG	46	0.000259488
USP8_Rhodanese__P40818_174_317	O43151	TET3	Methylcytosine dioxygenase TET3	1706	1721	GLALWEAKMKQLAWRA	mut	13	E	W	mut_03419	wt_00012	CAGCCTCTTCATCTGGCGGATTAGCTTTGTGGGAAGCGAAGATGAAACAACTGGCGTGGCGCGCGGGTGGAGGATCCGGAG	46	0.000259488
USP8_Rhodanese__P40818_174_317	O43151	TET3	Methylcytosine dioxygenase TET3	1706	1721	GLALWEAKMKQLAYRA	mut	13	E	Y	mut_03420	wt_00012	CAGCCTCTTCATCTGGCGGCCTGGCGTTGTGGGAAGCCAAAATGAAACAGTTAGCGTATCGTGCAGGTGGAGGATCCGGAG	158	0.000891286
USP8_Rhodanese__P40818_174_317	O43151	TET3	Methylcytosine dioxygenase TET3	1706	1721	GLALWEAKMKQLAYRA	mut	13	E	Y	mut_03420	wt_00012	CAGCCTCTTCATCTGGCGGTTTAGCTTTGTGGGAAGCTAAAATGAAACAACTGGCGTACCGGGCAGGTGGAGGATCCGGAG	158	0.000891286
USP8_Rhodanese__P40818_174_317	O43151	TET3	Methylcytosine dioxygenase TET3	1706	1721	GLALWEAKMKQLAEAA	mut	14	R	A	mut_03421	wt_00012	CAGCCTCTTCATCTGGCGGTTTAGCATTGTGGGAGGCGAAAATGAAACAATTAGCCGAAGCGGCAGGTGGAGGATCCGGAG	30	0.000169231
USP8_Rhodanese__P40818_174_317	O43151	TET3	Methylcytosine dioxygenase TET3	1706	1721	GLALWEAKMKQLAEAA	mut	14	R	A	mut_03421	wt_00012	CAGCCTCTTCATCTGGCGGCTTAGCTTTGTGGGAAGCAAAAATGAAACAGCTGGCAGAAGCAGCAGGTGGAGGATCCGGAG	30	0.000169231
USP8_Rhodanese__P40818_174_317	O43151	TET3	Methylcytosine dioxygenase TET3	1706	1721	GLALWEAKMKQLAEDA	mut	14	R	D	mut_03422	wt_00012	CAGCCTCTTCATCTGGCGGTTTGGCTCTGTGGGAAGCTAAAATGAAACAACTGGCAGAGGATGCTGGTGGAGGATCCGGAG	32	0.000180514
USP8_Rhodanese__P40818_174_317	O43151	TET3	Methylcytosine dioxygenase TET3	1706	1721	GLALWEAKMKQLAEDA	mut	14	R	D	mut_03422	wt_00012	CAGCCTCTTCATCTGGCGGTTTAGCCTTGTGGGAGGCTAAAATGAAACAACTGGCAGAAGATGCGGGTGGAGGATCCGGAG	32	0.000180514
USP8_Rhodanese__P40818_174_317	O43151	TET3	Methylcytosine dioxygenase TET3	1706	1721	GLALWEAKMKQLAEEA	mut	14	R	E	mut_03423	wt_00012	CAGCCTCTTCATCTGGCGGCCTTGCATTATGGGAAGCGAAAATGAAACAACTTGCGGAAGAAGCCGGTGGAGGATCCGGAG	28	0.000157949
USP8_Rhodanese__P40818_174_317	O43151	TET3	Methylcytosine dioxygenase TET3	1706	1721	GLALWEAKMKQLAEEA	mut	14	R	E	mut_03423	wt_00012	CAGCCTCTTCATCTGGCGGCCTTGCGTTATGGGAAGCAAAAATGAAACAGTTAGCGGAAGAAGCGGGTGGAGGATCCGGAG	28	0.000157949
USP8_Rhodanese__P40818_174_317	O43151	TET3	Methylcytosine dioxygenase TET3	1706	1721	GLALWEAKMKQLAEFA	mut	14	R	F	mut_03424	wt_00012	CAGCCTCTTCATCTGGCGGTTTGGCATTATGGGAGGCGAAAATGAAACAGCTGGCAGAATTTGCAGGTGGAGGATCCGGAG	41	0.000231283
USP8_Rhodanese__P40818_174_317	O43151	TET3	Methylcytosine dioxygenase TET3	1706	1721	GLALWEAKMKQLAEFA	mut	14	R	F	mut_03424	wt_00012	CAGCCTCTTCATCTGGCGGCCTGGCTTTATGGGAAGCGAAAATGAAACAACTGGCAGAATTCGCTGGTGGAGGATCCGGAG	41	0.000231283
USP8_Rhodanese__P40818_174_317	O43151	TET3	Methylcytosine dioxygenase TET3	1706	1721	GLALWEAKMKQLAEGA	mut	14	R	G	mut_03425	wt_00012	CAGCCTCTTCATCTGGCGGATTAGCTCTGTGGGAAGCAAAGATGAAACAGCTGGCTGAAGGAGCGGGTGGAGGATCCGGAG	83	0.000468207
USP8_Rhodanese__P40818_174_317	O43151	TET3	Methylcytosine dioxygenase TET3	1706	1721	GLALWEAKMKQLAEGA	mut	14	R	G	mut_03425	wt_00012	CAGCCTCTTCATCTGGCGGCTTAGCGTTGTGGGAAGCGAAAATGAAACAGTTAGCCGAGGGTGCGGGTGGAGGATCCGGAG	83	0.000468207
USP8_Rhodanese__P40818_174_317	O43151	TET3	Methylcytosine dioxygenase TET3	1706	1721	GLALWEAKMKQLAEHA	mut	14	R	H	mut_03426	wt_00012	CAGCCTCTTCATCTGGCGGGTTAGCATTATGGGAAGCTAAAATGAAACAACTGGCAGAGCATGCAGGTGGAGGATCCGGAG	97	0.000547182
USP8_Rhodanese__P40818_174_317	O43151	TET3	Methylcytosine dioxygenase TET3	1706	1721	GLALWEAKMKQLAEHA	mut	14	R	H	mut_03426	wt_00012	CAGCCTCTTCATCTGGCGGTTTGGCACTGTGGGAGGCGAAAATGAAACAATTAGCGGAACATGCAGGTGGAGGATCCGGAG	97	0.000547182
USP8_Rhodanese__P40818_174_317	O43151	TET3	Methylcytosine dioxygenase TET3	1706	1721	GLALWEAKMKQLAEIA	mut	14	R	I	mut_03427	wt_00012	CAGCCTCTTCATCTGGCGGCCTGGCTCTGTGGGAAGCGAAAATGAAACAATTGGCAGAAATTGCAGGTGGAGGATCCGGAG	62	0.000349745
USP8_Rhodanese__P40818_174_317	O43151	TET3	Methylcytosine dioxygenase TET3	1706	1721	GLALWEAKMKQLAEIA	mut	14	R	I	mut_03427	wt_00012	CAGCCTCTTCATCTGGCGGATTAGCCCTTTGGGAAGCGAAAATGAAACAGCTGGCAGAAATTGCGGGTGGAGGATCCGGAG	62	0.000349745
USP8_Rhodanese__P40818_174_317	O43151	TET3	Methylcytosine dioxygenase TET3	1706	1721	GLALWEAKMKQLAEKA	mut	14	R	K	mut_03428	wt_00012	CAGCCTCTTCATCTGGCGGTTTAGCTCTGTGGGAAGCGAAGATGAAACAACTGGCAGAAAAGGCTGGTGGAGGATCCGGAG	21	0.000118462
USP8_Rhodanese__P40818_174_317	O43151	TET3	Methylcytosine dioxygenase TET3	1706	1721	GLALWEAKMKQLAEKA	mut	14	R	K	mut_03428	wt_00012	CAGCCTCTTCATCTGGCGGTTTAGCACTGTGGGAAGCGAAAATGAAACAACTGGCGGAAAAAGCAGGTGGAGGATCCGGAG	21	0.000118462
USP8_Rhodanese__P40818_174_317	O43151	TET3	Methylcytosine dioxygenase TET3	1706	1721	GLALWEAKMKQLAELA	mut	14	R	L	mut_03429	wt_00012	CAGCCTCTTCATCTGGCGGGTTAGCATTATGGGAAGCGAAAATGAAACAGCTGGCAGAACTGGCGGGTGGAGGATCCGGAG	78	0.000440002
USP8_Rhodanese__P40818_174_317	O43151	TET3	Methylcytosine dioxygenase TET3	1706	1721	GLALWEAKMKQLAELA	mut	14	R	L	mut_03429	wt_00012	CAGCCTCTTCATCTGGCGGTCTTGCCTTGTGGGAAGCTAAAATGAAACAACTTGCCGAACTTGCCGGTGGAGGATCCGGAG	78	0.000440002
USP8_Rhodanese__P40818_174_317	O43151	TET3	Methylcytosine dioxygenase TET3	1706	1721	GLALWEAKMKQLAEMA	mut	14	R	M	mut_03430	wt_00012	CAGCCTCTTCATCTGGCGGTTTAGCTCTGTGGGAAGCCAAAATGAAACAACTGGCCGAGATGGCAGGTGGAGGATCCGGAG	69	0.000389232
USP8_Rhodanese__P40818_174_317	O43151	TET3	Methylcytosine dioxygenase TET3	1706	1721	GLALWEAKMKQLAEMA	mut	14	R	M	mut_03430	wt_00012	CAGCCTCTTCATCTGGCGGCCTGGCATTATGGGAAGCTAAAATGAAGCAACTGGCAGAAATGGCTGGTGGAGGATCCGGAG	69	0.000389232
USP8_Rhodanese__P40818_174_317	O43151	TET3	Methylcytosine dioxygenase TET3	1706	1721	GLALWEAKMKQLAENA	mut	14	R	N	mut_03431	wt_00012	CAGCCTCTTCATCTGGCGGTCTGGCGTTATGGGAAGCGAAAATGAAACAATTAGCCGAAAATGCAGGTGGAGGATCCGGAG	64	0.000361027
USP8_Rhodanese__P40818_174_317	O43151	TET3	Methylcytosine dioxygenase TET3	1706	1721	GLALWEAKMKQLAENA	mut	14	R	N	mut_03431	wt_00012	CAGCCTCTTCATCTGGCGGTTTAGCACTTTGGGAGGCCAAAATGAAACAACTGGCTGAAAATGCCGGTGGAGGATCCGGAG	64	0.000361027
USP8_Rhodanese__P40818_174_317	O43151	TET3	Methylcytosine dioxygenase TET3	1706	1721	GLALWEAKMKQLAEPA	mut	14	R	P	mut_03432	wt_00012	CAGCCTCTTCATCTGGCGGGCTGGCCTTATGGGAAGCAAAGATGAAACAGCTGGCTGAACCAGCGGGTGGAGGATCCGGAG	35	0.000197437
USP8_Rhodanese__P40818_174_317	O43151	TET3	Methylcytosine dioxygenase TET3	1706	1721	GLALWEAKMKQLAEPA	mut	14	R	P	mut_03432	wt_00012	CAGCCTCTTCATCTGGCGGGTTAGCTTTATGGGAAGCGAAAATGAAACAACTGGCGGAACCGGCGGGTGGAGGATCCGGAG	35	0.000197437
USP8_Rhodanese__P40818_174_317	O43151	TET3	Methylcytosine dioxygenase TET3	1706	1721	GLALWEAKMKQLAEQA	mut	14	R	Q	mut_03433	wt_00012	CAGCCTCTTCATCTGGCGGGCTTGCGTTATGGGAAGCCAAAATGAAACAGTTAGCAGAACAAGCCGGTGGAGGATCCGGAG	67	0.00037795
USP8_Rhodanese__P40818_174_317	O43151	TET3	Methylcytosine dioxygenase TET3	1706	1721	GLALWEAKMKQLAEQA	mut	14	R	Q	mut_03433	wt_00012	CAGCCTCTTCATCTGGCGGTCTTGCACTGTGGGAAGCAAAAATGAAACAGCTGGCTGAACAAGCAGGTGGAGGATCCGGAG	67	0.00037795
USP8_Rhodanese__P40818_174_317	O43151	TET3	Methylcytosine dioxygenase TET3	1706	1721	GLALWEAKMKQLAESA	mut	14	R	S	mut_03434	wt_00012	CAGCCTCTTCATCTGGCGGCCTGGCACTTTGGGAGGCGAAAATGAAACAGTTAGCTGAAAGTGCTGGTGGAGGATCCGGAG	55	0.000310258
USP8_Rhodanese__P40818_174_317	O43151	TET3	Methylcytosine dioxygenase TET3	1706	1721	GLALWEAKMKQLAESA	mut	14	R	S	mut_03434	wt_00012	CAGCCTCTTCATCTGGCGGCTTAGCCTTATGGGAAGCCAAAATGAAACAGTTAGCTGAGTCGGCTGGTGGAGGATCCGGAG	55	0.000310258
USP8_Rhodanese__P40818_174_317	O43151	TET3	Methylcytosine dioxygenase TET3	1706	1721	GLALWEAKMKQLAETA	mut	14	R	T	mut_03435	wt_00012	CAGCCTCTTCATCTGGCGGTCTGGCCTTATGGGAAGCAAAGATGAAACAGTTAGCAGAAACGGCAGGTGGAGGATCCGGAG	50	0.000282052
USP8_Rhodanese__P40818_174_317	O43151	TET3	Methylcytosine dioxygenase TET3	1706	1721	GLALWEAKMKQLAETA	mut	14	R	T	mut_03435	wt_00012	CAGCCTCTTCATCTGGCGGTTTGGCGCTGTGGGAAGCGAAAATGAAACAACTTGCAGAAACAGCTGGTGGAGGATCCGGAG	50	0.000282052
USP8_Rhodanese__P40818_174_317	O43151	TET3	Methylcytosine dioxygenase TET3	1706	1721	GLALWEAKMKQLAEVA	mut	14	R	V	mut_03436	wt_00012	CAGCCTCTTCATCTGGCGGCTTGGCATTATGGGAAGCCAAAATGAAACAGTTAGCCGAAGTAGCGGGTGGAGGATCCGGAG	58	0.000327181
USP8_Rhodanese__P40818_174_317	O43151	TET3	Methylcytosine dioxygenase TET3	1706	1721	GLALWEAKMKQLAEVA	mut	14	R	V	mut_03436	wt_00012	CAGCCTCTTCATCTGGCGGTTTGGCGTTATGGGAAGCGAAAATGAAACAACTGGCGGAAGTAGCAGGTGGAGGATCCGGAG	58	0.000327181
USP8_Rhodanese__P40818_174_317	O43151	TET3	Methylcytosine dioxygenase TET3	1706	1721	GLALWEAKMKQLAEWA	mut	14	R	W	mut_03437	wt_00012	CAGCCTCTTCATCTGGCGGATTAGCATTATGGGAAGCAAAGATGAAACAATTAGCCGAATGGGCTGGTGGAGGATCCGGAG	68	0.000383591
USP8_Rhodanese__P40818_174_317	O43151	TET3	Methylcytosine dioxygenase TET3	1706	1721	GLALWEAKMKQLAEWA	mut	14	R	W	mut_03437	wt_00012	CAGCCTCTTCATCTGGCGGTCTGGCGTTATGGGAAGCAAAGATGAAACAGCTTGCAGAATGGGCCGGTGGAGGATCCGGAG	68	0.000383591
USP8_Rhodanese__P40818_174_317	O43151	TET3	Methylcytosine dioxygenase TET3	1706	1721	GLALWEAKMKQLAEYA	mut	14	R	Y	mut_03438	wt_00012	CAGCCTCTTCATCTGGCGGGTTGGCATTATGGGAAGCCAAAATGAAACAGTTAGCAGAATATGCGGGTGGAGGATCCGGAG	51	0.000287693
USP8_Rhodanese__P40818_174_317	O43151	TET3	Methylcytosine dioxygenase TET3	1706	1721	GLALWEAKMKQLAEYA	mut	14	R	Y	mut_03438	wt_00012	CAGCCTCTTCATCTGGCGGCTTAGCGTTATGGGAAGCGAAAATGAAACAGTTGGCGGAATACGCTGGTGGAGGATCCGGAG	51	0.000287693
USP8_Rhodanese__P40818_174_317	O43151	TET3	Methylcytosine dioxygenase TET3	1706	1721	GLALWEAKMKQLAERD	mut	15	A	D	mut_03439	wt_00012	CAGCCTCTTCATCTGGCGGCCTTGCGTTATGGGAAGCCAAAATGAAACAATTAGCAGAGCGTGACGGTGGAGGATCCGGAG	189	0.00106616
USP8_Rhodanese__P40818_174_317	O43151	TET3	Methylcytosine dioxygenase TET3	1706	1721	GLALWEAKMKQLAERD	mut	15	A	D	mut_03439	wt_00012	CAGCCTCTTCATCTGGCGGTCTGGCCCTGTGGGAAGCTAAAATGAAACAATTGGCTGAACGTGATGGTGGAGGATCCGGAG	189	0.00106616
USP8_Rhodanese__P40818_174_317	O43151	TET3	Methylcytosine dioxygenase TET3	1706	1721	GLALWEAKMKQLAERE	mut	15	A	E	mut_03440	wt_00012	CAGCCTCTTCATCTGGCGGTCTTGCGTTATGGGAAGCAAAAATGAAACAACTGGCGGAGCGTGAAGGTGGAGGATCCGGAG	70	0.000394873
USP8_Rhodanese__P40818_174_317	O43151	TET3	Methylcytosine dioxygenase TET3	1706	1721	GLALWEAKMKQLAERE	mut	15	A	E	mut_03440	wt_00012	CAGCCTCTTCATCTGGCGGCTTAGCCTTATGGGAAGCCAAAATGAAACAGCTGGCAGAGCGTGAAGGTGGAGGATCCGGAG	70	0.000394873
USP8_Rhodanese__P40818_174_317	O43151	TET3	Methylcytosine dioxygenase TET3	1706	1721	GLALWEAKMKQLAERF	mut	15	A	F	mut_03441	wt_00012	CAGCCTCTTCATCTGGCGGCCTGGCACTGTGGGAAGCGAAAATGAAACAGTTGGCAGAACGTTTTGGTGGAGGATCCGGAG	98	0.000552823
USP8_Rhodanese__P40818_174_317	O43151	TET3	Methylcytosine dioxygenase TET3	1706	1721	GLALWEAKMKQLAERF	mut	15	A	F	mut_03441	wt_00012	CAGCCTCTTCATCTGGCGGACTGGCATTATGGGAGGCTAAGATGAAACAACTGGCAGAACGGTTTGGTGGAGGATCCGGAG	98	0.000552823
USP8_Rhodanese__P40818_174_317	O43151	TET3	Methylcytosine dioxygenase TET3	1706	1721	GLALWEAKMKQLAERG	mut	15	A	G	mut_03442	wt_00012	CAGCCTCTTCATCTGGCGGCTTGGCGCTGTGGGAAGCGAAAATGAAACAGTTAGCAGAACGCGGTGGTGGAGGATCCGGAG	76	0.00042872
USP8_Rhodanese__P40818_174_317	O43151	TET3	Methylcytosine dioxygenase TET3	1706	1721	GLALWEAKMKQLAERG	mut	15	A	G	mut_03442	wt_00012	CAGCCTCTTCATCTGGCGGTTTAGCTCTGTGGGAAGCAAAAATGAAACAATTAGCAGAACGCGGCGGTGGAGGATCCGGAG	76	0.00042872
USP8_Rhodanese__P40818_174_317	O43151	TET3	Methylcytosine dioxygenase TET3	1706	1721	GLALWEAKMKQLAERH	mut	15	A	H	mut_03443	wt_00012	CAGCCTCTTCATCTGGCGGTTTGGCTCTGTGGGAAGCGAAAATGAAACAATTGGCCGAACGTCATGGTGGAGGATCCGGAG	79	0.000445643
USP8_Rhodanese__P40818_174_317	O43151	TET3	Methylcytosine dioxygenase TET3	1706	1721	GLALWEAKMKQLAERH	mut	15	A	H	mut_03443	wt_00012	CAGCCTCTTCATCTGGCGGCTTAGCGTTGTGGGAAGCAAAAATGAAACAATTAGCGGAGCGCCATGGTGGAGGATCCGGAG	79	0.000445643
USP8_Rhodanese__P40818_174_317	O43151	TET3	Methylcytosine dioxygenase TET3	1706	1721	GLALWEAKMKQLAERI	mut	15	A	I	mut_03444	wt_00012	CAGCCTCTTCATCTGGCGGCCTGGCTTTATGGGAAGCTAAAATGAAACAGCTGGCTGAACGTATTGGTGGAGGATCCGGAG	103	0.000581028
USP8_Rhodanese__P40818_174_317	O43151	TET3	Methylcytosine dioxygenase TET3	1706	1721	GLALWEAKMKQLAERI	mut	15	A	I	mut_03444	wt_00012	CAGCCTCTTCATCTGGCGGCTTAGCCCTGTGGGAAGCTAAGATGAAACAATTAGCAGAGCGTATTGGTGGAGGATCCGGAG	103	0.000581028
USP8_Rhodanese__P40818_174_317	O43151	TET3	Methylcytosine dioxygenase TET3	1706	1721	GLALWEAKMKQLAERK	mut	15	A	K	mut_03445	wt_00012	CAGCCTCTTCATCTGGCGGCCTGGCGTTATGGGAAGCGAAAATGAAGCAGTTAGCAGAACGTAAAGGTGGAGGATCCGGAG	53	0.000298976
USP8_Rhodanese__P40818_174_317	O43151	TET3	Methylcytosine dioxygenase TET3	1706	1721	GLALWEAKMKQLAERK	mut	15	A	K	mut_03445	wt_00012	CAGCCTCTTCATCTGGCGGCTTGGCGTTATGGGAAGCCAAAATGAAACAATTGGCAGAACGTAAGGGTGGAGGATCCGGAG	53	0.000298976
USP8_Rhodanese__P40818_174_317	O43151	TET3	Methylcytosine dioxygenase TET3	1706	1721	GLALWEAKMKQLAERL	mut	15	A	L	mut_03446	wt_00012	CAGCCTCTTCATCTGGCGGTTTGGCTTTGTGGGAAGCGAAGATGAAACAACTTGCAGAACGCTTAGGTGGAGGATCCGGAG	68	0.000383591
USP8_Rhodanese__P40818_174_317	O43151	TET3	Methylcytosine dioxygenase TET3	1706	1721	GLALWEAKMKQLAERL	mut	15	A	L	mut_03446	wt_00012	CAGCCTCTTCATCTGGCGGGTTAGCACTGTGGGAAGCCAAAATGAAACAGCTTGCCGAACGTCTGGGTGGAGGATCCGGAG	68	0.000383591
USP8_Rhodanese__P40818_174_317	O43151	TET3	Methylcytosine dioxygenase TET3	1706	1721	GLALWEAKMKQLAERM	mut	15	A	M	mut_03447	wt_00012	CAGCCTCTTCATCTGGCGGCTTGGCGTTGTGGGAAGCAAAAATGAAGCAATTGGCAGAACGTATGGGTGGAGGATCCGGAG	89	0.000502053
USP8_Rhodanese__P40818_174_317	O43151	TET3	Methylcytosine dioxygenase TET3	1706	1721	GLALWEAKMKQLAERM	mut	15	A	M	mut_03447	wt_00012	CAGCCTCTTCATCTGGCGGTTTAGCTCTGTGGGAAGCTAAAATGAAACAGCTGGCCGAACGTATGGGTGGAGGATCCGGAG	89	0.000502053
USP8_Rhodanese__P40818_174_317	O43151	TET3	Methylcytosine dioxygenase TET3	1706	1721	GLALWEAKMKQLAERN	mut	15	A	N	mut_03448	wt_00012	CAGCCTCTTCATCTGGCGGTTTAGCTCTGTGGGAGGCCAAAATGAAACAGTTAGCCGAACGTAACGGTGGAGGATCCGGAG	161	0.000908209
USP8_Rhodanese__P40818_174_317	O43151	TET3	Methylcytosine dioxygenase TET3	1706	1721	GLALWEAKMKQLAERN	mut	15	A	N	mut_03448	wt_00012	CAGCCTCTTCATCTGGCGGACTGGCGCTGTGGGAAGCCAAAATGAAACAACTTGCTGAACGCAATGGTGGAGGATCCGGAG	161	0.000908209
USP8_Rhodanese__P40818_174_317	O43151	TET3	Methylcytosine dioxygenase TET3	1706	1721	GLALWEAKMKQLAERP	mut	15	A	P	mut_03449	wt_00012	CAGCCTCTTCATCTGGCGGCTTGGCATTGTGGGAAGCAAAAATGAAACAACTGGCTGAACGTCCAGGTGGAGGATCCGGAG	108	0.000609233
USP8_Rhodanese__P40818_174_317	O43151	TET3	Methylcytosine dioxygenase TET3	1706	1721	GLALWEAKMKQLAERP	mut	15	A	P	mut_03449	wt_00012	CAGCCTCTTCATCTGGCGGTTTGGCACTGTGGGAAGCCAAAATGAAACAATTAGCCGAACGTCCTGGTGGAGGATCCGGAG	108	0.000609233
USP8_Rhodanese__P40818_174_317	O43151	TET3	Methylcytosine dioxygenase TET3	1706	1721	GLALWEAKMKQLAERQ	mut	15	A	Q	mut_03450	wt_00012	CAGCCTCTTCATCTGGCGGCTTAGCACTGTGGGAAGCGAAAATGAAACAGCTGGCTGAACGTCAGGGTGGAGGATCCGGAG	104	0.000586669
USP8_Rhodanese__P40818_174_317	O43151	TET3	Methylcytosine dioxygenase TET3	1706	1721	GLALWEAKMKQLAERQ	mut	15	A	Q	mut_03450	wt_00012	CAGCCTCTTCATCTGGCGGTCTGGCACTGTGGGAAGCAAAAATGAAACAATTAGCCGAACGTCAGGGTGGAGGATCCGGAG	104	0.000586669
USP8_Rhodanese__P40818_174_317	O43151	TET3	Methylcytosine dioxygenase TET3	1706	1721	GLALWEAKMKQLAERR	mut	15	A	R	mut_03451	wt_00012	CAGCCTCTTCATCTGGCGGCTTAGCACTGTGGGAGGCGAAAATGAAACAGTTGGCAGAACGGCGTGGTGGAGGATCCGGAG	96	0.000541541
USP8_Rhodanese__P40818_174_317	O43151	TET3	Methylcytosine dioxygenase TET3	1706	1721	GLALWEAKMKQLAERR	mut	15	A	R	mut_03451	wt_00012	CAGCCTCTTCATCTGGCGGGTTGGCCTTATGGGAAGCAAAAATGAAACAGTTAGCCGAACGTCGTGGTGGAGGATCCGGAG	96	0.000541541
USP8_Rhodanese__P40818_174_317	O43151	TET3	Methylcytosine dioxygenase TET3	1706	1721	GLALWEAKMKQLAERS	mut	15	A	S	mut_03452	wt_00012	CAGCCTCTTCATCTGGCGGTCTGGCTCTGTGGGAAGCGAAAATGAAACAGTTAGCAGAACGTTCAGGTGGAGGATCCGGAG	62	0.000349745
USP8_Rhodanese__P40818_174_317	O43151	TET3	Methylcytosine dioxygenase TET3	1706	1721	GLALWEAKMKQLAERS	mut	15	A	S	mut_03452	wt_00012	CAGCCTCTTCATCTGGCGGTCTGGCTTTGTGGGAAGCAAAAATGAAACAACTGGCCGAACGTTCTGGTGGAGGATCCGGAG	62	0.000349745
USP8_Rhodanese__P40818_174_317	O43151	TET3	Methylcytosine dioxygenase TET3	1706	1721	GLALWEAKMKQLAERT	mut	15	A	T	mut_03453	wt_00012	CAGCCTCTTCATCTGGCGGTCTGGCGCTGTGGGAAGCTAAGATGAAACAATTGGCCGAACGTACCGGTGGAGGATCCGGAG	79	0.000445643
USP8_Rhodanese__P40818_174_317	O43151	TET3	Methylcytosine dioxygenase TET3	1706	1721	GLALWEAKMKQLAERT	mut	15	A	T	mut_03453	wt_00012	CAGCCTCTTCATCTGGCGGTCTTGCACTTTGGGAAGCTAAAATGAAACAATTGGCGGAGCGGACAGGTGGAGGATCCGGAG	79	0.000445643
USP8_Rhodanese__P40818_174_317	O43151	TET3	Methylcytosine dioxygenase TET3	1706	1721	GLALWEAKMKQLAERV	mut	15	A	V	mut_03454	wt_00012	CAGCCTCTTCATCTGGCGGTTTAGCATTATGGGAGGCGAAAATGAAACAGCTGGCCGAACGTGTAGGTGGAGGATCCGGAG	86	0.00048513
USP8_Rhodanese__P40818_174_317	O43151	TET3	Methylcytosine dioxygenase TET3	1706	1721	GLALWEAKMKQLAERV	mut	15	A	V	mut_03454	wt_00012	CAGCCTCTTCATCTGGCGGGTTAGCGCTTTGGGAGGCGAAAATGAAACAGCTGGCTGAACGTGTAGGTGGAGGATCCGGAG	86	0.00048513
USP8_Rhodanese__P40818_174_317	O43151	TET3	Methylcytosine dioxygenase TET3	1706	1721	GLALWEAKMKQLAERW	mut	15	A	W	mut_03455	wt_00012	CAGCCTCTTCATCTGGCGGTCTGGCCTTATGGGAAGCTAAGATGAAACAACTGGCAGAACGTTGGGGTGGAGGATCCGGAG	60	0.000338463
USP8_Rhodanese__P40818_174_317	O43151	TET3	Methylcytosine dioxygenase TET3	1706	1721	GLALWEAKMKQLAERW	mut	15	A	W	mut_03455	wt_00012	CAGCCTCTTCATCTGGCGGTTTGGCACTGTGGGAAGCGAAAATGAAACAGTTAGCGGAACGTTGGGGTGGAGGATCCGGAG	60	0.000338463
USP8_Rhodanese__P40818_174_317	O43151	TET3	Methylcytosine dioxygenase TET3	1706	1721	GLALWEAKMKQLAERY	mut	15	A	Y	mut_03456	wt_00012	CAGCCTCTTCATCTGGCGGCCTGGCATTGTGGGAAGCGAAAATGAAACAATTGGCCGAACGTTATGGTGGAGGATCCGGAG	118	0.000665644
USP8_Rhodanese__P40818_174_317	O43151	TET3	Methylcytosine dioxygenase TET3	1706	1721	GLALWEAKMKQLAERY	mut	15	A	Y	mut_03456	wt_00012	CAGCCTCTTCATCTGGCGGCTTGGCCTTATGGGAAGCAAAAATGAAACAGTTGGCAGAACGTTATGGTGGAGGATCCGGAG	118	0.000665644
USP8_Rhodanese__P40818_174_317	Q5VZ46	KIAA1614	Uncharacterized protein KIAA1614	569	584	GMERVLGGLSSPLRLL	wt				wt_00013		CAGCCTCTTCATCTGGCGGTATGGAGCGTGTACTTGGCGGTTTATCCTCTCCGCTGCGGTTGTTGGGTGGAGGATCCGGAG	159	0.000896927
USP8_Rhodanese__P40818_174_317	Q5VZ46	KIAA1614	Uncharacterized protein KIAA1614	569	584	GMERVLGGLSSPLRLL	wt				wt_00013		CAGCCTCTTCATCTGGCGGCATGGAACGTGTTTTAGGTGGATTATCAAGTCCGCTTCGGTTATTAGGTGGAGGATCCGGAG	159	0.000896927
USP8_Rhodanese__P40818_174_317	Q5VZ46	KIAA1614	Uncharacterized protein KIAA1614	569	584	AMERVLGGLSSPLRLL	mut	0	G	A	mut_03457	wt_00013	CAGCCTCTTCATCTGGCGCTATGGAACGCGTACTTGGCGGTCTGTCCAGCCCACTGCGTCTGTTAGGTGGAGGATCCGGAG	228	0.00128616
USP8_Rhodanese__P40818_174_317	Q5VZ46	KIAA1614	Uncharacterized protein KIAA1614	569	584	AMERVLGGLSSPLRLL	mut	0	G	A	mut_03457	wt_00013	CAGCCTCTTCATCTGGCGCCATGGAACGTGTTCTGGGTGGTTTATCTAGTCCGCTTCGCTTGCTGGGTGGAGGATCCGGAG	228	0.00128616
USP8_Rhodanese__P40818_174_317	Q5VZ46	KIAA1614	Uncharacterized protein KIAA1614	569	584	DMERVLGGLSSPLRLL	mut	0	G	D	mut_03458	wt_00013	CAGCCTCTTCATCTGGCGATATGGAACGCGTTTTGGGTGGATTAAGTAGCCCACTGCGTTTACTTGGTGGAGGATCCGGAG	114	0.00064308
USP8_Rhodanese__P40818_174_317	Q5VZ46	KIAA1614	Uncharacterized protein KIAA1614	569	584	DMERVLGGLSSPLRLL	mut	0	G	D	mut_03458	wt_00013	CAGCCTCTTCATCTGGCGATATGGAACGCGTACTGGGTGGCTTAAGTAGCCCATTACGTCTGCTGGGTGGAGGATCCGGAG	114	0.00064308
USP8_Rhodanese__P40818_174_317	Q5VZ46	KIAA1614	Uncharacterized protein KIAA1614	569	584	EMERVLGGLSSPLRLL	mut	0	G	E	mut_03459	wt_00013	CAGCCTCTTCATCTGGCGAAATGGAACGTGTATTGGGTGGCCTGAGCAGTCCGTTACGCTTGTTGGGTGGAGGATCCGGAG	167	0.000942055
USP8_Rhodanese__P40818_174_317	Q5VZ46	KIAA1614	Uncharacterized protein KIAA1614	569	584	EMERVLGGLSSPLRLL	mut	0	G	E	mut_03459	wt_00013	CAGCCTCTTCATCTGGCGAAATGGAACGGGTGTTAGGCGGTCTGTCCTCTCCGTTACGTCTGTTAGGTGGAGGATCCGGAG	167	0.000942055
USP8_Rhodanese__P40818_174_317	Q5VZ46	KIAA1614	Uncharacterized protein KIAA1614	569	584	FMERVLGGLSSPLRLL	mut	0	G	F	mut_03460	wt_00013	CAGCCTCTTCATCTGGCTTCATGGAACGTGTATTAGGCGGTTTGTCTTCGCCACTGCGTCTGTTAGGTGGAGGATCCGGAG	57	0.00032154
USP8_Rhodanese__P40818_174_317	Q5VZ46	KIAA1614	Uncharacterized protein KIAA1614	569	584	FMERVLGGLSSPLRLL	mut	0	G	F	mut_03460	wt_00013	CAGCCTCTTCATCTGGCTTTATGGAACGTGTACTGGGTGGCCTTTCTAGCCCACTGCGCTTACTTGGTGGAGGATCCGGAG	57	0.00032154
USP8_Rhodanese__P40818_174_317	Q5VZ46	KIAA1614	Uncharacterized protein KIAA1614	569	584	HMERVLGGLSSPLRLL	mut	0	G	H	mut_03461	wt_00013	CAGCCTCTTCATCTGGCCACATGGAACGTGTACTTGGTGGTTTAAGTTCGCCGCTGCGTTTACTTGGTGGAGGATCCGGAG	205	0.00115642
USP8_Rhodanese__P40818_174_317	Q5VZ46	KIAA1614	Uncharacterized protein KIAA1614	569	584	HMERVLGGLSSPLRLL	mut	0	G	H	mut_03461	wt_00013	CAGCCTCTTCATCTGGCCATATGGAACGTGTCTTGGGTGGCCTGAGTAGTCCGTTACGCTTGTTAGGTGGAGGATCCGGAG	205	0.00115642
USP8_Rhodanese__P40818_174_317	Q5VZ46	KIAA1614	Uncharacterized protein KIAA1614	569	584	IMERVLGGLSSPLRLL	mut	0	G	I	mut_03462	wt_00013	CAGCCTCTTCATCTGGCATCATGGAACGTGTTCTTGGAGGACTGTCATCTCCGCTGCGCTTATTAGGTGGAGGATCCGGAG	104	0.000586669
USP8_Rhodanese__P40818_174_317	Q5VZ46	KIAA1614	Uncharacterized protein KIAA1614	569	584	IMERVLGGLSSPLRLL	mut	0	G	I	mut_03462	wt_00013	CAGCCTCTTCATCTGGCATTATGGAACGTGTACTGGGTGGCCTGTCTAGTCCGTTACGCCTTTTAGGTGGAGGATCCGGAG	104	0.000586669
USP8_Rhodanese__P40818_174_317	Q5VZ46	KIAA1614	Uncharacterized protein KIAA1614	569	584	KMERVLGGLSSPLRLL	mut	0	G	K	mut_03463	wt_00013	CAGCCTCTTCATCTGGCAAAATGGAACGTGTTCTGGGTGGTCTGAGTAGTCCGCTGCGGTTATTGGGTGGAGGATCCGGAG	109	0.000614874
USP8_Rhodanese__P40818_174_317	Q5VZ46	KIAA1614	Uncharacterized protein KIAA1614	569	584	KMERVLGGLSSPLRLL	mut	0	G	K	mut_03463	wt_00013	CAGCCTCTTCATCTGGCAAAATGGAACGTGTGTTAGGCGGTTTAAGTAGCCCACTTCGCCTTCTGGGTGGAGGATCCGGAG	109	0.000614874
USP8_Rhodanese__P40818_174_317	Q5VZ46	KIAA1614	Uncharacterized protein KIAA1614	569	584	LMERVLGGLSSPLRLL	mut	0	G	L	mut_03464	wt_00013	CAGCCTCTTCATCTGGCCTGATGGAACGCGTACTGGGTGGATTATCTAGTCCGCTTCGTTTGCTGGGTGGAGGATCCGGAG	115	0.000648721
USP8_Rhodanese__P40818_174_317	Q5VZ46	KIAA1614	Uncharacterized protein KIAA1614	569	584	LMERVLGGLSSPLRLL	mut	0	G	L	mut_03464	wt_00013	CAGCCTCTTCATCTGGCTTAATGGAACGTGTTCTGGGTGGTTTAAGTTCCCCATTGCGCCTGTTAGGTGGAGGATCCGGAG	115	0.000648721
USP8_Rhodanese__P40818_174_317	Q5VZ46	KIAA1614	Uncharacterized protein KIAA1614	569	584	MMERVLGGLSSPLRLL	mut	0	G	M	mut_03465	wt_00013	CAGCCTCTTCATCTGGCATGATGGAACGTGTACTTGGTGGTCTGTCATCGCCGTTACGTTTACTGGGTGGAGGATCCGGAG	69	0.000389232
USP8_Rhodanese__P40818_174_317	Q5VZ46	KIAA1614	Uncharacterized protein KIAA1614	569	584	MMERVLGGLSSPLRLL	mut	0	G	M	mut_03465	wt_00013	CAGCCTCTTCATCTGGCATGATGGAACGCGTGTTAGGCGGTCTTAGCTCTCCTTTACGTTTATTAGGTGGAGGATCCGGAG	69	0.000389232
USP8_Rhodanese__P40818_174_317	Q5VZ46	KIAA1614	Uncharacterized protein KIAA1614	569	584	NMERVLGGLSSPLRLL	mut	0	G	N	mut_03466	wt_00013	CAGCCTCTTCATCTGGCAACATGGAACGTGTTTTGGGTGGACTGTCCTCACCGCTGCGTTTATTGGGTGGAGGATCCGGAG	172	0.00097026
USP8_Rhodanese__P40818_174_317	Q5VZ46	KIAA1614	Uncharacterized protein KIAA1614	569	584	NMERVLGGLSSPLRLL	mut	0	G	N	mut_03466	wt_00013	CAGCCTCTTCATCTGGCAATATGGAACGCGTACTGGGTGGTTTGTCAAGTCCTCTGCGCTTACTTGGTGGAGGATCCGGAG	172	0.00097026
USP8_Rhodanese__P40818_174_317	Q5VZ46	KIAA1614	Uncharacterized protein KIAA1614	569	584	PMERVLGGLSSPLRLL	mut	0	G	P	mut_03467	wt_00013	CAGCCTCTTCATCTGGCCCAATGGAACGGGTGTTAGGCGGCTTGAGTTCACCACTGCGCTTATTAGGTGGAGGATCCGGAG	225	0.00126924
USP8_Rhodanese__P40818_174_317	Q5VZ46	KIAA1614	Uncharacterized protein KIAA1614	569	584	PMERVLGGLSSPLRLL	mut	0	G	P	mut_03467	wt_00013	CAGCCTCTTCATCTGGCCCAATGGAACGTGTTCTGGGTGGTTTATCATCACCGCTGCGTCTGTTAGGTGGAGGATCCGGAG	225	0.00126924
USP8_Rhodanese__P40818_174_317	Q5VZ46	KIAA1614	Uncharacterized protein KIAA1614	569	584	QMERVLGGLSSPLRLL	mut	0	G	Q	mut_03468	wt_00013	CAGCCTCTTCATCTGGCCAAATGGAACGTGTTTTAGGTGGTTTATCTAGTCCTCTGCGTTTACTTGGTGGAGGATCCGGAG	151	0.000851798
USP8_Rhodanese__P40818_174_317	Q5VZ46	KIAA1614	Uncharacterized protein KIAA1614	569	584	QMERVLGGLSSPLRLL	mut	0	G	Q	mut_03468	wt_00013	CAGCCTCTTCATCTGGCCAGATGGAACGTGTACTGGGTGGTTTATCTAGCCCACTTCGGTTATTGGGTGGAGGATCCGGAG	151	0.000851798
USP8_Rhodanese__P40818_174_317	Q5VZ46	KIAA1614	Uncharacterized protein KIAA1614	569	584	RMERVLGGLSSPLRLL	mut	0	G	R	mut_03469	wt_00013	CAGCCTCTTCATCTGGCCGTATGGAACGCGTTTTAGGCGGATTATCGAGCCCATTACGCTTATTGGGTGGAGGATCCGGAG	181	0.00102103
USP8_Rhodanese__P40818_174_317	Q5VZ46	KIAA1614	Uncharacterized protein KIAA1614	569	584	RMERVLGGLSSPLRLL	mut	0	G	R	mut_03469	wt_00013	CAGCCTCTTCATCTGGCCGTATGGAGCGGGTTCTGGGTGGTTTAAGTTCTCCATTACGTCTGCTGGGTGGAGGATCCGGAG	181	0.00102103
USP8_Rhodanese__P40818_174_317	Q5VZ46	KIAA1614	Uncharacterized protein KIAA1614	569	584	SMERVLGGLSSPLRLL	mut	0	G	S	mut_03470	wt_00013	CAGCCTCTTCATCTGGCTCAATGGAGCGGGTTCTGGGAGGCCTGTCGTCTCCTCTGCGTTTATTAGGTGGAGGATCCGGAG	169	0.000953337
USP8_Rhodanese__P40818_174_317	Q5VZ46	KIAA1614	Uncharacterized protein KIAA1614	569	584	SMERVLGGLSSPLRLL	mut	0	G	S	mut_03470	wt_00013	CAGCCTCTTCATCTGGCAGCATGGAACGCGTACTGGGTGGTCTGTCTAGCCCACTTCGTTTGTTAGGTGGAGGATCCGGAG	169	0.000953337
USP8_Rhodanese__P40818_174_317	Q5VZ46	KIAA1614	Uncharacterized protein KIAA1614	569	584	TMERVLGGLSSPLRLL	mut	0	G	T	mut_03471	wt_00013	CAGCCTCTTCATCTGGCACCATGGAACGCGTACTGGGTGGTTTATCTAGCCCACTTCGTCTGCTGGGTGGAGGATCCGGAG	280	0.00157949
USP8_Rhodanese__P40818_174_317	Q5VZ46	KIAA1614	Uncharacterized protein KIAA1614	569	584	TMERVLGGLSSPLRLL	mut	0	G	T	mut_03471	wt_00013	CAGCCTCTTCATCTGGCACTATGGAACGTGTTTTGGGTGGCCTGAGCAGCCCATTACGGTTACTTGGTGGAGGATCCGGAG	280	0.00157949
USP8_Rhodanese__P40818_174_317	Q5VZ46	KIAA1614	Uncharacterized protein KIAA1614	569	584	VMERVLGGLSSPLRLL	mut	0	G	V	mut_03472	wt_00013	CAGCCTCTTCATCTGGCGTTATGGAACGTGTTCTGGGTGGTTTATCATCCCCATTGCGTCTTCTGGGTGGAGGATCCGGAG	156	0.000880004
[truncated: 545 more rows]

## Sheet: S2.B_USP8_DMS_pairs
bait_identifier	hit_accession	hit_gene_name	hit_protein_name	hit_sequence_start	hit_sequence_stop	mutated_position	wild_type	mutant	hit_library_peptide_wt	hit_library_peptide_mut	relationship_id_wt	relationship_id_mut	hit_peptide_fraction_in_coverage_wt	hit_peptide_fraction_in_coverage_mut	hit_peptide_fractions_ratio
[truncated: 1,152 more rows]
