# Supplementary material for: Elucidation of short linear motif-based interactions of the MIT and rhodanese domains of the ubiquitin-specific protease 8
Source: Biol Direct. 2025 May 6;20:59. doi: 10.1186/s13062-025-00638-7 (PMC12057046; doi:10.1186/s13062-025-00638-7)
Supplement: Supplementary file 4 — Supplementary Material 4 [file 13062_2025_638_MOESM4_ESM.xlsx]

## Sheet: Table S3 legend
Table S3.	PSSM scores for USP8 MIT DMS analysis
S3.A	NGS counts ProP-PD results
S3.B	Pair counts ProP-PD results
S3.C	MLPH PSSM table
S3.D	EFCAB12 PSSM table
Comlumns Legend:
bait_identifier	Internal identifyer for the selection bait
hit_accession	Enriched prey (hit) Uniprot Accession identifier
hit_gene_name	Enriched prey (hit) gene name
hit_sequence_start	According to the Uniprot entry
hit_sequence_stop	According to the Uniprot entry
hit_library_peptide	Peptide sequence in the USP8_DMS library
wt_or_mut	Library peptide descriptor as the wildtype (wt) or mutated (mut) version
mutated_position	If mutated, the local position of the mutation (from 0 to 15)
wild_type	Amino acid in the wildtype sequence at the position
mutant	Amino acid in the mutated sequence at the position
relationship_id	Internal identifyer of the peptide for ease of pairing wt and mutants together
relates_to_wt	For the mutated peptides, the pairing wildtype peptide identifyer
replica1_counts	NGS counts for the expreimental replica 1 (expriment number: )
replica2_counts	NGS counts for the expreimental replica 2 (expriment number: )
replica1_fraction	Fracional count for the experimental replica 1
replica2_fraction	Fracional count for the experimental replica 2
average	Average of the fractional counts
hit_library_peptide_wt	Sequence of the wildtype peptide in the USP8_DMS library
hit_library_peptide_mut	Sequence of the mutatedpeptide in the USP8_DMS library
relationship_id_wt	Internal identifyer of the wildtype peptide
relationship_id_mut	Internal identifyer of the mutated peptide
hit_peptide_averaged_fraction_wt	Average of the fractional counts of the wildtype peptide
hit_peptide_averaged_fraction_mut	Average of the fractional counts of the mutated peptide
hit_pair_ratio	Ratio of the fractional counts

## Sheet: S3.A_ProP-PD_NGS
bait_identifier	hit_accession	hit_gene_name	hit_sequence_start	hit_sequence_stop	hit_library_peptide	wt_or_mut	mutated_position	wild_type	mutant	relationship_id	relates_to_wt	replica1_counts	replica2_counts	replica1_fraction	replica2_fraction	average
USP8_MIT__P40818_1_142	Q6NXP0	EFCAB12	2	17	MDDDYEAYHSLFLSLL	wt				wt_00016		10	318	0.000162501	0.00259403	0.00137827
USP8_MIT__P40818_1_142	Q6NXP0	EFCAB12	2	17	WDDDYEAYHSLFLSLL	mut	0	M	W	mut_04337	wt_00016	212	166	0.00344503	0.00135412	0.00239957
USP8_MIT__P40818_1_142	Q6NXP0	EFCAB12	2	17	FDDDYEAYHSLFLSLL	mut	0	M	F	mut_04324	wt_00016	0	3	0	2.4472e-05	1.2236e-05
USP8_MIT__P40818_1_142	Q6NXP0	EFCAB12	2	17	IDDDYEAYHSLFLSLL	mut	0	M	I	mut_04327	wt_00016	14	14804	0.000227502	0.120761	0.0604944
USP8_MIT__P40818_1_142	Q6NXP0	EFCAB12	2	17	QDDDYEAYHSLFLSLL	mut	0	M	Q	mut_04332	wt_00016	13	74	0.000211252	0.000603643	0.000407447
USP8_MIT__P40818_1_142	Q6NXP0	EFCAB12	2	17	PDDDYEAYHSLFLSLL	mut	0	M	P	mut_04331	wt_00016	6	21	9.75007e-05	0.000171304	0.000134402
USP8_MIT__P40818_1_142	Q6NXP0	EFCAB12	2	17	LDDDYEAYHSLFLSLL	mut	0	M	L	mut_04329	wt_00016	318	1	0.00516754	8.15734e-06	0.00258785
USP8_MIT__P40818_1_142	Q6NXP0	EFCAB12	2	17	SDDDYEAYHSLFLSLL	mut	0	M	S	mut_04334	wt_00016	1	4	1.62501e-05	3.26294e-05	2.44397e-05
USP8_MIT__P40818_1_142	Q6NXP0	EFCAB12	2	17	YDDDYEAYHSLFLSLL	mut	0	M	Y	mut_04338	wt_00016	30	264	0.000487504	0.00215354	0.00132052
USP8_MIT__P40818_1_142	Q6NXP0	EFCAB12	2	17	NDDDYEAYHSLFLSLL	mut	0	M	N	mut_04330	wt_00016	9	1	0.000146251	8.15734e-06	7.72042e-05
USP8_MIT__P40818_1_142	Q6NXP0	EFCAB12	2	17	HDDDYEAYHSLFLSLL	mut	0	M	H	mut_04326	wt_00016	3	2	4.87504e-05	1.63147e-05	3.25325e-05
USP8_MIT__P40818_1_142	Q6NXP0	EFCAB12	2	17	DDDDYEAYHSLFLSLL	mut	0	M	D	mut_04322	wt_00016	1	214	1.62501e-05	0.00174567	0.00088096
USP8_MIT__P40818_1_142	Q6NXP0	EFCAB12	2	17	TDDDYEAYHSLFLSLL	mut	0	M	T	mut_04335	wt_00016	2	7	3.25002e-05	5.71014e-05	4.48008e-05
USP8_MIT__P40818_1_142	Q6NXP0	EFCAB12	2	17	EDDDYEAYHSLFLSLL	mut	0	M	E	mut_04323	wt_00016	1	2358	1.62501e-05	0.019235	0.00962563
USP8_MIT__P40818_1_142	Q6NXP0	EFCAB12	2	17	GDDDYEAYHSLFLSLL	mut	0	M	G	mut_04325	wt_00016	0	48	0	0.000391552	0.000195776
USP8_MIT__P40818_1_142	Q6NXP0	EFCAB12	2	17	VDDDYEAYHSLFLSLL	mut	0	M	V	mut_04336	wt_00016	0	8	0	6.52587e-05	3.26294e-05
USP8_MIT__P40818_1_142	Q6NXP0	EFCAB12	2	17	ADDDYEAYHSLFLSLL	mut	0	M	A	mut_04321	wt_00016	0	3	0	2.4472e-05	1.2236e-05
USP8_MIT__P40818_1_142	Q6NXP0	EFCAB12	2	17	MNDDYEAYHSLFLSLL	mut	1	D	N	mut_04348	wt_00016	11	1	0.000178751	8.15734e-06	9.34543e-05
USP8_MIT__P40818_1_142	Q6NXP0	EFCAB12	2	17	MFDDYEAYHSLFLSLL	mut	1	D	F	mut_04341	wt_00016	7	54	0.000113751	0.000440496	0.000277124
USP8_MIT__P40818_1_142	Q6NXP0	EFCAB12	2	17	MRDDYEAYHSLFLSLL	mut	1	D	R	mut_04351	wt_00016	29	16	0.000471254	0.000130517	0.000300885
USP8_MIT__P40818_1_142	Q6NXP0	EFCAB12	2	17	MYDDYEAYHSLFLSLL	mut	1	D	Y	mut_04356	wt_00016	0	5	0	4.07867e-05	2.03933e-05
USP8_MIT__P40818_1_142	Q6NXP0	EFCAB12	2	17	MADDYEAYHSLFLSLL	mut	1	D	A	mut_04339	wt_00016	13	0	0.000211252	0	0.000105626
USP8_MIT__P40818_1_142	Q6NXP0	EFCAB12	2	17	MVDDYEAYHSLFLSLL	mut	1	D	V	mut_04354	wt_00016	27	2	0.000438753	1.63147e-05	0.000227534
USP8_MIT__P40818_1_142	Q6NXP0	EFCAB12	2	17	MLDDYEAYHSLFLSLL	mut	1	D	L	mut_04346	wt_00016	5	0	8.12506e-05	0	4.06253e-05
USP8_MIT__P40818_1_142	Q6NXP0	EFCAB12	2	17	MKDDYEAYHSLFLSLL	mut	1	D	K	mut_04345	wt_00016	0	13	0	0.000106045	5.30227e-05
USP8_MIT__P40818_1_142	Q6NXP0	EFCAB12	2	17	MQDDYEAYHSLFLSLL	mut	1	D	Q	mut_04350	wt_00016	1	0	1.62501e-05	0	8.12506e-06
USP8_MIT__P40818_1_142	Q6NXP0	EFCAB12	2	17	MSDDYEAYHSLFLSLL	mut	1	D	S	mut_04352	wt_00016	1	3	1.62501e-05	2.4472e-05	2.03611e-05
USP8_MIT__P40818_1_142	Q6NXP0	EFCAB12	2	17	MMDDYEAYHSLFLSLL	mut	1	D	M	mut_04347	wt_00016	1	7	1.62501e-05	5.71014e-05	3.66757e-05
USP8_MIT__P40818_1_142	Q6NXP0	EFCAB12	2	17	MEDDYEAYHSLFLSLL	mut	1	D	E	mut_04340	wt_00016	3	15	4.87504e-05	0.00012236	8.55552e-05
USP8_MIT__P40818_1_142	Q6NXP0	EFCAB12	2	17	MIDDYEAYHSLFLSLL	mut	1	D	I	mut_04344	wt_00016	0	1	0	8.15734e-06	4.07867e-06
USP8_MIT__P40818_1_142	Q6NXP0	EFCAB12	2	17	MGDDYEAYHSLFLSLL	mut	1	D	G	mut_04342	wt_00016	0	1	0	8.15734e-06	4.07867e-06
USP8_MIT__P40818_1_142	Q6NXP0	EFCAB12	2	17	MPDDYEAYHSLFLSLL	mut	1	D	P	mut_04349	wt_00016	0	2	0	1.63147e-05	8.15734e-06
USP8_MIT__P40818_1_142	Q6NXP0	EFCAB12	2	17	MHDDYEAYHSLFLSLL	mut	1	D	H	mut_04343	wt_00016	0	1	0	8.15734e-06	4.07867e-06
USP8_MIT__P40818_1_142	Q6NXP0	EFCAB12	2	17	MDGDYEAYHSLFLSLL	mut	2	D	G	mut_04360	wt_00016	9	1870	0.000146251	0.0152542	0.00770024
USP8_MIT__P40818_1_142	Q6NXP0	EFCAB12	2	17	MDADYEAYHSLFLSLL	mut	2	D	A	mut_04357	wt_00016	157	0	0.00255127	0	0.00127563
USP8_MIT__P40818_1_142	Q6NXP0	EFCAB12	2	17	MDPDYEAYHSLFLSLL	mut	2	D	P	mut_04367	wt_00016	0	1	0	8.15734e-06	4.07867e-06
USP8_MIT__P40818_1_142	Q6NXP0	EFCAB12	2	17	MDYDYEAYHSLFLSLL	mut	2	D	Y	mut_04374	wt_00016	4	0	6.50005e-05	0	3.25002e-05
USP8_MIT__P40818_1_142	Q6NXP0	EFCAB12	2	17	MDMDYEAYHSLFLSLL	mut	2	D	M	mut_04365	wt_00016	2	0	3.25002e-05	0	1.62501e-05
USP8_MIT__P40818_1_142	Q6NXP0	EFCAB12	2	17	MDHDYEAYHSLFLSLL	mut	2	D	H	mut_04361	wt_00016	28	0	0.000455003	0	0.000227502
USP8_MIT__P40818_1_142	Q6NXP0	EFCAB12	2	17	MDEDYEAYHSLFLSLL	mut	2	D	E	mut_04358	wt_00016	53	4	0.000861256	3.26294e-05	0.000446943
USP8_MIT__P40818_1_142	Q6NXP0	EFCAB12	2	17	MDLDYEAYHSLFLSLL	mut	2	D	L	mut_04364	wt_00016	60	15	0.000975007	0.00012236	0.000548684
USP8_MIT__P40818_1_142	Q6NXP0	EFCAB12	2	17	MDWDYEAYHSLFLSLL	mut	2	D	W	mut_04373	wt_00016	54	24	0.000877507	0.000195776	0.000536641
USP8_MIT__P40818_1_142	Q6NXP0	EFCAB12	2	17	MDVDYEAYHSLFLSLL	mut	2	D	V	mut_04372	wt_00016	0	44	0	0.000358923	0.000179461
USP8_MIT__P40818_1_142	Q6NXP0	EFCAB12	2	17	MDTDYEAYHSLFLSLL	mut	2	D	T	mut_04371	wt_00016	1	1	1.62501e-05	8.15734e-06	1.22037e-05
USP8_MIT__P40818_1_142	Q6NXP0	EFCAB12	2	17	MDFDYEAYHSLFLSLL	mut	2	D	F	mut_04359	wt_00016	1	1	1.62501e-05	8.15734e-06	1.22037e-05
USP8_MIT__P40818_1_142	Q6NXP0	EFCAB12	2	17	MDQDYEAYHSLFLSLL	mut	2	D	Q	mut_04368	wt_00016	0	42	0	0.000342608	0.000171304
USP8_MIT__P40818_1_142	Q6NXP0	EFCAB12	2	17	MDSDYEAYHSLFLSLL	mut	2	D	S	mut_04370	wt_00016	0	8	0	6.52587e-05	3.26294e-05
USP8_MIT__P40818_1_142	Q6NXP0	EFCAB12	2	17	MDNDYEAYHSLFLSLL	mut	2	D	N	mut_04366	wt_00016	0	17	0	0.000138675	6.93374e-05
USP8_MIT__P40818_1_142	Q6NXP0	EFCAB12	2	17	MDIDYEAYHSLFLSLL	mut	2	D	I	mut_04362	wt_00016	0	1	0	8.15734e-06	4.07867e-06
USP8_MIT__P40818_1_142	Q6NXP0	EFCAB12	2	17	MDDTYEAYHSLFLSLL	mut	3	D	T	mut_04389	wt_00016	17	5347	0.000276252	0.0436173	0.0219468
USP8_MIT__P40818_1_142	Q6NXP0	EFCAB12	2	17	MDDPYEAYHSLFLSLL	mut	3	D	P	mut_04385	wt_00016	11	60	0.000178751	0.00048944	0.000334096
USP8_MIT__P40818_1_142	Q6NXP0	EFCAB12	2	17	MDDHYEAYHSLFLSLL	mut	3	D	H	mut_04379	wt_00016	6	0	9.75007e-05	0	4.87504e-05
USP8_MIT__P40818_1_142	Q6NXP0	EFCAB12	2	17	MDDGYEAYHSLFLSLL	mut	3	D	G	mut_04378	wt_00016	47	4	0.000763756	3.26294e-05	0.000398193
USP8_MIT__P40818_1_142	Q6NXP0	EFCAB12	2	17	MDDKYEAYHSLFLSLL	mut	3	D	K	mut_04381	wt_00016	2	0	3.25002e-05	0	1.62501e-05
USP8_MIT__P40818_1_142	Q6NXP0	EFCAB12	2	17	MDDYYEAYHSLFLSLL	mut	3	D	Y	mut_04392	wt_00016	1	4	1.62501e-05	3.26294e-05	2.44397e-05
USP8_MIT__P40818_1_142	Q6NXP0	EFCAB12	2	17	MDDQYEAYHSLFLSLL	mut	3	D	Q	mut_04386	wt_00016	1	6	1.62501e-05	4.8944e-05	3.25971e-05
USP8_MIT__P40818_1_142	Q6NXP0	EFCAB12	2	17	MDDNYEAYHSLFLSLL	mut	3	D	N	mut_04384	wt_00016	0	10	0	8.15734e-05	4.07867e-05
USP8_MIT__P40818_1_142	Q6NXP0	EFCAB12	2	17	MDDFYEAYHSLFLSLL	mut	3	D	F	mut_04377	wt_00016	0	1	0	8.15734e-06	4.07867e-06
USP8_MIT__P40818_1_142	Q6NXP0	EFCAB12	2	17	MDDWYEAYHSLFLSLL	mut	3	D	W	mut_04391	wt_00016	0	17454	0	0.142378	0.0711891
USP8_MIT__P40818_1_142	Q6NXP0	EFCAB12	2	17	MDDSYEAYHSLFLSLL	mut	3	D	S	mut_04388	wt_00016	0	71	0	0.000579171	0.000289586
USP8_MIT__P40818_1_142	Q6NXP0	EFCAB12	2	17	MDDEYEAYHSLFLSLL	mut	3	D	E	mut_04376	wt_00016	0	103	0	0.000840206	0.000420103
USP8_MIT__P40818_1_142	Q6NXP0	EFCAB12	2	17	MDDRYEAYHSLFLSLL	mut	3	D	R	mut_04387	wt_00016	0	4	0	3.26294e-05	1.63147e-05
USP8_MIT__P40818_1_142	Q6NXP0	EFCAB12	2	17	MDDLYEAYHSLFLSLL	mut	3	D	L	mut_04382	wt_00016	0	1	0	8.15734e-06	4.07867e-06
USP8_MIT__P40818_1_142	Q6NXP0	EFCAB12	2	17	MDDDGEAYHSLFLSLL	mut	4	Y	G	mut_04397	wt_00016	8	11	0.000130001	8.97307e-05	0.000109866
USP8_MIT__P40818_1_142	Q6NXP0	EFCAB12	2	17	MDDDDEAYHSLFLSLL	mut	4	Y	D	mut_04394	wt_00016	10	8	0.000162501	6.52587e-05	0.00011388
USP8_MIT__P40818_1_142	Q6NXP0	EFCAB12	2	17	MDDDWEAYHSLFLSLL	mut	4	Y	W	mut_04410	wt_00016	3	0	4.87504e-05	0	2.43752e-05
USP8_MIT__P40818_1_142	Q6NXP0	EFCAB12	2	17	MDDDQEAYHSLFLSLL	mut	4	Y	Q	mut_04405	wt_00016	7	10	0.000113751	8.15734e-05	9.76621e-05
USP8_MIT__P40818_1_142	Q6NXP0	EFCAB12	2	17	MDDDAEAYHSLFLSLL	mut	4	Y	A	mut_04393	wt_00016	4	0	6.50005e-05	0	3.25002e-05
USP8_MIT__P40818_1_142	Q6NXP0	EFCAB12	2	17	MDDDHEAYHSLFLSLL	mut	4	Y	H	mut_04398	wt_00016	1	0	1.62501e-05	0	8.12506e-06
USP8_MIT__P40818_1_142	Q6NXP0	EFCAB12	2	17	MDDDIEAYHSLFLSLL	mut	4	Y	I	mut_04399	wt_00016	0	100	0	0.000815734	0.000407867
USP8_MIT__P40818_1_142	Q6NXP0	EFCAB12	2	17	MDDDKEAYHSLFLSLL	mut	4	Y	K	mut_04400	wt_00016	0	2	0	1.63147e-05	8.15734e-06
USP8_MIT__P40818_1_142	Q6NXP0	EFCAB12	2	17	MDDDLEAYHSLFLSLL	mut	4	Y	L	mut_04401	wt_00016	0	1	0	8.15734e-06	4.07867e-06
USP8_MIT__P40818_1_142	Q6NXP0	EFCAB12	2	17	MDDDVEAYHSLFLSLL	mut	4	Y	V	mut_04409	wt_00016	0	1	0	8.15734e-06	4.07867e-06
USP8_MIT__P40818_1_142	Q6NXP0	EFCAB12	2	17	MDDDFEAYHSLFLSLL	mut	4	Y	F	mut_04396	wt_00016	0	9	0	7.3416e-05	3.6708e-05
USP8_MIT__P40818_1_142	Q6NXP0	EFCAB12	2	17	MDDDYDAYHSLFLSLL	mut	5	E	D	mut_04412	wt_00016	2059	0	0.033459	0	0.0167295
USP8_MIT__P40818_1_142	Q6NXP0	EFCAB12	2	17	MDDDYWAYHSLFLSLL	mut	5	E	W	mut_04427	wt_00016	43	68	0.000698755	0.000554699	0.000626727
USP8_MIT__P40818_1_142	Q6NXP0	EFCAB12	2	17	MDDDYYAYHSLFLSLL	mut	5	E	Y	mut_04428	wt_00016	176	54	0.00286002	0.000440496	0.00165026
USP8_MIT__P40818_1_142	Q6NXP0	EFCAB12	2	17	MDDDYPAYHSLFLSLL	mut	5	E	P	mut_04421	wt_00016	66	120	0.00107251	0.000978881	0.00102569
USP8_MIT__P40818_1_142	Q6NXP0	EFCAB12	2	17	MDDDYAAYHSLFLSLL	mut	5	E	A	mut_04411	wt_00016	12	63	0.000195001	0.000513912	0.000354457
USP8_MIT__P40818_1_142	Q6NXP0	EFCAB12	2	17	MDDDYNAYHSLFLSLL	mut	5	E	N	mut_04420	wt_00016	2	129	3.25002e-05	0.0010523	0.000542398
USP8_MIT__P40818_1_142	Q6NXP0	EFCAB12	2	17	MDDDYVAYHSLFLSLL	mut	5	E	V	mut_04426	wt_00016	0	3	0	2.4472e-05	1.2236e-05
USP8_MIT__P40818_1_142	Q6NXP0	EFCAB12	2	17	MDDDYGAYHSLFLSLL	mut	5	E	G	mut_04414	wt_00016	2	6	3.25002e-05	4.8944e-05	4.07221e-05
USP8_MIT__P40818_1_142	Q6NXP0	EFCAB12	2	17	MDDDYQAYHSLFLSLL	mut	5	E	Q	mut_04422	wt_00016	12	4	0.000195001	3.26294e-05	0.000113815
USP8_MIT__P40818_1_142	Q6NXP0	EFCAB12	2	17	MDDDYIAYHSLFLSLL	mut	5	E	I	mut_04416	wt_00016	3	0	4.87504e-05	0	2.43752e-05
USP8_MIT__P40818_1_142	Q6NXP0	EFCAB12	2	17	MDDDYLAYHSLFLSLL	mut	5	E	L	mut_04418	wt_00016	2	0	3.25002e-05	0	1.62501e-05
USP8_MIT__P40818_1_142	Q6NXP0	EFCAB12	2	17	MDDDYMAYHSLFLSLL	mut	5	E	M	mut_04419	wt_00016	0	3	0	2.4472e-05	1.2236e-05
USP8_MIT__P40818_1_142	Q6NXP0	EFCAB12	2	17	MDDDYTAYHSLFLSLL	mut	5	E	T	mut_04425	wt_00016	0	7	0	5.71014e-05	2.85507e-05
USP8_MIT__P40818_1_142	Q6NXP0	EFCAB12	2	17	MDDDYSAYHSLFLSLL	mut	5	E	S	mut_04424	wt_00016	0	4	0	3.26294e-05	1.63147e-05
USP8_MIT__P40818_1_142	Q6NXP0	EFCAB12	2	17	MDDDYHAYHSLFLSLL	mut	5	E	H	mut_04415	wt_00016	0	4	0	3.26294e-05	1.63147e-05
USP8_MIT__P40818_1_142	Q6NXP0	EFCAB12	2	17	MDDDYFAYHSLFLSLL	mut	5	E	F	mut_04413	wt_00016	0	2	0	1.63147e-05	8.15734e-06
USP8_MIT__P40818_1_142	Q6NXP0	EFCAB12	2	17	MDDDYEEYHSLFLSLL	mut	6	A	E	mut_04430	wt_00016	35	4	0.000568754	3.26294e-05	0.000300692
USP8_MIT__P40818_1_142	Q6NXP0	EFCAB12	2	17	MDDDYEGYHSLFLSLL	mut	6	A	G	mut_04432	wt_00016	100	204	0.00162501	0.0016641	0.00164455
USP8_MIT__P40818_1_142	Q6NXP0	EFCAB12	2	17	MDDDYEQYHSLFLSLL	mut	6	A	Q	mut_04440	wt_00016	1	1	1.62501e-05	8.15734e-06	1.22037e-05
USP8_MIT__P40818_1_142	Q6NXP0	EFCAB12	2	17	MDDDYETYHSLFLSLL	mut	6	A	T	mut_04443	wt_00016	1	1	1.62501e-05	8.15734e-06	1.22037e-05
USP8_MIT__P40818_1_142	Q6NXP0	EFCAB12	2	17	MDDDYEWYHSLFLSLL	mut	6	A	W	mut_04445	wt_00016	190	0	0.00308752	0	0.00154376
USP8_MIT__P40818_1_142	Q6NXP0	EFCAB12	2	17	MDDDYEDYHSLFLSLL	mut	6	A	D	mut_04429	wt_00016	22	33	0.000357503	0.000269192	0.000313347
USP8_MIT__P40818_1_142	Q6NXP0	EFCAB12	2	17	MDDDYEKYHSLFLSLL	mut	6	A	K	mut_04435	wt_00016	3	1	4.87504e-05	8.15734e-06	2.84539e-05
USP8_MIT__P40818_1_142	Q6NXP0	EFCAB12	2	17	MDDDYEFYHSLFLSLL	mut	6	A	F	mut_04431	wt_00016	14094	0	0.229029	0	0.114515
USP8_MIT__P40818_1_142	Q6NXP0	EFCAB12	2	17	MDDDYEMYHSLFLSLL	mut	6	A	M	mut_04437	wt_00016	10025	19	0.162907	0.000154989	0.0815312
USP8_MIT__P40818_1_142	Q6NXP0	EFCAB12	2	17	MDDDYELYHSLFLSLL	mut	6	A	L	mut_04436	wt_00016	23	0	0.000373753	0	0.000186876
USP8_MIT__P40818_1_142	Q6NXP0	EFCAB12	2	17	MDDDYEIYHSLFLSLL	mut	6	A	I	mut_04434	wt_00016	9	0	0.000146251	0	7.31255e-05
USP8_MIT__P40818_1_142	Q6NXP0	EFCAB12	2	17	MDDDYEVYHSLFLSLL	mut	6	A	V	mut_04444	wt_00016	6	0	9.75007e-05	0	4.87504e-05
USP8_MIT__P40818_1_142	Q6NXP0	EFCAB12	2	17	MDDDYESYHSLFLSLL	mut	6	A	S	mut_04442	wt_00016	4	1	6.50005e-05	8.15734e-06	3.65789e-05
USP8_MIT__P40818_1_142	Q6NXP0	EFCAB12	2	17	MDDDYERYHSLFLSLL	mut	6	A	R	mut_04441	wt_00016	2	0	3.25002e-05	0	1.62501e-05
USP8_MIT__P40818_1_142	Q6NXP0	EFCAB12	2	17	MDDDYEYYHSLFLSLL	mut	6	A	Y	mut_04446	wt_00016	4	681	6.50005e-05	0.00555515	0.00281007
USP8_MIT__P40818_1_142	Q6NXP0	EFCAB12	2	17	MDDDYEPYHSLFLSLL	mut	6	A	P	mut_04439	wt_00016	0	37	0	0.000301822	0.000150911
USP8_MIT__P40818_1_142	Q6NXP0	EFCAB12	2	17	MDDDYENYHSLFLSLL	mut	6	A	N	mut_04438	wt_00016	8	129	0.000130001	0.0010523	0.000591149
USP8_MIT__P40818_1_142	Q6NXP0	EFCAB12	2	17	MDDDYEAWHSLFLSLL	mut	7	Y	W	mut_04464	wt_00016	164	146	0.00266502	0.00119097	0.001928
USP8_MIT__P40818_1_142	Q6NXP0	EFCAB12	2	17	MDDDYEALHSLFLSLL	mut	7	Y	L	mut_04455	wt_00016	1	4	1.62501e-05	3.26294e-05	2.44397e-05
USP8_MIT__P40818_1_142	Q6NXP0	EFCAB12	2	17	MDDDYEAIHSLFLSLL	mut	7	Y	I	mut_04453	wt_00016	2	44670	3.25002e-05	0.364388	0.18221
USP8_MIT__P40818_1_142	Q6NXP0	EFCAB12	2	17	MDDDYEANHSLFLSLL	mut	7	Y	N	mut_04457	wt_00016	1	6	1.62501e-05	4.8944e-05	3.25971e-05
USP8_MIT__P40818_1_142	Q6NXP0	EFCAB12	2	17	MDDDYEASHSLFLSLL	mut	7	Y	S	mut_04461	wt_00016	0	3	0	2.4472e-05	1.2236e-05
USP8_MIT__P40818_1_142	Q6NXP0	EFCAB12	2	17	MDDDYEAVHSLFLSLL	mut	7	Y	V	mut_04463	wt_00016	0	7	0	5.71014e-05	2.85507e-05
USP8_MIT__P40818_1_142	Q6NXP0	EFCAB12	2	17	MDDDYEAMHSLFLSLL	mut	7	Y	M	mut_04456	wt_00016	0	1	0	8.15734e-06	4.07867e-06
USP8_MIT__P40818_1_142	Q6NXP0	EFCAB12	2	17	MDDDYEATHSLFLSLL	mut	7	Y	T	mut_04462	wt_00016	0	19	0	0.000154989	7.74947e-05
USP8_MIT__P40818_1_142	Q6NXP0	EFCAB12	2	17	MDDDYEAFHSLFLSLL	mut	7	Y	F	mut_04450	wt_00016	0	13	0	0.000106045	5.30227e-05
USP8_MIT__P40818_1_142	Q6NXP0	EFCAB12	2	17	MDDDYEAYFSLFLSLL	mut	8	H	F	mut_04468	wt_00016	4057	1790	0.0659267	0.0146016	0.0402642
USP8_MIT__P40818_1_142	Q6NXP0	EFCAB12	2	17	MDDDYEAYSSLFLSLL	mut	8	H	S	mut_04478	wt_00016	3	4	4.87504e-05	3.26294e-05	4.06899e-05
USP8_MIT__P40818_1_142	Q6NXP0	EFCAB12	2	17	MDDDYEAYLSLFLSLL	mut	8	H	L	mut_04472	wt_00016	4	7	6.50005e-05	5.71014e-05	6.10509e-05
USP8_MIT__P40818_1_142	Q6NXP0	EFCAB12	2	17	MDDDYEAYYSLFLSLL	mut	8	H	Y	mut_04482	wt_00016	7	8117	0.000113751	0.0662131	0.0331634
USP8_MIT__P40818_1_142	Q6NXP0	EFCAB12	2	17	MDDDYEAYNSLFLSLL	mut	8	H	N	mut_04474	wt_00016	1	0	1.62501e-05	0	8.12506e-06
USP8_MIT__P40818_1_142	Q6NXP0	EFCAB12	2	17	MDDDYEAYISLFLSLL	mut	8	H	I	mut_04470	wt_00016	1	24	1.62501e-05	0.000195776	0.000106013
USP8_MIT__P40818_1_142	Q6NXP0	EFCAB12	2	17	MDDDYEAYQSLFLSLL	mut	8	H	Q	mut_04476	wt_00016	6	0	9.75007e-05	0	4.87504e-05
USP8_MIT__P40818_1_142	Q6NXP0	EFCAB12	2	17	MDDDYEAYASLFLSLL	mut	8	H	A	mut_04465	wt_00016	0	61	0	0.000497598	0.000248799
USP8_MIT__P40818_1_142	Q6NXP0	EFCAB12	2	17	MDDDYEAYKSLFLSLL	mut	8	H	K	mut_04471	wt_00016	0	4	0	3.26294e-05	1.63147e-05
USP8_MIT__P40818_1_142	Q6NXP0	EFCAB12	2	17	MDDDYEAYWSLFLSLL	mut	8	H	W	mut_04481	wt_00016	0	12	0	9.78881e-05	4.8944e-05
USP8_MIT__P40818_1_142	Q6NXP0	EFCAB12	2	17	MDDDYEAYDSLFLSLL	mut	8	H	D	mut_04466	wt_00016	0	1	0	8.15734e-06	4.07867e-06
USP8_MIT__P40818_1_142	Q6NXP0	EFCAB12	2	17	MDDDYEAYHGLFLSLL	mut	9	S	G	mut_04487	wt_00016	7	19	0.000113751	0.000154989	0.00013437
USP8_MIT__P40818_1_142	Q6NXP0	EFCAB12	2	17	MDDDYEAYHWLFLSLL	mut	9	S	W	mut_04499	wt_00016	13	200	0.000211252	0.00163147	0.00092136
USP8_MIT__P40818_1_142	Q6NXP0	EFCAB12	2	17	MDDDYEAYHNLFLSLL	mut	9	S	N	mut_04493	wt_00016	2	333	3.25002e-05	0.00271639	0.00137445
USP8_MIT__P40818_1_142	Q6NXP0	EFCAB12	2	17	MDDDYEAYHHLFLSLL	mut	9	S	H	mut_04488	wt_00016	3	24	4.87504e-05	0.000195776	0.000122263
USP8_MIT__P40818_1_142	Q6NXP0	EFCAB12	2	17	MDDDYEAYHTLFLSLL	mut	9	S	T	mut_04497	wt_00016	1	0	1.62501e-05	0	8.12506e-06
USP8_MIT__P40818_1_142	Q6NXP0	EFCAB12	2	17	MDDDYEAYHRLFLSLL	mut	9	S	R	mut_04496	wt_00016	0	14126	0	0.115231	0.0576153
USP8_MIT__P40818_1_142	Q6NXP0	EFCAB12	2	17	MDDDYEAYHKLFLSLL	mut	9	S	K	mut_04490	wt_00016	1	0	1.62501e-05	0	8.12506e-06
USP8_MIT__P40818_1_142	Q6NXP0	EFCAB12	2	17	MDDDYEAYHQLFLSLL	mut	9	S	Q	mut_04495	wt_00016	0	1	0	8.15734e-06	4.07867e-06
USP8_MIT__P40818_1_142	Q6NXP0	EFCAB12	2	17	MDDDYEAYHPLFLSLL	mut	9	S	P	mut_04494	wt_00016	0	17	0	0.000138675	6.93374e-05
USP8_MIT__P40818_1_142	Q6NXP0	EFCAB12	2	17	MDDDYEAYHYLFLSLL	mut	9	S	Y	mut_04500	wt_00016	26	605	0.000422503	0.00493519	0.00267885
USP8_MIT__P40818_1_142	Q6NXP0	EFCAB12	2	17	MDDDYEAYHDLFLSLL	mut	9	S	D	mut_04484	wt_00016	12	5	0.000195001	4.07867e-05	0.000117894
USP8_MIT__P40818_1_142	Q6NXP0	EFCAB12	2	17	MDDDYEAYHELFLSLL	mut	9	S	E	mut_04485	wt_00016	1	1	1.62501e-05	8.15734e-06	1.22037e-05
USP8_MIT__P40818_1_142	Q6NXP0	EFCAB12	2	17	MDDDYEAYHMLFLSLL	mut	9	S	M	mut_04492	wt_00016	0	45	0	0.00036708	0.00018354
USP8_MIT__P40818_1_142	Q6NXP0	EFCAB12	2	17	MDDDYEAYHVLFLSLL	mut	9	S	V	mut_04498	wt_00016	0	9	0	7.3416e-05	3.6708e-05
USP8_MIT__P40818_1_142	Q6NXP0	EFCAB12	2	17	MDDDYEAYHLLFLSLL	mut	9	S	L	mut_04491	wt_00016	0	19	0	0.000154989	7.74947e-05
USP8_MIT__P40818_1_142	Q6NXP0	EFCAB12	2	17	MDDDYEAYHALFLSLL	mut	9	S	A	mut_04483	wt_00016	0	2	0	1.63147e-05	8.15734e-06
USP8_MIT__P40818_1_142	Q6NXP0	EFCAB12	2	17	MDDDYEAYHSRFLSLL	mut	10	L	R	mut_04513	wt_00016	27602	3422	0.448536	0.0279144	0.238225
USP8_MIT__P40818_1_142	Q6NXP0	EFCAB12	2	17	MDDDYEAYHSHFLSLL	mut	10	L	H	mut_04506	wt_00016	6	2	9.75007e-05	1.63147e-05	5.69077e-05
USP8_MIT__P40818_1_142	Q6NXP0	EFCAB12	2	17	MDDDYEAYHSIFLSLL	mut	10	L	I	mut_04507	wt_00016	14	3	0.000227502	2.4472e-05	0.000125987
USP8_MIT__P40818_1_142	Q6NXP0	EFCAB12	2	17	MDDDYEAYHSPFLSLL	mut	10	L	P	mut_04511	wt_00016	1	0	1.62501e-05	0	8.12506e-06
USP8_MIT__P40818_1_142	Q6NXP0	EFCAB12	2	17	MDDDYEAYHSKFLSLL	mut	10	L	K	mut_04508	wt_00016	1	0	1.62501e-05	0	8.12506e-06
USP8_MIT__P40818_1_142	Q6NXP0	EFCAB12	2	17	MDDDYEAYHSNFLSLL	mut	10	L	N	mut_04510	wt_00016	0	2	0	1.63147e-05	8.15734e-06
USP8_MIT__P40818_1_142	Q6NXP0	EFCAB12	2	17	MDDDYEAYHSMFLSLL	mut	10	L	M	mut_04509	wt_00016	0	2	0	1.63147e-05	8.15734e-06
USP8_MIT__P40818_1_142	Q6NXP0	EFCAB12	2	17	MDDDYEAYHSGFLSLL	mut	10	L	G	mut_04505	wt_00016	0	1	0	8.15734e-06	4.07867e-06
USP8_MIT__P40818_1_142	Q6NXP0	EFCAB12	2	17	MDDDYEAYHSLYLSLL	mut	11	F	Y	mut_04536	wt_00016	0	559	0	0.00455995	0.00227998
USP8_MIT__P40818_1_142	Q6NXP0	EFCAB12	2	17	MDDDYEAYHSLKLSLL	mut	11	F	K	mut_04525	wt_00016	0	11	0	8.97307e-05	4.48654e-05
USP8_MIT__P40818_1_142	Q6NXP0	EFCAB12	2	17	MDDDYEAYHSLALSLL	mut	11	F	A	mut_04519	wt_00016	0	1	0	8.15734e-06	4.07867e-06
USP8_MIT__P40818_1_142	Q6NXP0	EFCAB12	2	17	MDDDYEAYHSLSLSLL	mut	11	F	S	mut_04532	wt_00016	0	1	0	8.15734e-06	4.07867e-06
USP8_MIT__P40818_1_142	Q6NXP0	EFCAB12	2	17	MDDDYEAYHSLFISLL	mut	12	L	I	mut_04543	wt_00016	0	60	0	0.00048944	0.00024472
USP8_MIT__P40818_1_142	Q6NXP0	EFCAB12	2	17	MDDDYEAYHSLFVSLL	mut	12	L	V	mut_04552	wt_00016	0	9	0	7.3416e-05	3.6708e-05
USP8_MIT__P40818_1_142	Q6NXP0	EFCAB12	2	17	MDDDYEAYHSLFGSLL	mut	12	L	G	mut_04541	wt_00016	0	1	0	8.15734e-06	4.07867e-06
USP8_MIT__P40818_1_142	Q6NXP0	EFCAB12	2	17	MDDDYEAYHSLFLYLL	mut	13	S	Y	mut_04572	wt_00016	1309	393	0.0212714	0.00320583	0.0122386
USP8_MIT__P40818_1_142	Q6NXP0	EFCAB12	2	17	MDDDYEAYHSLFLMLL	mut	13	S	M	mut_04564	wt_00016	2	9	3.25002e-05	7.3416e-05	5.29581e-05
USP8_MIT__P40818_1_142	Q6NXP0	EFCAB12	2	17	MDDDYEAYHSLFLWLL	mut	13	S	W	mut_04571	wt_00016	42	31	0.000682505	0.000252878	0.000467691
USP8_MIT__P40818_1_142	Q6NXP0	EFCAB12	2	17	MDDDYEAYHSLFLHLL	mut	13	S	H	mut_04560	wt_00016	49	18	0.000796256	0.000146832	0.000471544
USP8_MIT__P40818_1_142	Q6NXP0	EFCAB12	2	17	MDDDYEAYHSLFLTLL	mut	13	S	T	mut_04569	wt_00016	60	19	0.000975007	0.000154989	0.000564998
USP8_MIT__P40818_1_142	Q6NXP0	EFCAB12	2	17	MDDDYEAYHSLFLFLL	mut	13	S	F	mut_04558	wt_00016	0	63	0	0.000513912	0.000256956
USP8_MIT__P40818_1_142	Q6NXP0	EFCAB12	2	17	MDDDYEAYHSLFLNLL	mut	13	S	N	mut_04565	wt_00016	5	0	8.12506e-05	0	4.06253e-05
USP8_MIT__P40818_1_142	Q6NXP0	EFCAB12	2	17	MDDDYEAYHSLFLLLL	mut	13	S	L	mut_04563	wt_00016	24	1467	0.000390003	0.0119668	0.00617841
USP8_MIT__P40818_1_142	Q6NXP0	EFCAB12	2	17	MDDDYEAYHSLFLALL	mut	13	S	A	mut_04555	wt_00016	0	951	0	0.00775763	0.00387881
USP8_MIT__P40818_1_142	Q6NXP0	EFCAB12	2	17	MDDDYEAYHSLFLPLL	mut	13	S	P	mut_04566	wt_00016	0	1	0	8.15734e-06	4.07867e-06
USP8_MIT__P40818_1_142	Q6NXP0	EFCAB12	2	17	MDDDYEAYHSLFLSGL	mut	14	L	G	mut_04577	wt_00016	0	1	0	8.15734e-06	4.07867e-06
USP8_MIT__P40818_1_142	Q6NXP0	EFCAB12	2	17	MDDDYEAYHSLFLSSL	mut	14	L	S	mut_04586	wt_00016	0	1	0	8.15734e-06	4.07867e-06
USP8_MIT__P40818_1_142	Q6NXP0	EFCAB12	2	17	MDDDYEAYHSLFLSHL	mut	14	L	H	mut_04578	wt_00016	0	4	0	3.26294e-05	1.63147e-05
USP8_MIT__P40818_1_142	Q6NXP0	EFCAB12	2	17	MDDDYEAYHSLFLSPL	mut	14	L	P	mut_04583	wt_00016	0	10	0	8.15734e-05	4.07867e-05
USP8_MIT__P40818_1_142	Q6NXP0	EFCAB12	2	17	MDDDYEAYHSLFLSRL	mut	14	L	R	mut_04585	wt_00016	0	1	0	8.15734e-06	4.07867e-06
USP8_MIT__P40818_1_142	Q6NXP0	EFCAB12	2	17	MDDDYEAYHSLFLSAL	mut	14	L	A	mut_04573	wt_00016	0	1	0	8.15734e-06	4.07867e-06
USP8_MIT__P40818_1_142	Q6NXP0	EFCAB12	2	17	MDDDYEAYHSLFLSQL	mut	14	L	Q	mut_04584	wt_00016	0	1	0	8.15734e-06	4.07867e-06
USP8_MIT__P40818_1_142	Q6NXP0	EFCAB12	2	17	MDDDYEAYHSLFLSLF	mut	15	L	F	mut_04594	wt_00016	1	0	1.62501e-05	0	8.12506e-06
USP8_MIT__P40818_1_142	Q6NXP0	EFCAB12	2	17	MDDDYEAYHSLFLSLK	mut	15	L	K	mut_04598	wt_00016	0	17	0	0.000138675	6.93374e-05
USP8_MIT__P40818_1_142	Q6NXP0	EFCAB12	2	17	MDDDYEAYHSLFLSLI	mut	15	L	I	mut_04597	wt_00016	0	2	0	1.63147e-05	8.15734e-06
USP8_MIT__P40818_1_142	Q9BV36	MLPH	482	497	SEVSDIESRIAALRAA	wt				wt_00020		1	2	0.00167224	0.000577701	0.00112497
USP8_MIT__P40818_1_142	Q9BV36	MLPH	482	497	WEVSDIESRIAALRAA	mut	0	S	W	mut_05489	wt_00020	9	53	0.0150502	0.0153091	0.0151796
USP8_MIT__P40818_1_142	Q9BV36	MLPH	482	497	AEVSDIESRIAALRAA	mut	0	S	A	mut_05473	wt_00020	55	0	0.0919732	0	0.0459866
USP8_MIT__P40818_1_142	Q9BV36	MLPH	482	497	TEVSDIESRIAALRAA	mut	0	S	T	mut_05487	wt_00020	7	12	0.0117057	0.0034662	0.00758595
USP8_MIT__P40818_1_142	Q9BV36	MLPH	482	497	NEVSDIESRIAALRAA	mut	0	S	N	mut_05483	wt_00020	3	69	0.00501672	0.0199307	0.0124737
USP8_MIT__P40818_1_142	Q9BV36	MLPH	482	497	LEVSDIESRIAALRAA	mut	0	S	L	mut_05481	wt_00020	4	107	0.00668896	0.030907	0.018798
USP8_MIT__P40818_1_142	Q9BV36	MLPH	482	497	YEVSDIESRIAALRAA	mut	0	S	Y	mut_05490	wt_00020	2	21	0.00334448	0.00606586	0.00470517
USP8_MIT__P40818_1_142	Q9BV36	MLPH	482	497	VEVSDIESRIAALRAA	mut	0	S	V	mut_05488	wt_00020	4	3	0.00668896	0.000866551	0.00377776
USP8_MIT__P40818_1_142	Q9BV36	MLPH	482	497	QEVSDIESRIAALRAA	mut	0	S	Q	mut_05485	wt_00020	0	19	0	0.00548816	0.00274408
USP8_MIT__P40818_1_142	Q9BV36	MLPH	482	497	FEVSDIESRIAALRAA	mut	0	S	F	mut_05476	wt_00020	0	29	0	0.00837666	0.00418833
USP8_MIT__P40818_1_142	Q9BV36	MLPH	482	497	MEVSDIESRIAALRAA	mut	0	S	M	mut_05482	wt_00020	0	3	0	0.000866551	0.000433276
USP8_MIT__P40818_1_142	Q9BV36	MLPH	482	497	EEVSDIESRIAALRAA	mut	0	S	E	mut_05475	wt_00020	0	1	0	0.00028885	0.000144425
USP8_MIT__P40818_1_142	Q9BV36	MLPH	482	497	PEVSDIESRIAALRAA	mut	0	S	P	mut_05484	wt_00020	0	1	0	0.00028885	0.000144425
USP8_MIT__P40818_1_142	Q9BV36	MLPH	482	497	SYVSDIESRIAALRAA	mut	1	E	Y	mut_05508	wt_00020	1	2	0.00167224	0.000577701	0.00112497
USP8_MIT__P40818_1_142	Q9BV36	MLPH	482	497	SSVSDIESRIAALRAA	mut	1	E	S	mut_05504	wt_00020	23	56	0.0384615	0.0161756	0.0273186
USP8_MIT__P40818_1_142	Q9BV36	MLPH	482	497	SDVSDIESRIAALRAA	mut	1	E	D	mut_05492	wt_00020	9	36	0.0150502	0.0103986	0.0127244
USP8_MIT__P40818_1_142	Q9BV36	MLPH	482	497	SNVSDIESRIAALRAA	mut	1	E	N	mut_05500	wt_00020	1	0	0.00167224	0	0.00083612
USP8_MIT__P40818_1_142	Q9BV36	MLPH	482	497	SHVSDIESRIAALRAA	mut	1	E	H	mut_05495	wt_00020	1	6	0.00167224	0.0017331	0.00170267
USP8_MIT__P40818_1_142	Q9BV36	MLPH	482	497	SRVSDIESRIAALRAA	mut	1	E	R	mut_05503	wt_00020	1	20	0.00167224	0.00577701	0.00372462
USP8_MIT__P40818_1_142	Q9BV36	MLPH	482	497	SQVSDIESRIAALRAA	mut	1	E	Q	mut_05502	wt_00020	1	2	0.00167224	0.000577701	0.00112497
USP8_MIT__P40818_1_142	Q9BV36	MLPH	482	497	SLVSDIESRIAALRAA	mut	1	E	L	mut_05498	wt_00020	0	7	0	0.00202195	0.00101098
USP8_MIT__P40818_1_142	Q9BV36	MLPH	482	497	SPVSDIESRIAALRAA	mut	1	E	P	mut_05501	wt_00020	0	5	0	0.00144425	0.000722126
USP8_MIT__P40818_1_142	Q9BV36	MLPH	482	497	SKVSDIESRIAALRAA	mut	1	E	K	mut_05497	wt_00020	0	2	0	0.000577701	0.00028885
USP8_MIT__P40818_1_142	Q9BV36	MLPH	482	497	SMVSDIESRIAALRAA	mut	1	E	M	mut_05499	wt_00020	0	1	0	0.00028885	0.000144425
USP8_MIT__P40818_1_142	Q9BV36	MLPH	482	497	SVVSDIESRIAALRAA	mut	1	E	V	mut_05506	wt_00020	0	3	0	0.000866551	0.000433276
USP8_MIT__P40818_1_142	Q9BV36	MLPH	482	497	SELSDIESRIAALRAA	mut	2	V	L	mut_05517	wt_00020	8	46	0.0133779	0.0132871	0.0133325
USP8_MIT__P40818_1_142	Q9BV36	MLPH	482	497	SEESDIESRIAALRAA	mut	2	V	E	mut_05511	wt_00020	0	1	0	0.00028885	0.000144425
USP8_MIT__P40818_1_142	Q9BV36	MLPH	482	497	SEPSDIESRIAALRAA	mut	2	V	P	mut_05520	wt_00020	1	10	0.00167224	0.0028885	0.00228037
USP8_MIT__P40818_1_142	Q9BV36	MLPH	482	497	SEISDIESRIAALRAA	mut	2	V	I	mut_05515	wt_00020	2	8	0.00334448	0.0023108	0.00282764
USP8_MIT__P40818_1_142	Q9BV36	MLPH	482	497	SETSDIESRIAALRAA	mut	2	V	T	mut_05524	wt_00020	1	2	0.00167224	0.000577701	0.00112497
USP8_MIT__P40818_1_142	Q9BV36	MLPH	482	497	SEYSDIESRIAALRAA	mut	2	V	Y	mut_05526	wt_00020	2	2	0.00334448	0.000577701	0.00196109
USP8_MIT__P40818_1_142	Q9BV36	MLPH	482	497	SEQSDIESRIAALRAA	mut	2	V	Q	mut_05521	wt_00020	1	35	0.00167224	0.0101098	0.005891
USP8_MIT__P40818_1_142	Q9BV36	MLPH	482	497	SEFSDIESRIAALRAA	mut	2	V	F	mut_05512	wt_00020	0	10	0	0.0028885	0.00144425
USP8_MIT__P40818_1_142	Q9BV36	MLPH	482	497	SEWSDIESRIAALRAA	mut	2	V	W	mut_05525	wt_00020	0	7	0	0.00202195	0.00101098
USP8_MIT__P40818_1_142	Q9BV36	MLPH	482	497	SEASDIESRIAALRAA	mut	2	V	A	mut_05509	wt_00020	0	7	0	0.00202195	0.00101098
USP8_MIT__P40818_1_142	Q9BV36	MLPH	482	497	SEGSDIESRIAALRAA	mut	2	V	G	mut_05513	wt_00020	0	1	0	0.00028885	0.000144425
USP8_MIT__P40818_1_142	Q9BV36	MLPH	482	497	SESSDIESRIAALRAA	mut	2	V	S	mut_05523	wt_00020	0	2	0	0.000577701	0.00028885
USP8_MIT__P40818_1_142	Q9BV36	MLPH	482	497	SEVYDIESRIAALRAA	mut	3	S	Y	mut_05544	wt_00020	254	1229	0.424749	0.354997	0.389873
USP8_MIT__P40818_1_142	Q9BV36	MLPH	482	497	SEVLDIESRIAALRAA	mut	3	S	L	mut_05535	wt_00020	1	68	0.00167224	0.0196418	0.010657
USP8_MIT__P40818_1_142	Q9BV36	MLPH	482	497	SEVHDIESRIAALRAA	mut	3	S	H	mut_05532	wt_00020	15	132	0.0250836	0.0381282	0.0316059
USP8_MIT__P40818_1_142	Q9BV36	MLPH	482	497	SEVWDIESRIAALRAA	mut	3	S	W	mut_05543	wt_00020	2	0	0.00334448	0	0.00167224
USP8_MIT__P40818_1_142	Q9BV36	MLPH	482	497	SEVIDIESRIAALRAA	mut	3	S	I	mut_05533	wt_00020	6	15	0.0100334	0.00433276	0.0071831
USP8_MIT__P40818_1_142	Q9BV36	MLPH	482	497	SEVRDIESRIAALRAA	mut	3	S	R	mut_05540	wt_00020	2	20	0.00334448	0.00577701	0.00456074
USP8_MIT__P40818_1_142	Q9BV36	MLPH	482	497	SEVKDIESRIAALRAA	mut	3	S	K	mut_05534	wt_00020	1	62	0.00167224	0.0179087	0.00979048
USP8_MIT__P40818_1_142	Q9BV36	MLPH	482	497	SEVGDIESRIAALRAA	mut	3	S	G	mut_05531	wt_00020	1	12	0.00167224	0.0034662	0.00256922
USP8_MIT__P40818_1_142	Q9BV36	MLPH	482	497	SEVVDIESRIAALRAA	mut	3	S	V	mut_05542	wt_00020	0	96	0	0.0277296	0.0138648
USP8_MIT__P40818_1_142	Q9BV36	MLPH	482	497	SEVQDIESRIAALRAA	mut	3	S	Q	mut_05539	wt_00020	0	2	0	0.000577701	0.00028885
USP8_MIT__P40818_1_142	Q9BV36	MLPH	482	497	SEVNDIESRIAALRAA	mut	3	S	N	mut_05537	wt_00020	0	1	0	0.00028885	0.000144425
USP8_MIT__P40818_1_142	Q9BV36	MLPH	482	497	SEVMDIESRIAALRAA	mut	3	S	M	mut_05536	wt_00020	0	34	0	0.00982091	0.00491046
USP8_MIT__P40818_1_142	Q9BV36	MLPH	482	497	SEVFDIESRIAALRAA	mut	3	S	F	mut_05530	wt_00020	0	5	0	0.00144425	0.000722126
USP8_MIT__P40818_1_142	Q9BV36	MLPH	482	497	SEVADIESRIAALRAA	mut	3	S	A	mut_05527	wt_00020	0	1	0	0.00028885	0.000144425
USP8_MIT__P40818_1_142	Q9BV36	MLPH	482	497	SEVEDIESRIAALRAA	mut	3	S	E	mut_05529	wt_00020	0	1	0	0.00028885	0.000144425
USP8_MIT__P40818_1_142	Q9BV36	MLPH	482	497	SEVSEIESRIAALRAA	mut	4	D	E	mut_05546	wt_00020	0	14	0	0.00404391	0.00202195
USP8_MIT__P40818_1_142	Q9BV36	MLPH	482	497	SEVSYIESRIAALRAA	mut	4	D	Y	mut_05562	wt_00020	0	1	0	0.00028885	0.000144425
USP8_MIT__P40818_1_142	Q9BV36	MLPH	482	497	SEVSHIESRIAALRAA	mut	4	D	H	mut_05549	wt_00020	0	1	0	0.00028885	0.000144425
USP8_MIT__P40818_1_142	Q9BV36	MLPH	482	497	SEVSNIESRIAALRAA	mut	4	D	N	mut_05554	wt_00020	0	2	0	0.000577701	0.00028885
USP8_MIT__P40818_1_142	Q9BV36	MLPH	482	497	SEVSDFESRIAALRAA	mut	5	I	F	mut_05566	wt_00020	46	116	0.0769231	0.0335066	0.0552149
USP8_MIT__P40818_1_142	Q9BV36	MLPH	482	497	SEVSDYESRIAALRAA	mut	5	I	Y	mut_05580	wt_00020	3	0	0.00501672	0	0.00250836
USP8_MIT__P40818_1_142	Q9BV36	MLPH	482	497	SEVSDHESRIAALRAA	mut	5	I	H	mut_05568	wt_00020	0	12	0	0.0034662	0.0017331
USP8_MIT__P40818_1_142	Q9BV36	MLPH	482	497	SEVSDRESRIAALRAA	mut	5	I	R	mut_05575	wt_00020	0	3	0	0.000866551	0.000433276
USP8_MIT__P40818_1_142	Q9BV36	MLPH	482	497	SEVSDVESRIAALRAA	mut	5	I	V	mut_05578	wt_00020	0	1	0	0.00028885	0.000144425
USP8_MIT__P40818_1_142	Q9BV36	MLPH	482	497	SEVSDDESRIAALRAA	mut	5	I	D	mut_05564	wt_00020	0	1	0	0.00028885	0.000144425
USP8_MIT__P40818_1_142	Q9BV36	MLPH	482	497	SEVSDTESRIAALRAA	mut	5	I	T	mut_05577	wt_00020	0	2	0	0.000577701	0.00028885
USP8_MIT__P40818_1_142	Q9BV36	MLPH	482	497	SEVSDITSRIAALRAA	mut	6	E	T	mut_05595	wt_00020	0	7	0	0.00202195	0.00101098
USP8_MIT__P40818_1_142	Q9BV36	MLPH	482	497	SEVSDIKSRIAALRAA	mut	6	E	K	mut_05587	wt_00020	0	2	0	0.000577701	0.00028885
USP8_MIT__P40818_1_142	Q9BV36	MLPH	482	497	SEVSDISSRIAALRAA	mut	6	E	S	mut_05594	wt_00020	0	5	0	0.00144425	0.000722126
USP8_MIT__P40818_1_142	Q9BV36	MLPH	482	497	SEVSDIEMRIAALRAA	mut	7	S	M	mut_05608	wt_00020	8	9	0.0133779	0.00259965	0.00798879
USP8_MIT__P40818_1_142	Q9BV36	MLPH	482	497	SEVSDIEDRIAALRAA	mut	7	S	D	mut_05600	wt_00020	2	26	0.00334448	0.00751011	0.0054273
USP8_MIT__P40818_1_142	Q9BV36	MLPH	482	497	SEVSDIERRIAALRAA	mut	7	S	R	mut_05612	wt_00020	1	0	0.00167224	0	0.00083612
USP8_MIT__P40818_1_142	Q9BV36	MLPH	482	497	SEVSDIEQRIAALRAA	mut	7	S	Q	mut_05611	wt_00020	0	7	0	0.00202195	0.00101098
USP8_MIT__P40818_1_142	Q9BV36	MLPH	482	497	SEVSDIENRIAALRAA	mut	7	S	N	mut_05609	wt_00020	0	7	0	0.00202195	0.00101098
USP8_MIT__P40818_1_142	Q9BV36	MLPH	482	497	SEVSDIEPRIAALRAA	mut	7	S	P	mut_05610	wt_00020	0	1	0	0.00028885	0.000144425
USP8_MIT__P40818_1_142	Q9BV36	MLPH	482	497	SEVSDIELRIAALRAA	mut	7	S	L	mut_05607	wt_00020	0	32	0	0.00924321	0.00462161
USP8_MIT__P40818_1_142	Q9BV36	MLPH	482	497	SEVSDIEHRIAALRAA	mut	7	S	H	mut_05604	wt_00020	0	36	0	0.0103986	0.00519931
USP8_MIT__P40818_1_142	Q9BV36	MLPH	482	497	SEVSDIEERIAALRAA	mut	7	S	E	mut_05601	wt_00020	0	1	0	0.00028885	0.000144425
USP8_MIT__P40818_1_142	Q9BV36	MLPH	482	497	SEVSDIEGRIAALRAA	mut	7	S	G	mut_05603	wt_00020	0	3	0	0.000866551	0.000433276
USP8_MIT__P40818_1_142	Q9BV36	MLPH	482	497	SEVSDIESRFAALRAA	mut	9	I	F	mut_05638	wt_00020	12	5	0.0200669	0.00144425	0.0107556
USP8_MIT__P40818_1_142	Q9BV36	MLPH	482	497	SEVSDIESREAALRAA	mut	9	I	E	mut_05637	wt_00020	0	2	0	0.000577701	0.00028885
USP8_MIT__P40818_1_142	Q9BV36	MLPH	482	497	SEVSDIESRQAALRAA	mut	9	I	Q	mut_05646	wt_00020	0	3	0	0.000866551	0.000433276
USP8_MIT__P40818_1_142	Q9BV36	MLPH	482	497	SEVSDIESRKAALRAA	mut	9	I	K	mut_05641	wt_00020	0	1	0	0.00028885	0.000144425
USP8_MIT__P40818_1_142	Q9BV36	MLPH	482	497	SEVSDIESRISALRAA	mut	10	A	S	mut_05666	wt_00020	2	0	0.00334448	0	0.00167224
USP8_MIT__P40818_1_142	Q9BV36	MLPH	482	497	SEVSDIESRIEALRAA	mut	10	A	E	mut_05654	wt_00020	2	6	0.00334448	0.0017331	0.00253879
USP8_MIT__P40818_1_142	Q9BV36	MLPH	482	497	SEVSDIESRIMALRAA	mut	10	A	M	mut_05661	wt_00020	1	44	0.00167224	0.0127094	0.00719083
USP8_MIT__P40818_1_142	Q9BV36	MLPH	482	497	SEVSDIESRIKALRAA	mut	10	A	K	mut_05659	wt_00020	0	2	0	0.000577701	0.00028885
USP8_MIT__P40818_1_142	Q9BV36	MLPH	482	497	SEVSDIESRINALRAA	mut	10	A	N	mut_05662	wt_00020	0	1	0	0.00028885	0.000144425
USP8_MIT__P40818_1_142	Q9BV36	MLPH	482	497	SEVSDIESRIDALRAA	mut	10	A	D	mut_05653	wt_00020	0	1	0	0.00028885	0.000144425
USP8_MIT__P40818_1_142	Q9BV36	MLPH	482	497	SEVSDIESRIAMLRAA	mut	11	A	M	mut_05679	wt_00020	1	8	0.00167224	0.0023108	0.00199152
USP8_MIT__P40818_1_142	Q9BV36	MLPH	482	497	SEVSDIESRIALLRAA	mut	11	A	L	mut_05678	wt_00020	0	4	0	0.0011554	0.000577701
USP8_MIT__P40818_1_142	Q9BV36	MLPH	482	497	SEVSDIESRIAVLRAA	mut	11	A	V	mut_05686	wt_00020	0	3	0	0.000866551	0.000433276
USP8_MIT__P40818_1_142	Q9BV36	MLPH	482	497	SEVSDIESRIAELRAA	mut	11	A	E	mut_05672	wt_00020	0	4	0	0.0011554	0.000577701
USP8_MIT__P40818_1_142	Q9BV36	MLPH	482	497	SEVSDIESRIAAWRAA	mut	12	L	W	mut_05705	wt_00020	0	3	0	0.000866551	0.000433276
USP8_MIT__P40818_1_142	Q9BV36	MLPH	482	497	SEVSDIESRIAASRAA	mut	12	L	S	mut_05702	wt_00020	0	4	0	0.0011554	0.000577701
USP8_MIT__P40818_1_142	Q9BV36	MLPH	482	497	SEVSDIESRIAAARAA	mut	12	L	A	mut_05689	wt_00020	0	2	0	0.000577701	0.00028885
USP8_MIT__P40818_1_142	Q9BV36	MLPH	482	497	SEVSDIESRIAATRAA	mut	12	L	T	mut_05703	wt_00020	0	1	0	0.00028885	0.000144425
USP8_MIT__P40818_1_142	Q9BV36	MLPH	482	497	SEVSDIESRIAALLAA	mut	13	R	L	mut_05715	wt_00020	3	56	0.00501672	0.0161756	0.0105962
USP8_MIT__P40818_1_142	Q9BV36	MLPH	482	497	SEVSDIESRIAALVAA	mut	13	R	V	mut_05722	wt_00020	19	31	0.0317726	0.00895436	0.0203635
USP8_MIT__P40818_1_142	Q9BV36	MLPH	482	497	SEVSDIESRIAALIAA	mut	13	R	I	mut_05713	wt_00020	4	5	0.00668896	0.00144425	0.00406661
USP8_MIT__P40818_1_142	Q9BV36	MLPH	482	497	SEVSDIESRIAALHAA	mut	13	R	H	mut_05712	wt_00020	1	1	0.00167224	0.00028885	0.000980546
USP8_MIT__P40818_1_142	Q9BV36	MLPH	482	497	SEVSDIESRIAALTAA	mut	13	R	T	mut_05721	wt_00020	0	1	0	0.00028885	0.000144425
USP8_MIT__P40818_1_142	Q9BV36	MLPH	482	497	SEVSDIESRIAALRMA	mut	14	A	M	mut_05733	wt_00020	10	76	0.0167224	0.0219526	0.0193375
USP8_MIT__P40818_1_142	Q9BV36	MLPH	482	497	SEVSDIESRIAALREA	mut	14	A	E	mut_05726	wt_00020	0	1	0	0.00028885	0.000144425
USP8_MIT__P40818_1_142	Q9BV36	MLPH	482	497	SEVSDIESRIAALRNA	mut	14	A	N	mut_05734	wt_00020	0	1	0	0.00028885	0.000144425
USP8_MIT__P40818_1_142	Q9BV36	MLPH	482	497	SEVSDIESRIAALRYA	mut	14	A	Y	mut_05742	wt_00020	0	1	0	0.00028885	0.000144425
USP8_MIT__P40818_1_142	Q9BV36	MLPH	482	497	SEVSDIESRIAALRWA	mut	14	A	W	mut_05741	wt_00020	0	1	0	0.00028885	0.000144425
USP8_MIT__P40818_1_142	Q9BV36	MLPH	482	497	SEVSDIESRIAALRAM	mut	15	A	M	mut_05751	wt_00020	59	501	0.0986622	0.144714	0.121688
USP8_MIT__P40818_1_142	Q9BV36	MLPH	482	497	SEVSDIESRIAALRAI	mut	15	A	I	mut_05748	wt_00020	3	117	0.00501672	0.0337955	0.0194061
USP8_MIT__P40818_1_142	Q9BV36	MLPH	482	497	SEVSDIESRIAALRAF	mut	15	A	F	mut_05745	wt_00020	0	1	0	0.00028885	0.000144425
USP8_MIT__P40818_1_142	Q9BV36	MLPH	482	497	SEVSDIESRIAALRAL	mut	15	A	L	mut_05750	wt_00020	1	1	0.00167224	0.00028885	0.000980546
USP8_MIT__P40818_1_142	Q9BV36	MLPH	482	497	SEVSDIESRIAALRAV	mut	15	A	V	mut_05758	wt_00020	1	6	0.00167224	0.0017331	0.00170267
USP8_MIT__P40818_1_142	Q9BV36	MLPH	482	497	SEVSDIESRIAALRAY	mut	15	A	Y	mut_05760	wt_00020	0	10	0	0.0028885	0.00144425

## Sheet: S3.B_ProP-PD_pairs
bait_identifier	hit_accession	hit_gene_name	hit_sequence_start	hit_sequence_stop	hit_library_peptide_wt	hit_library_peptide_mut	mutated_position	wild_type	mutant	relationship_id_wt	relationship_id_mut	hit_peptide_averaged_fraction_wt	hit_peptide_averaged_fraction_mut	hit_pair_ratio
USP8_MIT__P40818_1_142	Q6NXP0	EFCAB12	2	17	MDDDYEAYHSLFLSLL	ADDDYEAYHSLFLSLL	0	M	A	wt_00016	mut_04321	0.00137827	1.2236e-05	112.64
USP8_MIT__P40818_1_142	Q6NXP0	EFCAB12	2	17	MDDDYEAYHSLFLSLL	DDDDYEAYHSLFLSLL	0	M	D	wt_00016	mut_04322	0.00137827	0.00088096	1.56451
USP8_MIT__P40818_1_142	Q6NXP0	EFCAB12	2	17	MDDDYEAYHSLFLSLL	EDDDYEAYHSLFLSLL	0	M	E	wt_00016	mut_04323	0.00137827	0.00962563	6.98386
USP8_MIT__P40818_1_142	Q6NXP0	EFCAB12	2	17	MDDDYEAYHSLFLSLL	FDDDYEAYHSLFLSLL	0	M	F	wt_00016	mut_04324	0.00137827	1.2236e-05	112.64
USP8_MIT__P40818_1_142	Q6NXP0	EFCAB12	2	17	MDDDYEAYHSLFLSLL	GDDDYEAYHSLFLSLL	0	M	G	wt_00016	mut_04325	0.00137827	0.000195776	7.04002
USP8_MIT__P40818_1_142	Q6NXP0	EFCAB12	2	17	MDDDYEAYHSLFLSLL	HDDDYEAYHSLFLSLL	0	M	H	wt_00016	mut_04326	0.00137827	3.25325e-05	42.3658
USP8_MIT__P40818_1_142	Q6NXP0	EFCAB12	2	17	MDDDYEAYHSLFLSLL	IDDDYEAYHSLFLSLL	0	M	I	wt_00016	mut_04327	0.00137827	0.0604944	43.8916
USP8_MIT__P40818_1_142	Q6NXP0	EFCAB12	2	17	MDDDYEAYHSLFLSLL	LDDDYEAYHSLFLSLL	0	M	L	wt_00016	mut_04329	0.00137827	0.00258785	1.87761
USP8_MIT__P40818_1_142	Q6NXP0	EFCAB12	2	17	MDDDYEAYHSLFLSLL	NDDDYEAYHSLFLSLL	0	M	N	wt_00016	mut_04330	0.00137827	7.72042e-05	17.8522
USP8_MIT__P40818_1_142	Q6NXP0	EFCAB12	2	17	MDDDYEAYHSLFLSLL	PDDDYEAYHSLFLSLL	0	M	P	wt_00016	mut_04331	0.00137827	0.000134402	10.2548
USP8_MIT__P40818_1_142	Q6NXP0	EFCAB12	2	17	MDDDYEAYHSLFLSLL	QDDDYEAYHSLFLSLL	0	M	Q	wt_00016	mut_04332	0.00137827	0.000407447	3.38269
USP8_MIT__P40818_1_142	Q6NXP0	EFCAB12	2	17	MDDDYEAYHSLFLSLL	SDDDYEAYHSLFLSLL	0	M	S	wt_00016	mut_04334	0.00137827	2.44397e-05	56.3945
USP8_MIT__P40818_1_142	Q6NXP0	EFCAB12	2	17	MDDDYEAYHSLFLSLL	TDDDYEAYHSLFLSLL	0	M	T	wt_00016	mut_04335	0.00137827	4.48008e-05	30.7643
USP8_MIT__P40818_1_142	Q6NXP0	EFCAB12	2	17	MDDDYEAYHSLFLSLL	VDDDYEAYHSLFLSLL	0	M	V	wt_00016	mut_04336	0.00137827	3.26294e-05	42.2401
USP8_MIT__P40818_1_142	Q6NXP0	EFCAB12	2	17	MDDDYEAYHSLFLSLL	WDDDYEAYHSLFLSLL	0	M	W	wt_00016	mut_04337	0.00137827	0.00239957	1.74101
USP8_MIT__P40818_1_142	Q6NXP0	EFCAB12	2	17	MDDDYEAYHSLFLSLL	YDDDYEAYHSLFLSLL	0	M	Y	wt_00016	mut_04338	0.00137827	0.00132052	1.04373
USP8_MIT__P40818_1_142	Q6NXP0	EFCAB12	2	17	MDDDYEAYHSLFLSLL	MADDYEAYHSLFLSLL	1	D	A	wt_00016	mut_04339	0.00137827	0.000105626	13.0486
USP8_MIT__P40818_1_142	Q6NXP0	EFCAB12	2	17	MDDDYEAYHSLFLSLL	MEDDYEAYHSLFLSLL	1	D	E	wt_00016	mut_04340	0.00137827	8.55552e-05	16.1097
USP8_MIT__P40818_1_142	Q6NXP0	EFCAB12	2	17	MDDDYEAYHSLFLSLL	MFDDYEAYHSLFLSLL	1	D	F	wt_00016	mut_04341	0.00137827	0.000277124	4.97348
USP8_MIT__P40818_1_142	Q6NXP0	EFCAB12	2	17	MDDDYEAYHSLFLSLL	MGDDYEAYHSLFLSLL	1	D	G	wt_00016	mut_04342	0.00137827	4.07867e-06	337.921
USP8_MIT__P40818_1_142	Q6NXP0	EFCAB12	2	17	MDDDYEAYHSLFLSLL	MHDDYEAYHSLFLSLL	1	D	H	wt_00016	mut_04343	0.00137827	4.07867e-06	337.921
USP8_MIT__P40818_1_142	Q6NXP0	EFCAB12	2	17	MDDDYEAYHSLFLSLL	MIDDYEAYHSLFLSLL	1	D	I	wt_00016	mut_04344	0.00137827	4.07867e-06	337.921
USP8_MIT__P40818_1_142	Q6NXP0	EFCAB12	2	17	MDDDYEAYHSLFLSLL	MKDDYEAYHSLFLSLL	1	D	K	wt_00016	mut_04345	0.00137827	5.30227e-05	25.9939
USP8_MIT__P40818_1_142	Q6NXP0	EFCAB12	2	17	MDDDYEAYHSLFLSLL	MLDDYEAYHSLFLSLL	1	D	L	wt_00016	mut_04346	0.00137827	4.06253e-05	33.9263
USP8_MIT__P40818_1_142	Q6NXP0	EFCAB12	2	17	MDDDYEAYHSLFLSLL	MMDDYEAYHSLFLSLL	1	D	M	wt_00016	mut_04347	0.00137827	3.66757e-05	37.5798
USP8_MIT__P40818_1_142	Q6NXP0	EFCAB12	2	17	MDDDYEAYHSLFLSLL	MNDDYEAYHSLFLSLL	1	D	N	wt_00016	mut_04348	0.00137827	9.34543e-05	14.748
USP8_MIT__P40818_1_142	Q6NXP0	EFCAB12	2	17	MDDDYEAYHSLFLSLL	MPDDYEAYHSLFLSLL	1	D	P	wt_00016	mut_04349	0.00137827	8.15734e-06	168.96
USP8_MIT__P40818_1_142	Q6NXP0	EFCAB12	2	17	MDDDYEAYHSLFLSLL	MQDDYEAYHSLFLSLL	1	D	Q	wt_00016	mut_04350	0.00137827	8.12506e-06	169.632
USP8_MIT__P40818_1_142	Q6NXP0	EFCAB12	2	17	MDDDYEAYHSLFLSLL	MRDDYEAYHSLFLSLL	1	D	R	wt_00016	mut_04351	0.00137827	0.000300885	4.5807
USP8_MIT__P40818_1_142	Q6NXP0	EFCAB12	2	17	MDDDYEAYHSLFLSLL	MSDDYEAYHSLFLSLL	1	D	S	wt_00016	mut_04352	0.00137827	2.03611e-05	67.6913
USP8_MIT__P40818_1_142	Q6NXP0	EFCAB12	2	17	MDDDYEAYHSLFLSLL	MVDDYEAYHSLFLSLL	1	D	V	wt_00016	mut_04354	0.00137827	0.000227534	6.05741
USP8_MIT__P40818_1_142	Q6NXP0	EFCAB12	2	17	MDDDYEAYHSLFLSLL	MYDDYEAYHSLFLSLL	1	D	Y	wt_00016	mut_04356	0.00137827	2.03933e-05	67.5842
USP8_MIT__P40818_1_142	Q6NXP0	EFCAB12	2	17	MDDDYEAYHSLFLSLL	MDADYEAYHSLFLSLL	2	D	A	wt_00016	mut_04357	0.00137827	0.00127563	1.08046
USP8_MIT__P40818_1_142	Q6NXP0	EFCAB12	2	17	MDDDYEAYHSLFLSLL	MDEDYEAYHSLFLSLL	2	D	E	wt_00016	mut_04358	0.00137827	0.000446943	3.08377
USP8_MIT__P40818_1_142	Q6NXP0	EFCAB12	2	17	MDDDYEAYHSLFLSLL	MDFDYEAYHSLFLSLL	2	D	F	wt_00016	mut_04359	0.00137827	1.22037e-05	112.938
USP8_MIT__P40818_1_142	Q6NXP0	EFCAB12	2	17	MDDDYEAYHSLFLSLL	MDGDYEAYHSLFLSLL	2	D	G	wt_00016	mut_04360	0.00137827	0.00770024	5.5869
USP8_MIT__P40818_1_142	Q6NXP0	EFCAB12	2	17	MDDDYEAYHSLFLSLL	MDHDYEAYHSLFLSLL	2	D	H	wt_00016	mut_04361	0.00137827	0.000227502	6.05827
USP8_MIT__P40818_1_142	Q6NXP0	EFCAB12	2	17	MDDDYEAYHSLFLSLL	MDIDYEAYHSLFLSLL	2	D	I	wt_00016	mut_04362	0.00137827	4.07867e-06	337.921
USP8_MIT__P40818_1_142	Q6NXP0	EFCAB12	2	17	MDDDYEAYHSLFLSLL	MDLDYEAYHSLFLSLL	2	D	L	wt_00016	mut_04364	0.00137827	0.000548684	2.51195
USP8_MIT__P40818_1_142	Q6NXP0	EFCAB12	2	17	MDDDYEAYHSLFLSLL	MDMDYEAYHSLFLSLL	2	D	M	wt_00016	mut_04365	0.00137827	1.62501e-05	84.8158
USP8_MIT__P40818_1_142	Q6NXP0	EFCAB12	2	17	MDDDYEAYHSLFLSLL	MDNDYEAYHSLFLSLL	2	D	N	wt_00016	mut_04366	0.00137827	6.93374e-05	19.8777
USP8_MIT__P40818_1_142	Q6NXP0	EFCAB12	2	17	MDDDYEAYHSLFLSLL	MDPDYEAYHSLFLSLL	2	D	P	wt_00016	mut_04367	0.00137827	4.07867e-06	337.921
USP8_MIT__P40818_1_142	Q6NXP0	EFCAB12	2	17	MDDDYEAYHSLFLSLL	MDQDYEAYHSLFLSLL	2	D	Q	wt_00016	mut_04368	0.00137827	0.000171304	8.04573
USP8_MIT__P40818_1_142	Q6NXP0	EFCAB12	2	17	MDDDYEAYHSLFLSLL	MDSDYEAYHSLFLSLL	2	D	S	wt_00016	mut_04370	0.00137827	3.26294e-05	42.2401
USP8_MIT__P40818_1_142	Q6NXP0	EFCAB12	2	17	MDDDYEAYHSLFLSLL	MDTDYEAYHSLFLSLL	2	D	T	wt_00016	mut_04371	0.00137827	1.22037e-05	112.938
USP8_MIT__P40818_1_142	Q6NXP0	EFCAB12	2	17	MDDDYEAYHSLFLSLL	MDVDYEAYHSLFLSLL	2	D	V	wt_00016	mut_04372	0.00137827	0.000179461	7.68002
USP8_MIT__P40818_1_142	Q6NXP0	EFCAB12	2	17	MDDDYEAYHSLFLSLL	MDWDYEAYHSLFLSLL	2	D	W	wt_00016	mut_04373	0.00137827	0.000536641	2.56832
USP8_MIT__P40818_1_142	Q6NXP0	EFCAB12	2	17	MDDDYEAYHSLFLSLL	MDYDYEAYHSLFLSLL	2	D	Y	wt_00016	mut_04374	0.00137827	3.25002e-05	42.4079
USP8_MIT__P40818_1_142	Q6NXP0	EFCAB12	2	17	MDDDYEAYHSLFLSLL	MDDEYEAYHSLFLSLL	3	D	E	wt_00016	mut_04376	0.00137827	0.000420103	3.28079
USP8_MIT__P40818_1_142	Q6NXP0	EFCAB12	2	17	MDDDYEAYHSLFLSLL	MDDFYEAYHSLFLSLL	3	D	F	wt_00016	mut_04377	0.00137827	4.07867e-06	337.921
USP8_MIT__P40818_1_142	Q6NXP0	EFCAB12	2	17	MDDDYEAYHSLFLSLL	MDDGYEAYHSLFLSLL	3	D	G	wt_00016	mut_04378	0.00137827	0.000398193	3.46131
USP8_MIT__P40818_1_142	Q6NXP0	EFCAB12	2	17	MDDDYEAYHSLFLSLL	MDDHYEAYHSLFLSLL	3	D	H	wt_00016	mut_04379	0.00137827	4.87504e-05	28.2719
USP8_MIT__P40818_1_142	Q6NXP0	EFCAB12	2	17	MDDDYEAYHSLFLSLL	MDDKYEAYHSLFLSLL	3	D	K	wt_00016	mut_04381	0.00137827	1.62501e-05	84.8158
USP8_MIT__P40818_1_142	Q6NXP0	EFCAB12	2	17	MDDDYEAYHSLFLSLL	MDDLYEAYHSLFLSLL	3	D	L	wt_00016	mut_04382	0.00137827	4.07867e-06	337.921
USP8_MIT__P40818_1_142	Q6NXP0	EFCAB12	2	17	MDDDYEAYHSLFLSLL	MDDNYEAYHSLFLSLL	3	D	N	wt_00016	mut_04384	0.00137827	4.07867e-05	33.7921
USP8_MIT__P40818_1_142	Q6NXP0	EFCAB12	2	17	MDDDYEAYHSLFLSLL	MDDPYEAYHSLFLSLL	3	D	P	wt_00016	mut_04385	0.00137827	0.000334096	4.12537
USP8_MIT__P40818_1_142	Q6NXP0	EFCAB12	2	17	MDDDYEAYHSLFLSLL	MDDQYEAYHSLFLSLL	3	D	Q	wt_00016	mut_04386	0.00137827	3.25971e-05	42.2819
USP8_MIT__P40818_1_142	Q6NXP0	EFCAB12	2	17	MDDDYEAYHSLFLSLL	MDDRYEAYHSLFLSLL	3	D	R	wt_00016	mut_04387	0.00137827	1.63147e-05	84.4802
USP8_MIT__P40818_1_142	Q6NXP0	EFCAB12	2	17	MDDDYEAYHSLFLSLL	MDDSYEAYHSLFLSLL	3	D	S	wt_00016	mut_04388	0.00137827	0.000289586	4.75945
USP8_MIT__P40818_1_142	Q6NXP0	EFCAB12	2	17	MDDDYEAYHSLFLSLL	MDDTYEAYHSLFLSLL	3	D	T	wt_00016	mut_04389	0.00137827	0.0219468	15.9234
USP8_MIT__P40818_1_142	Q6NXP0	EFCAB12	2	17	MDDDYEAYHSLFLSLL	MDDWYEAYHSLFLSLL	3	D	W	wt_00016	mut_04391	0.00137827	0.0711891	51.6511
USP8_MIT__P40818_1_142	Q6NXP0	EFCAB12	2	17	MDDDYEAYHSLFLSLL	MDDYYEAYHSLFLSLL	3	D	Y	wt_00016	mut_04392	0.00137827	2.44397e-05	56.3945
USP8_MIT__P40818_1_142	Q6NXP0	EFCAB12	2	17	MDDDYEAYHSLFLSLL	MDDDAEAYHSLFLSLL	4	Y	A	wt_00016	mut_04393	0.00137827	3.25002e-05	42.4079
USP8_MIT__P40818_1_142	Q6NXP0	EFCAB12	2	17	MDDDYEAYHSLFLSLL	MDDDDEAYHSLFLSLL	4	Y	D	wt_00016	mut_04394	0.00137827	0.00011388	12.1028
USP8_MIT__P40818_1_142	Q6NXP0	EFCAB12	2	17	MDDDYEAYHSLFLSLL	MDDDFEAYHSLFLSLL	4	Y	F	wt_00016	mut_04396	0.00137827	3.6708e-05	37.5468
USP8_MIT__P40818_1_142	Q6NXP0	EFCAB12	2	17	MDDDYEAYHSLFLSLL	MDDDGEAYHSLFLSLL	4	Y	G	wt_00016	mut_04397	0.00137827	0.000109866	12.545
USP8_MIT__P40818_1_142	Q6NXP0	EFCAB12	2	17	MDDDYEAYHSLFLSLL	MDDDHEAYHSLFLSLL	4	Y	H	wt_00016	mut_04398	0.00137827	8.12506e-06	169.632
USP8_MIT__P40818_1_142	Q6NXP0	EFCAB12	2	17	MDDDYEAYHSLFLSLL	MDDDIEAYHSLFLSLL	4	Y	I	wt_00016	mut_04399	0.00137827	0.000407867	3.37921
USP8_MIT__P40818_1_142	Q6NXP0	EFCAB12	2	17	MDDDYEAYHSLFLSLL	MDDDKEAYHSLFLSLL	4	Y	K	wt_00016	mut_04400	0.00137827	8.15734e-06	168.96
USP8_MIT__P40818_1_142	Q6NXP0	EFCAB12	2	17	MDDDYEAYHSLFLSLL	MDDDLEAYHSLFLSLL	4	Y	L	wt_00016	mut_04401	0.00137827	4.07867e-06	337.921
USP8_MIT__P40818_1_142	Q6NXP0	EFCAB12	2	17	MDDDYEAYHSLFLSLL	MDDDQEAYHSLFLSLL	4	Y	Q	wt_00016	mut_04405	0.00137827	9.76621e-05	14.1126
USP8_MIT__P40818_1_142	Q6NXP0	EFCAB12	2	17	MDDDYEAYHSLFLSLL	MDDDVEAYHSLFLSLL	4	Y	V	wt_00016	mut_04409	0.00137827	4.07867e-06	337.921
USP8_MIT__P40818_1_142	Q6NXP0	EFCAB12	2	17	MDDDYEAYHSLFLSLL	MDDDWEAYHSLFLSLL	4	Y	W	wt_00016	mut_04410	0.00137827	2.43752e-05	56.5439
USP8_MIT__P40818_1_142	Q6NXP0	EFCAB12	2	17	MDDDYEAYHSLFLSLL	MDDDYAAYHSLFLSLL	5	E	A	wt_00016	mut_04411	0.00137827	0.000354457	3.88839
USP8_MIT__P40818_1_142	Q6NXP0	EFCAB12	2	17	MDDDYEAYHSLFLSLL	MDDDYDAYHSLFLSLL	5	E	D	wt_00016	mut_04412	0.00137827	0.0167295	12.1381
USP8_MIT__P40818_1_142	Q6NXP0	EFCAB12	2	17	MDDDYEAYHSLFLSLL	MDDDYFAYHSLFLSLL	5	E	F	wt_00016	mut_04413	0.00137827	8.15734e-06	168.96
USP8_MIT__P40818_1_142	Q6NXP0	EFCAB12	2	17	MDDDYEAYHSLFLSLL	MDDDYGAYHSLFLSLL	5	E	G	wt_00016	mut_04414	0.00137827	4.07221e-05	33.8457
USP8_MIT__P40818_1_142	Q6NXP0	EFCAB12	2	17	MDDDYEAYHSLFLSLL	MDDDYHAYHSLFLSLL	5	E	H	wt_00016	mut_04415	0.00137827	1.63147e-05	84.4802
USP8_MIT__P40818_1_142	Q6NXP0	EFCAB12	2	17	MDDDYEAYHSLFLSLL	MDDDYIAYHSLFLSLL	5	E	I	wt_00016	mut_04416	0.00137827	2.43752e-05	56.5439
USP8_MIT__P40818_1_142	Q6NXP0	EFCAB12	2	17	MDDDYEAYHSLFLSLL	MDDDYLAYHSLFLSLL	5	E	L	wt_00016	mut_04418	0.00137827	1.62501e-05	84.8158
USP8_MIT__P40818_1_142	Q6NXP0	EFCAB12	2	17	MDDDYEAYHSLFLSLL	MDDDYMAYHSLFLSLL	5	E	M	wt_00016	mut_04419	0.00137827	1.2236e-05	112.64
USP8_MIT__P40818_1_142	Q6NXP0	EFCAB12	2	17	MDDDYEAYHSLFLSLL	MDDDYNAYHSLFLSLL	5	E	N	wt_00016	mut_04420	0.00137827	0.000542398	2.54106
USP8_MIT__P40818_1_142	Q6NXP0	EFCAB12	2	17	MDDDYEAYHSLFLSLL	MDDDYPAYHSLFLSLL	5	E	P	wt_00016	mut_04421	0.00137827	0.00102569	1.34374
USP8_MIT__P40818_1_142	Q6NXP0	EFCAB12	2	17	MDDDYEAYHSLFLSLL	MDDDYQAYHSLFLSLL	5	E	Q	wt_00016	mut_04422	0.00137827	0.000113815	12.1097
USP8_MIT__P40818_1_142	Q6NXP0	EFCAB12	2	17	MDDDYEAYHSLFLSLL	MDDDYSAYHSLFLSLL	5	E	S	wt_00016	mut_04424	0.00137827	1.63147e-05	84.4802
USP8_MIT__P40818_1_142	Q6NXP0	EFCAB12	2	17	MDDDYEAYHSLFLSLL	MDDDYTAYHSLFLSLL	5	E	T	wt_00016	mut_04425	0.00137827	2.85507e-05	48.2744
USP8_MIT__P40818_1_142	Q6NXP0	EFCAB12	2	17	MDDDYEAYHSLFLSLL	MDDDYVAYHSLFLSLL	5	E	V	wt_00016	mut_04426	0.00137827	1.2236e-05	112.64
USP8_MIT__P40818_1_142	Q6NXP0	EFCAB12	2	17	MDDDYEAYHSLFLSLL	MDDDYWAYHSLFLSLL	5	E	W	wt_00016	mut_04427	0.00137827	0.000626727	2.19915
USP8_MIT__P40818_1_142	Q6NXP0	EFCAB12	2	17	MDDDYEAYHSLFLSLL	MDDDYYAYHSLFLSLL	5	E	Y	wt_00016	mut_04428	0.00137827	0.00165026	1.19734
USP8_MIT__P40818_1_142	Q6NXP0	EFCAB12	2	17	MDDDYEAYHSLFLSLL	MDDDYEDYHSLFLSLL	6	A	D	wt_00016	mut_04429	0.00137827	0.000313347	4.39853
USP8_MIT__P40818_1_142	Q6NXP0	EFCAB12	2	17	MDDDYEAYHSLFLSLL	MDDDYEEYHSLFLSLL	6	A	E	wt_00016	mut_04430	0.00137827	0.000300692	4.58365
USP8_MIT__P40818_1_142	Q6NXP0	EFCAB12	2	17	MDDDYEAYHSLFLSLL	MDDDYEFYHSLFLSLL	6	A	F	wt_00016	mut_04431	0.00137827	0.114515	83.0859
USP8_MIT__P40818_1_142	Q6NXP0	EFCAB12	2	17	MDDDYEAYHSLFLSLL	MDDDYEGYHSLFLSLL	6	A	G	wt_00016	mut_04432	0.00137827	0.00164455	1.1932
USP8_MIT__P40818_1_142	Q6NXP0	EFCAB12	2	17	MDDDYEAYHSLFLSLL	MDDDYEIYHSLFLSLL	6	A	I	wt_00016	mut_04434	0.00137827	7.31255e-05	18.848
USP8_MIT__P40818_1_142	Q6NXP0	EFCAB12	2	17	MDDDYEAYHSLFLSLL	MDDDYEKYHSLFLSLL	6	A	K	wt_00016	mut_04435	0.00137827	2.84539e-05	48.4387
USP8_MIT__P40818_1_142	Q6NXP0	EFCAB12	2	17	MDDDYEAYHSLFLSLL	MDDDYELYHSLFLSLL	6	A	L	wt_00016	mut_04436	0.00137827	0.000186876	7.37529
USP8_MIT__P40818_1_142	Q6NXP0	EFCAB12	2	17	MDDDYEAYHSLFLSLL	MDDDYEMYHSLFLSLL	6	A	M	wt_00016	mut_04437	0.00137827	0.0815312	59.1549
USP8_MIT__P40818_1_142	Q6NXP0	EFCAB12	2	17	MDDDYEAYHSLFLSLL	MDDDYENYHSLFLSLL	6	A	N	wt_00016	mut_04438	0.00137827	0.000591149	2.33151
USP8_MIT__P40818_1_142	Q6NXP0	EFCAB12	2	17	MDDDYEAYHSLFLSLL	MDDDYEPYHSLFLSLL	6	A	P	wt_00016	mut_04439	0.00137827	0.000150911	9.133
USP8_MIT__P40818_1_142	Q6NXP0	EFCAB12	2	17	MDDDYEAYHSLFLSLL	MDDDYEQYHSLFLSLL	6	A	Q	wt_00016	mut_04440	0.00137827	1.22037e-05	112.938
USP8_MIT__P40818_1_142	Q6NXP0	EFCAB12	2	17	MDDDYEAYHSLFLSLL	MDDDYERYHSLFLSLL	6	A	R	wt_00016	mut_04441	0.00137827	1.62501e-05	84.8158
USP8_MIT__P40818_1_142	Q6NXP0	EFCAB12	2	17	MDDDYEAYHSLFLSLL	MDDDYESYHSLFLSLL	6	A	S	wt_00016	mut_04442	0.00137827	3.65789e-05	37.6793
USP8_MIT__P40818_1_142	Q6NXP0	EFCAB12	2	17	MDDDYEAYHSLFLSLL	MDDDYETYHSLFLSLL	6	A	T	wt_00016	mut_04443	0.00137827	1.22037e-05	112.938
USP8_MIT__P40818_1_142	Q6NXP0	EFCAB12	2	17	MDDDYEAYHSLFLSLL	MDDDYEVYHSLFLSLL	6	A	V	wt_00016	mut_04444	0.00137827	4.87504e-05	28.2719
USP8_MIT__P40818_1_142	Q6NXP0	EFCAB12	2	17	MDDDYEAYHSLFLSLL	MDDDYEWYHSLFLSLL	6	A	W	wt_00016	mut_04445	0.00137827	0.00154376	1.12007
USP8_MIT__P40818_1_142	Q6NXP0	EFCAB12	2	17	MDDDYEAYHSLFLSLL	MDDDYEYYHSLFLSLL	6	A	Y	wt_00016	mut_04446	0.00137827	0.00281007	2.03885
USP8_MIT__P40818_1_142	Q6NXP0	EFCAB12	2	17	MDDDYEAYHSLFLSLL	MDDDYEAFHSLFLSLL	7	Y	F	wt_00016	mut_04450	0.00137827	5.30227e-05	25.9939
USP8_MIT__P40818_1_142	Q6NXP0	EFCAB12	2	17	MDDDYEAYHSLFLSLL	MDDDYEAIHSLFLSLL	7	Y	I	wt_00016	mut_04453	0.00137827	0.18221	132.203
USP8_MIT__P40818_1_142	Q6NXP0	EFCAB12	2	17	MDDDYEAYHSLFLSLL	MDDDYEALHSLFLSLL	7	Y	L	wt_00016	mut_04455	0.00137827	2.44397e-05	56.3945
USP8_MIT__P40818_1_142	Q6NXP0	EFCAB12	2	17	MDDDYEAYHSLFLSLL	MDDDYEAMHSLFLSLL	7	Y	M	wt_00016	mut_04456	0.00137827	4.07867e-06	337.921
USP8_MIT__P40818_1_142	Q6NXP0	EFCAB12	2	17	MDDDYEAYHSLFLSLL	MDDDYEANHSLFLSLL	7	Y	N	wt_00016	mut_04457	0.00137827	3.25971e-05	42.2819
USP8_MIT__P40818_1_142	Q6NXP0	EFCAB12	2	17	MDDDYEAYHSLFLSLL	MDDDYEASHSLFLSLL	7	Y	S	wt_00016	mut_04461	0.00137827	1.2236e-05	112.64
USP8_MIT__P40818_1_142	Q6NXP0	EFCAB12	2	17	MDDDYEAYHSLFLSLL	MDDDYEATHSLFLSLL	7	Y	T	wt_00016	mut_04462	0.00137827	7.74947e-05	17.7853
USP8_MIT__P40818_1_142	Q6NXP0	EFCAB12	2	17	MDDDYEAYHSLFLSLL	MDDDYEAVHSLFLSLL	7	Y	V	wt_00016	mut_04463	0.00137827	2.85507e-05	48.2744
USP8_MIT__P40818_1_142	Q6NXP0	EFCAB12	2	17	MDDDYEAYHSLFLSLL	MDDDYEAWHSLFLSLL	7	Y	W	wt_00016	mut_04464	0.00137827	0.001928	1.39885
USP8_MIT__P40818_1_142	Q6NXP0	EFCAB12	2	17	MDDDYEAYHSLFLSLL	MDDDYEAYASLFLSLL	8	H	A	wt_00016	mut_04465	0.00137827	0.000248799	5.53969
USP8_MIT__P40818_1_142	Q6NXP0	EFCAB12	2	17	MDDDYEAYHSLFLSLL	MDDDYEAYDSLFLSLL	8	H	D	wt_00016	mut_04466	0.00137827	4.07867e-06	337.921
USP8_MIT__P40818_1_142	Q6NXP0	EFCAB12	2	17	MDDDYEAYHSLFLSLL	MDDDYEAYFSLFLSLL	8	H	F	wt_00016	mut_04468	0.00137827	0.0402642	29.2136
USP8_MIT__P40818_1_142	Q6NXP0	EFCAB12	2	17	MDDDYEAYHSLFLSLL	MDDDYEAYISLFLSLL	8	H	I	wt_00016	mut_04470	0.00137827	0.000106013	13.0009
USP8_MIT__P40818_1_142	Q6NXP0	EFCAB12	2	17	MDDDYEAYHSLFLSLL	MDDDYEAYKSLFLSLL	8	H	K	wt_00016	mut_04471	0.00137827	1.63147e-05	84.4802
USP8_MIT__P40818_1_142	Q6NXP0	EFCAB12	2	17	MDDDYEAYHSLFLSLL	MDDDYEAYLSLFLSLL	8	H	L	wt_00016	mut_04472	0.00137827	6.10509e-05	22.5757
USP8_MIT__P40818_1_142	Q6NXP0	EFCAB12	2	17	MDDDYEAYHSLFLSLL	MDDDYEAYNSLFLSLL	8	H	N	wt_00016	mut_04474	0.00137827	8.12506e-06	169.632
USP8_MIT__P40818_1_142	Q6NXP0	EFCAB12	2	17	MDDDYEAYHSLFLSLL	MDDDYEAYQSLFLSLL	8	H	Q	wt_00016	mut_04476	0.00137827	4.87504e-05	28.2719
USP8_MIT__P40818_1_142	Q6NXP0	EFCAB12	2	17	MDDDYEAYHSLFLSLL	MDDDYEAYSSLFLSLL	8	H	S	wt_00016	mut_04478	0.00137827	4.06899e-05	33.8725
USP8_MIT__P40818_1_142	Q6NXP0	EFCAB12	2	17	MDDDYEAYHSLFLSLL	MDDDYEAYWSLFLSLL	8	H	W	wt_00016	mut_04481	0.00137827	4.8944e-05	28.1601
USP8_MIT__P40818_1_142	Q6NXP0	EFCAB12	2	17	MDDDYEAYHSLFLSLL	MDDDYEAYYSLFLSLL	8	H	Y	wt_00016	mut_04482	0.00137827	0.0331634	24.0617
USP8_MIT__P40818_1_142	Q6NXP0	EFCAB12	2	17	MDDDYEAYHSLFLSLL	MDDDYEAYHALFLSLL	9	S	A	wt_00016	mut_04483	0.00137827	8.15734e-06	168.96
USP8_MIT__P40818_1_142	Q6NXP0	EFCAB12	2	17	MDDDYEAYHSLFLSLL	MDDDYEAYHDLFLSLL	9	S	D	wt_00016	mut_04484	0.00137827	0.000117894	11.6907
USP8_MIT__P40818_1_142	Q6NXP0	EFCAB12	2	17	MDDDYEAYHSLFLSLL	MDDDYEAYHELFLSLL	9	S	E	wt_00016	mut_04485	0.00137827	1.22037e-05	112.938
USP8_MIT__P40818_1_142	Q6NXP0	EFCAB12	2	17	MDDDYEAYHSLFLSLL	MDDDYEAYHGLFLSLL	9	S	G	wt_00016	mut_04487	0.00137827	0.00013437	10.2572
USP8_MIT__P40818_1_142	Q6NXP0	EFCAB12	2	17	MDDDYEAYHSLFLSLL	MDDDYEAYHHLFLSLL	9	S	H	wt_00016	mut_04488	0.00137827	0.000122263	11.2729
USP8_MIT__P40818_1_142	Q6NXP0	EFCAB12	2	17	MDDDYEAYHSLFLSLL	MDDDYEAYHKLFLSLL	9	S	K	wt_00016	mut_04490	0.00137827	8.12506e-06	169.632
USP8_MIT__P40818_1_142	Q6NXP0	EFCAB12	2	17	MDDDYEAYHSLFLSLL	MDDDYEAYHLLFLSLL	9	S	L	wt_00016	mut_04491	0.00137827	7.74947e-05	17.7853
USP8_MIT__P40818_1_142	Q6NXP0	EFCAB12	2	17	MDDDYEAYHSLFLSLL	MDDDYEAYHMLFLSLL	9	S	M	wt_00016	mut_04492	0.00137827	0.00018354	7.50935
USP8_MIT__P40818_1_142	Q6NXP0	EFCAB12	2	17	MDDDYEAYHSLFLSLL	MDDDYEAYHNLFLSLL	9	S	N	wt_00016	mut_04493	0.00137827	0.00137445	1.00278
USP8_MIT__P40818_1_142	Q6NXP0	EFCAB12	2	17	MDDDYEAYHSLFLSLL	MDDDYEAYHPLFLSLL	9	S	P	wt_00016	mut_04494	0.00137827	6.93374e-05	19.8777
USP8_MIT__P40818_1_142	Q6NXP0	EFCAB12	2	17	MDDDYEAYHSLFLSLL	MDDDYEAYHQLFLSLL	9	S	Q	wt_00016	mut_04495	0.00137827	4.07867e-06	337.921
USP8_MIT__P40818_1_142	Q6NXP0	EFCAB12	2	17	MDDDYEAYHSLFLSLL	MDDDYEAYHRLFLSLL	9	S	R	wt_00016	mut_04496	0.00137827	0.0576153	41.8027
USP8_MIT__P40818_1_142	Q6NXP0	EFCAB12	2	17	MDDDYEAYHSLFLSLL	MDDDYEAYHTLFLSLL	9	S	T	wt_00016	mut_04497	0.00137827	8.12506e-06	169.632
USP8_MIT__P40818_1_142	Q6NXP0	EFCAB12	2	17	MDDDYEAYHSLFLSLL	MDDDYEAYHVLFLSLL	9	S	V	wt_00016	mut_04498	0.00137827	3.6708e-05	37.5468
USP8_MIT__P40818_1_142	Q6NXP0	EFCAB12	2	17	MDDDYEAYHSLFLSLL	MDDDYEAYHWLFLSLL	9	S	W	wt_00016	mut_04499	0.00137827	0.00092136	1.49591
USP8_MIT__P40818_1_142	Q6NXP0	EFCAB12	2	17	MDDDYEAYHSLFLSLL	MDDDYEAYHYLFLSLL	9	S	Y	wt_00016	mut_04500	0.00137827	0.00267885	1.94363
USP8_MIT__P40818_1_142	Q6NXP0	EFCAB12	2	17	MDDDYEAYHSLFLSLL	MDDDYEAYHSGFLSLL	10	L	G	wt_00016	mut_04505	0.00137827	4.07867e-06	337.921
USP8_MIT__P40818_1_142	Q6NXP0	EFCAB12	2	17	MDDDYEAYHSLFLSLL	MDDDYEAYHSHFLSLL	10	L	H	wt_00016	mut_04506	0.00137827	5.69077e-05	24.2193
USP8_MIT__P40818_1_142	Q6NXP0	EFCAB12	2	17	MDDDYEAYHSLFLSLL	MDDDYEAYHSIFLSLL	10	L	I	wt_00016	mut_04507	0.00137827	0.000125987	10.9398
USP8_MIT__P40818_1_142	Q6NXP0	EFCAB12	2	17	MDDDYEAYHSLFLSLL	MDDDYEAYHSKFLSLL	10	L	K	wt_00016	mut_04508	0.00137827	8.12506e-06	169.632
USP8_MIT__P40818_1_142	Q6NXP0	EFCAB12	2	17	MDDDYEAYHSLFLSLL	MDDDYEAYHSMFLSLL	10	L	M	wt_00016	mut_04509	0.00137827	8.15734e-06	168.96
USP8_MIT__P40818_1_142	Q6NXP0	EFCAB12	2	17	MDDDYEAYHSLFLSLL	MDDDYEAYHSNFLSLL	10	L	N	wt_00016	mut_04510	0.00137827	8.15734e-06	168.96
USP8_MIT__P40818_1_142	Q6NXP0	EFCAB12	2	17	MDDDYEAYHSLFLSLL	MDDDYEAYHSPFLSLL	10	L	P	wt_00016	mut_04511	0.00137827	8.12506e-06	169.632
USP8_MIT__P40818_1_142	Q6NXP0	EFCAB12	2	17	MDDDYEAYHSLFLSLL	MDDDYEAYHSRFLSLL	10	L	R	wt_00016	mut_04513	0.00137827	0.238225	172.844
USP8_MIT__P40818_1_142	Q6NXP0	EFCAB12	2	17	MDDDYEAYHSLFLSLL	MDDDYEAYHSLALSLL	11	F	A	wt_00016	mut_04519	0.00137827	4.07867e-06	337.921
USP8_MIT__P40818_1_142	Q6NXP0	EFCAB12	2	17	MDDDYEAYHSLFLSLL	MDDDYEAYHSLKLSLL	11	F	K	wt_00016	mut_04525	0.00137827	4.48654e-05	30.7201
USP8_MIT__P40818_1_142	Q6NXP0	EFCAB12	2	17	MDDDYEAYHSLFLSLL	MDDDYEAYHSLSLSLL	11	F	S	wt_00016	mut_04532	0.00137827	4.07867e-06	337.921
USP8_MIT__P40818_1_142	Q6NXP0	EFCAB12	2	17	MDDDYEAYHSLFLSLL	MDDDYEAYHSLYLSLL	11	F	Y	wt_00016	mut_04536	0.00137827	0.00227998	1.65423
USP8_MIT__P40818_1_142	Q6NXP0	EFCAB12	2	17	MDDDYEAYHSLFLSLL	MDDDYEAYHSLFGSLL	12	L	G	wt_00016	mut_04541	0.00137827	4.07867e-06	337.921
USP8_MIT__P40818_1_142	Q6NXP0	EFCAB12	2	17	MDDDYEAYHSLFLSLL	MDDDYEAYHSLFISLL	12	L	I	wt_00016	mut_04543	0.00137827	0.00024472	5.63201
USP8_MIT__P40818_1_142	Q6NXP0	EFCAB12	2	17	MDDDYEAYHSLFLSLL	MDDDYEAYHSLFVSLL	12	L	V	wt_00016	mut_04552	0.00137827	3.6708e-05	37.5468
USP8_MIT__P40818_1_142	Q6NXP0	EFCAB12	2	17	MDDDYEAYHSLFLSLL	MDDDYEAYHSLFLALL	13	S	A	wt_00016	mut_04555	0.00137827	0.00387881	2.81427
USP8_MIT__P40818_1_142	Q6NXP0	EFCAB12	2	17	MDDDYEAYHSLFLSLL	MDDDYEAYHSLFLFLL	13	S	F	wt_00016	mut_04558	0.00137827	0.000256956	5.36382
USP8_MIT__P40818_1_142	Q6NXP0	EFCAB12	2	17	MDDDYEAYHSLFLSLL	MDDDYEAYHSLFLHLL	13	S	H	wt_00016	mut_04560	0.00137827	0.000471544	2.92288
USP8_MIT__P40818_1_142	Q6NXP0	EFCAB12	2	17	MDDDYEAYHSLFLSLL	MDDDYEAYHSLFLLLL	13	S	L	wt_00016	mut_04563	0.00137827	0.00617841	4.48274
USP8_MIT__P40818_1_142	Q6NXP0	EFCAB12	2	17	MDDDYEAYHSLFLSLL	MDDDYEAYHSLFLMLL	13	S	M	wt_00016	mut_04564	0.00137827	5.29581e-05	26.0256
USP8_MIT__P40818_1_142	Q6NXP0	EFCAB12	2	17	MDDDYEAYHSLFLSLL	MDDDYEAYHSLFLNLL	13	S	N	wt_00016	mut_04565	0.00137827	4.06253e-05	33.9263
USP8_MIT__P40818_1_142	Q6NXP0	EFCAB12	2	17	MDDDYEAYHSLFLSLL	MDDDYEAYHSLFLPLL	13	S	P	wt_00016	mut_04566	0.00137827	4.07867e-06	337.921
USP8_MIT__P40818_1_142	Q6NXP0	EFCAB12	2	17	MDDDYEAYHSLFLSLL	MDDDYEAYHSLFLTLL	13	S	T	wt_00016	mut_04569	0.00137827	0.000564998	2.43942
USP8_MIT__P40818_1_142	Q6NXP0	EFCAB12	2	17	MDDDYEAYHSLFLSLL	MDDDYEAYHSLFLWLL	13	S	W	wt_00016	mut_04571	0.00137827	0.000467691	2.94696
USP8_MIT__P40818_1_142	Q6NXP0	EFCAB12	2	17	MDDDYEAYHSLFLSLL	MDDDYEAYHSLFLYLL	13	S	Y	wt_00016	mut_04572	0.00137827	0.0122386	8.87971
USP8_MIT__P40818_1_142	Q6NXP0	EFCAB12	2	17	MDDDYEAYHSLFLSLL	MDDDYEAYHSLFLSAL	14	L	A	wt_00016	mut_04573	0.00137827	4.07867e-06	337.921
USP8_MIT__P40818_1_142	Q6NXP0	EFCAB12	2	17	MDDDYEAYHSLFLSLL	MDDDYEAYHSLFLSGL	14	L	G	wt_00016	mut_04577	0.00137827	4.07867e-06	337.921
USP8_MIT__P40818_1_142	Q6NXP0	EFCAB12	2	17	MDDDYEAYHSLFLSLL	MDDDYEAYHSLFLSHL	14	L	H	wt_00016	mut_04578	0.00137827	1.63147e-05	84.4802
USP8_MIT__P40818_1_142	Q6NXP0	EFCAB12	2	17	MDDDYEAYHSLFLSLL	MDDDYEAYHSLFLSPL	14	L	P	wt_00016	mut_04583	0.00137827	4.07867e-05	33.7921
USP8_MIT__P40818_1_142	Q6NXP0	EFCAB12	2	17	MDDDYEAYHSLFLSLL	MDDDYEAYHSLFLSQL	14	L	Q	wt_00016	mut_04584	0.00137827	4.07867e-06	337.921
USP8_MIT__P40818_1_142	Q6NXP0	EFCAB12	2	17	MDDDYEAYHSLFLSLL	MDDDYEAYHSLFLSRL	14	L	R	wt_00016	mut_04585	0.00137827	4.07867e-06	337.921
USP8_MIT__P40818_1_142	Q6NXP0	EFCAB12	2	17	MDDDYEAYHSLFLSLL	MDDDYEAYHSLFLSSL	14	L	S	wt_00016	mut_04586	0.00137827	4.07867e-06	337.921
USP8_MIT__P40818_1_142	Q6NXP0	EFCAB12	2	17	MDDDYEAYHSLFLSLL	MDDDYEAYHSLFLSLF	15	L	F	wt_00016	mut_04594	0.00137827	8.12506e-06	169.632
USP8_MIT__P40818_1_142	Q6NXP0	EFCAB12	2	17	MDDDYEAYHSLFLSLL	MDDDYEAYHSLFLSLI	15	L	I	wt_00016	mut_04597	0.00137827	8.15734e-06	168.96
USP8_MIT__P40818_1_142	Q6NXP0	EFCAB12	2	17	MDDDYEAYHSLFLSLL	MDDDYEAYHSLFLSLK	15	L	K	wt_00016	mut_04598	0.00137827	6.93374e-05	19.8777
USP8_MIT__P40818_1_142	Q9BV36	MLPH	482	497	SEVSDIESRIAALRAA	AEVSDIESRIAALRAA	0	S	A	wt_00020	mut_05473	0.00112497	0.0459866	40.8781
USP8_MIT__P40818_1_142	Q9BV36	MLPH	482	497	SEVSDIESRIAALRAA	EEVSDIESRIAALRAA	0	S	E	wt_00020	mut_05475	0.00112497	0.000144425	7.7893
USP8_MIT__P40818_1_142	Q9BV36	MLPH	482	497	SEVSDIESRIAALRAA	FEVSDIESRIAALRAA	0	S	F	wt_00020	mut_05476	0.00112497	0.00418833	3.72306
USP8_MIT__P40818_1_142	Q9BV36	MLPH	482	497	SEVSDIESRIAALRAA	LEVSDIESRIAALRAA	0	S	L	wt_00020	mut_05481	0.00112497	0.018798	16.7097
USP8_MIT__P40818_1_142	Q9BV36	MLPH	482	497	SEVSDIESRIAALRAA	MEVSDIESRIAALRAA	0	S	M	wt_00020	mut_05482	0.00112497	0.000433276	2.59643
USP8_MIT__P40818_1_142	Q9BV36	MLPH	482	497	SEVSDIESRIAALRAA	NEVSDIESRIAALRAA	0	S	N	wt_00020	mut_05483	0.00112497	0.0124737	11.088
USP8_MIT__P40818_1_142	Q9BV36	MLPH	482	497	SEVSDIESRIAALRAA	PEVSDIESRIAALRAA	0	S	P	wt_00020	mut_05484	0.00112497	0.000144425	7.7893
USP8_MIT__P40818_1_142	Q9BV36	MLPH	482	497	SEVSDIESRIAALRAA	QEVSDIESRIAALRAA	0	S	Q	wt_00020	mut_05485	0.00112497	0.00274408	2.43924
USP8_MIT__P40818_1_142	Q9BV36	MLPH	482	497	SEVSDIESRIAALRAA	TEVSDIESRIAALRAA	0	S	T	wt_00020	mut_05487	0.00112497	0.00758595	6.74324
USP8_MIT__P40818_1_142	Q9BV36	MLPH	482	497	SEVSDIESRIAALRAA	VEVSDIESRIAALRAA	0	S	V	wt_00020	mut_05488	0.00112497	0.00377776	3.35809
USP8_MIT__P40818_1_142	Q9BV36	MLPH	482	497	SEVSDIESRIAALRAA	WEVSDIESRIAALRAA	0	S	W	wt_00020	mut_05489	0.00112497	0.0151796	13.4933
USP8_MIT__P40818_1_142	Q9BV36	MLPH	482	497	SEVSDIESRIAALRAA	YEVSDIESRIAALRAA	0	S	Y	wt_00020	mut_05490	0.00112497	0.00470517	4.18248
USP8_MIT__P40818_1_142	Q9BV36	MLPH	482	497	SEVSDIESRIAALRAA	SDVSDIESRIAALRAA	1	E	D	wt_00020	mut_05492	0.00112497	0.0127244	11.3109
USP8_MIT__P40818_1_142	Q9BV36	MLPH	482	497	SEVSDIESRIAALRAA	SHVSDIESRIAALRAA	1	E	H	wt_00020	mut_05495	0.00112497	0.00170267	1.51353
USP8_MIT__P40818_1_142	Q9BV36	MLPH	482	497	SEVSDIESRIAALRAA	SKVSDIESRIAALRAA	1	E	K	wt_00020	mut_05497	0.00112497	0.00028885	3.89465
USP8_MIT__P40818_1_142	Q9BV36	MLPH	482	497	SEVSDIESRIAALRAA	SLVSDIESRIAALRAA	1	E	L	wt_00020	mut_05498	0.00112497	0.00101098	1.11276
USP8_MIT__P40818_1_142	Q9BV36	MLPH	482	497	SEVSDIESRIAALRAA	SMVSDIESRIAALRAA	1	E	M	wt_00020	mut_05499	0.00112497	0.000144425	7.7893
USP8_MIT__P40818_1_142	Q9BV36	MLPH	482	497	SEVSDIESRIAALRAA	SNVSDIESRIAALRAA	1	E	N	wt_00020	mut_05500	0.00112497	0.00083612	1.34547
USP8_MIT__P40818_1_142	Q9BV36	MLPH	482	497	SEVSDIESRIAALRAA	SPVSDIESRIAALRAA	1	E	P	wt_00020	mut_05501	0.00112497	0.000722126	1.55786
USP8_MIT__P40818_1_142	Q9BV36	MLPH	482	497	SEVSDIESRIAALRAA	SQVSDIESRIAALRAA	1	E	Q	wt_00020	mut_05502	0.00112497	0.00112497	1
USP8_MIT__P40818_1_142	Q9BV36	MLPH	482	497	SEVSDIESRIAALRAA	SRVSDIESRIAALRAA	1	E	R	wt_00020	mut_05503	0.00112497	0.00372462	3.31086
USP8_MIT__P40818_1_142	Q9BV36	MLPH	482	497	SEVSDIESRIAALRAA	SSVSDIESRIAALRAA	1	E	S	wt_00020	mut_05504	0.00112497	0.0273186	24.2838
USP8_MIT__P40818_1_142	Q9BV36	MLPH	482	497	SEVSDIESRIAALRAA	SVVSDIESRIAALRAA	1	E	V	wt_00020	mut_05506	0.00112497	0.000433276	2.59643
USP8_MIT__P40818_1_142	Q9BV36	MLPH	482	497	SEVSDIESRIAALRAA	SYVSDIESRIAALRAA	1	E	Y	wt_00020	mut_05508	0.00112497	0.00112497	1
USP8_MIT__P40818_1_142	Q9BV36	MLPH	482	497	SEVSDIESRIAALRAA	SEASDIESRIAALRAA	2	V	A	wt_00020	mut_05509	0.00112497	0.00101098	1.11276
USP8_MIT__P40818_1_142	Q9BV36	MLPH	482	497	SEVSDIESRIAALRAA	SEESDIESRIAALRAA	2	V	E	wt_00020	mut_05511	0.00112497	0.000144425	7.7893
USP8_MIT__P40818_1_142	Q9BV36	MLPH	482	497	SEVSDIESRIAALRAA	SEFSDIESRIAALRAA	2	V	F	wt_00020	mut_05512	0.00112497	0.00144425	1.28381
USP8_MIT__P40818_1_142	Q9BV36	MLPH	482	497	SEVSDIESRIAALRAA	SEGSDIESRIAALRAA	2	V	G	wt_00020	mut_05513	0.00112497	0.000144425	7.7893
USP8_MIT__P40818_1_142	Q9BV36	MLPH	482	497	SEVSDIESRIAALRAA	SEISDIESRIAALRAA	2	V	I	wt_00020	mut_05515	0.00112497	0.00282764	2.51353
USP8_MIT__P40818_1_142	Q9BV36	MLPH	482	497	SEVSDIESRIAALRAA	SELSDIESRIAALRAA	2	V	L	wt_00020	mut_05517	0.00112497	0.0133325	11.8514
USP8_MIT__P40818_1_142	Q9BV36	MLPH	482	497	SEVSDIESRIAALRAA	SEPSDIESRIAALRAA	2	V	P	wt_00020	mut_05520	0.00112497	0.00228037	2.02705
USP8_MIT__P40818_1_142	Q9BV36	MLPH	482	497	SEVSDIESRIAALRAA	SEQSDIESRIAALRAA	2	V	Q	wt_00020	mut_05521	0.00112497	0.005891	5.23658
USP8_MIT__P40818_1_142	Q9BV36	MLPH	482	497	SEVSDIESRIAALRAA	SESSDIESRIAALRAA	2	V	S	wt_00020	mut_05523	0.00112497	0.00028885	3.89465
USP8_MIT__P40818_1_142	Q9BV36	MLPH	482	497	SEVSDIESRIAALRAA	SETSDIESRIAALRAA	2	V	T	wt_00020	mut_05524	0.00112497	0.00112497	1
USP8_MIT__P40818_1_142	Q9BV36	MLPH	482	497	SEVSDIESRIAALRAA	SEWSDIESRIAALRAA	2	V	W	wt_00020	mut_05525	0.00112497	0.00101098	1.11276
USP8_MIT__P40818_1_142	Q9BV36	MLPH	482	497	SEVSDIESRIAALRAA	SEYSDIESRIAALRAA	2	V	Y	wt_00020	mut_05526	0.00112497	0.00196109	1.74324
USP8_MIT__P40818_1_142	Q9BV36	MLPH	482	497	SEVSDIESRIAALRAA	SEVADIESRIAALRAA	3	S	A	wt_00020	mut_05527	0.00112497	0.000144425	7.7893
USP8_MIT__P40818_1_142	Q9BV36	MLPH	482	497	SEVSDIESRIAALRAA	SEVEDIESRIAALRAA	3	S	E	wt_00020	mut_05529	0.00112497	0.000144425	7.7893
USP8_MIT__P40818_1_142	Q9BV36	MLPH	482	497	SEVSDIESRIAALRAA	SEVFDIESRIAALRAA	3	S	F	wt_00020	mut_05530	0.00112497	0.000722126	1.55786
USP8_MIT__P40818_1_142	Q9BV36	MLPH	482	497	SEVSDIESRIAALRAA	SEVGDIESRIAALRAA	3	S	G	wt_00020	mut_05531	0.00112497	0.00256922	2.28381
USP8_MIT__P40818_1_142	Q9BV36	MLPH	482	497	SEVSDIESRIAALRAA	SEVHDIESRIAALRAA	3	S	H	wt_00020	mut_05532	0.00112497	0.0316059	28.0949
USP8_MIT__P40818_1_142	Q9BV36	MLPH	482	497	SEVSDIESRIAALRAA	SEVIDIESRIAALRAA	3	S	I	wt_00020	mut_05533	0.00112497	0.0071831	6.38514
USP8_MIT__P40818_1_142	Q9BV36	MLPH	482	497	SEVSDIESRIAALRAA	SEVKDIESRIAALRAA	3	S	K	wt_00020	mut_05534	0.00112497	0.00979048	8.70288
USP8_MIT__P40818_1_142	Q9BV36	MLPH	482	497	SEVSDIESRIAALRAA	SEVLDIESRIAALRAA	3	S	L	wt_00020	mut_05535	0.00112497	0.010657	9.47316
USP8_MIT__P40818_1_142	Q9BV36	MLPH	482	497	SEVSDIESRIAALRAA	SEVMDIESRIAALRAA	3	S	M	wt_00020	mut_05536	0.00112497	0.00491046	4.36496
USP8_MIT__P40818_1_142	Q9BV36	MLPH	482	497	SEVSDIESRIAALRAA	SEVNDIESRIAALRAA	3	S	N	wt_00020	mut_05537	0.00112497	0.000144425	7.7893
USP8_MIT__P40818_1_142	Q9BV36	MLPH	482	497	SEVSDIESRIAALRAA	SEVQDIESRIAALRAA	3	S	Q	wt_00020	mut_05539	0.00112497	0.00028885	3.89465
USP8_MIT__P40818_1_142	Q9BV36	MLPH	482	497	SEVSDIESRIAALRAA	SEVRDIESRIAALRAA	3	S	R	wt_00020	mut_05540	0.00112497	0.00456074	4.0541
USP8_MIT__P40818_1_142	Q9BV36	MLPH	482	497	SEVSDIESRIAALRAA	SEVVDIESRIAALRAA	3	S	V	wt_00020	mut_05542	0.00112497	0.0138648	12.3246
USP8_MIT__P40818_1_142	Q9BV36	MLPH	482	497	SEVSDIESRIAALRAA	SEVWDIESRIAALRAA	3	S	W	wt_00020	mut_05543	0.00112497	0.00167224	1.48647
USP8_MIT__P40818_1_142	Q9BV36	MLPH	482	497	SEVSDIESRIAALRAA	SEVYDIESRIAALRAA	3	S	Y	wt_00020	mut_05544	0.00112497	0.389873	346.563
USP8_MIT__P40818_1_142	Q9BV36	MLPH	482	497	SEVSDIESRIAALRAA	SEVSEIESRIAALRAA	4	D	E	wt_00020	mut_05546	0.00112497	0.00202195	1.79734
USP8_MIT__P40818_1_142	Q9BV36	MLPH	482	497	SEVSDIESRIAALRAA	SEVSHIESRIAALRAA	4	D	H	wt_00020	mut_05549	0.00112497	0.000144425	7.7893
USP8_MIT__P40818_1_142	Q9BV36	MLPH	482	497	SEVSDIESRIAALRAA	SEVSNIESRIAALRAA	4	D	N	wt_00020	mut_05554	0.00112497	0.00028885	3.89465
USP8_MIT__P40818_1_142	Q9BV36	MLPH	482	497	SEVSDIESRIAALRAA	SEVSYIESRIAALRAA	4	D	Y	wt_00020	mut_05562	0.00112497	0.000144425	7.7893
USP8_MIT__P40818_1_142	Q9BV36	MLPH	482	497	SEVSDIESRIAALRAA	SEVSDDESRIAALRAA	5	I	D	wt_00020	mut_05564	0.00112497	0.000144425	7.7893
USP8_MIT__P40818_1_142	Q9BV36	MLPH	482	497	SEVSDIESRIAALRAA	SEVSDFESRIAALRAA	5	I	F	wt_00020	mut_05566	0.00112497	0.0552149	49.0812
USP8_MIT__P40818_1_142	Q9BV36	MLPH	482	497	SEVSDIESRIAALRAA	SEVSDHESRIAALRAA	5	I	H	wt_00020	mut_05568	0.00112497	0.0017331	1.54058
USP8_MIT__P40818_1_142	Q9BV36	MLPH	482	497	SEVSDIESRIAALRAA	SEVSDRESRIAALRAA	5	I	R	wt_00020	mut_05575	0.00112497	0.000433276	2.59643
USP8_MIT__P40818_1_142	Q9BV36	MLPH	482	497	SEVSDIESRIAALRAA	SEVSDTESRIAALRAA	5	I	T	wt_00020	mut_05577	0.00112497	0.00028885	3.89465
USP8_MIT__P40818_1_142	Q9BV36	MLPH	482	497	SEVSDIESRIAALRAA	SEVSDVESRIAALRAA	5	I	V	wt_00020	mut_05578	0.00112497	0.000144425	7.7893
USP8_MIT__P40818_1_142	Q9BV36	MLPH	482	497	SEVSDIESRIAALRAA	SEVSDYESRIAALRAA	5	I	Y	wt_00020	mut_05580	0.00112497	0.00250836	2.22971
USP8_MIT__P40818_1_142	Q9BV36	MLPH	482	497	SEVSDIESRIAALRAA	SEVSDIKSRIAALRAA	6	E	K	wt_00020	mut_05587	0.00112497	0.00028885	3.89465
USP8_MIT__P40818_1_142	Q9BV36	MLPH	482	497	SEVSDIESRIAALRAA	SEVSDISSRIAALRAA	6	E	S	wt_00020	mut_05594	0.00112497	0.000722126	1.55786
USP8_MIT__P40818_1_142	Q9BV36	MLPH	482	497	SEVSDIESRIAALRAA	SEVSDITSRIAALRAA	6	E	T	wt_00020	mut_05595	0.00112497	0.00101098	1.11276
USP8_MIT__P40818_1_142	Q9BV36	MLPH	482	497	SEVSDIESRIAALRAA	SEVSDIEDRIAALRAA	7	S	D	wt_00020	mut_05600	0.00112497	0.0054273	4.82439
USP8_MIT__P40818_1_142	Q9BV36	MLPH	482	497	SEVSDIESRIAALRAA	SEVSDIEERIAALRAA	7	S	E	wt_00020	mut_05601	0.00112497	0.000144425	7.7893
USP8_MIT__P40818_1_142	Q9BV36	MLPH	482	497	SEVSDIESRIAALRAA	SEVSDIEGRIAALRAA	7	S	G	wt_00020	mut_05603	0.00112497	0.000433276	2.59643
USP8_MIT__P40818_1_142	Q9BV36	MLPH	482	497	SEVSDIESRIAALRAA	SEVSDIEHRIAALRAA	7	S	H	wt_00020	mut_05604	0.00112497	0.00519931	4.62173
USP8_MIT__P40818_1_142	Q9BV36	MLPH	482	497	SEVSDIESRIAALRAA	SEVSDIELRIAALRAA	7	S	L	wt_00020	mut_05607	0.00112497	0.00462161	4.1082
USP8_MIT__P40818_1_142	Q9BV36	MLPH	482	497	SEVSDIESRIAALRAA	SEVSDIEMRIAALRAA	7	S	M	wt_00020	mut_05608	0.00112497	0.00798879	7.10133
USP8_MIT__P40818_1_142	Q9BV36	MLPH	482	497	SEVSDIESRIAALRAA	SEVSDIENRIAALRAA	7	S	N	wt_00020	mut_05609	0.00112497	0.00101098	1.11276
USP8_MIT__P40818_1_142	Q9BV36	MLPH	482	497	SEVSDIESRIAALRAA	SEVSDIEPRIAALRAA	7	S	P	wt_00020	mut_05610	0.00112497	0.000144425	7.7893
USP8_MIT__P40818_1_142	Q9BV36	MLPH	482	497	SEVSDIESRIAALRAA	SEVSDIEQRIAALRAA	7	S	Q	wt_00020	mut_05611	0.00112497	0.00101098	1.11276
USP8_MIT__P40818_1_142	Q9BV36	MLPH	482	497	SEVSDIESRIAALRAA	SEVSDIERRIAALRAA	7	S	R	wt_00020	mut_05612	0.00112497	0.00083612	1.34547
USP8_MIT__P40818_1_142	Q9BV36	MLPH	482	497	SEVSDIESRIAALRAA	SEVSDIESREAALRAA	9	I	E	wt_00020	mut_05637	0.00112497	0.00028885	3.89465
USP8_MIT__P40818_1_142	Q9BV36	MLPH	482	497	SEVSDIESRIAALRAA	SEVSDIESRFAALRAA	9	I	F	wt_00020	mut_05638	0.00112497	0.0107556	9.56076
USP8_MIT__P40818_1_142	Q9BV36	MLPH	482	497	SEVSDIESRIAALRAA	SEVSDIESRKAALRAA	9	I	K	wt_00020	mut_05641	0.00112497	0.000144425	7.7893
USP8_MIT__P40818_1_142	Q9BV36	MLPH	482	497	SEVSDIESRIAALRAA	SEVSDIESRQAALRAA	9	I	Q	wt_00020	mut_05646	0.00112497	0.000433276	2.59643
USP8_MIT__P40818_1_142	Q9BV36	MLPH	482	497	SEVSDIESRIAALRAA	SEVSDIESRIDALRAA	10	A	D	wt_00020	mut_05653	0.00112497	0.000144425	7.7893
USP8_MIT__P40818_1_142	Q9BV36	MLPH	482	497	SEVSDIESRIAALRAA	SEVSDIESRIEALRAA	10	A	E	wt_00020	mut_05654	0.00112497	0.00253879	2.25676
USP8_MIT__P40818_1_142	Q9BV36	MLPH	482	497	SEVSDIESRIAALRAA	SEVSDIESRIKALRAA	10	A	K	wt_00020	mut_05659	0.00112497	0.00028885	3.89465
USP8_MIT__P40818_1_142	Q9BV36	MLPH	482	497	SEVSDIESRIAALRAA	SEVSDIESRIMALRAA	10	A	M	wt_00020	mut_05661	0.00112497	0.00719083	6.39201
USP8_MIT__P40818_1_142	Q9BV36	MLPH	482	497	SEVSDIESRIAALRAA	SEVSDIESRINALRAA	10	A	N	wt_00020	mut_05662	0.00112497	0.000144425	7.7893
USP8_MIT__P40818_1_142	Q9BV36	MLPH	482	497	SEVSDIESRIAALRAA	SEVSDIESRISALRAA	10	A	S	wt_00020	mut_05666	0.00112497	0.00167224	1.48647
USP8_MIT__P40818_1_142	Q9BV36	MLPH	482	497	SEVSDIESRIAALRAA	SEVSDIESRIAELRAA	11	A	E	wt_00020	mut_05672	0.00112497	0.000577701	1.94732
USP8_MIT__P40818_1_142	Q9BV36	MLPH	482	497	SEVSDIESRIAALRAA	SEVSDIESRIALLRAA	11	A	L	wt_00020	mut_05678	0.00112497	0.000577701	1.94732
USP8_MIT__P40818_1_142	Q9BV36	MLPH	482	497	SEVSDIESRIAALRAA	SEVSDIESRIAMLRAA	11	A	M	wt_00020	mut_05679	0.00112497	0.00199152	1.77029
USP8_MIT__P40818_1_142	Q9BV36	MLPH	482	497	SEVSDIESRIAALRAA	SEVSDIESRIAVLRAA	11	A	V	wt_00020	mut_05686	0.00112497	0.000433276	2.59643
USP8_MIT__P40818_1_142	Q9BV36	MLPH	482	497	SEVSDIESRIAALRAA	SEVSDIESRIAAARAA	12	L	A	wt_00020	mut_05689	0.00112497	0.00028885	3.89465
USP8_MIT__P40818_1_142	Q9BV36	MLPH	482	497	SEVSDIESRIAALRAA	SEVSDIESRIAASRAA	12	L	S	wt_00020	mut_05702	0.00112497	0.000577701	1.94732
USP8_MIT__P40818_1_142	Q9BV36	MLPH	482	497	SEVSDIESRIAALRAA	SEVSDIESRIAATRAA	12	L	T	wt_00020	mut_05703	0.00112497	0.000144425	7.7893
USP8_MIT__P40818_1_142	Q9BV36	MLPH	482	497	SEVSDIESRIAALRAA	SEVSDIESRIAAWRAA	12	L	W	wt_00020	mut_05705	0.00112497	0.000433276	2.59643
USP8_MIT__P40818_1_142	Q9BV36	MLPH	482	497	SEVSDIESRIAALRAA	SEVSDIESRIAALHAA	13	R	H	wt_00020	mut_05712	0.00112497	0.000980546	1.14729
USP8_MIT__P40818_1_142	Q9BV36	MLPH	482	497	SEVSDIESRIAALRAA	SEVSDIESRIAALIAA	13	R	I	wt_00020	mut_05713	0.00112497	0.00406661	3.61486
USP8_MIT__P40818_1_142	Q9BV36	MLPH	482	497	SEVSDIESRIAALRAA	SEVSDIESRIAALLAA	13	R	L	wt_00020	mut_05715	0.00112497	0.0105962	9.41906
USP8_MIT__P40818_1_142	Q9BV36	MLPH	482	497	SEVSDIESRIAALRAA	SEVSDIESRIAALTAA	13	R	T	wt_00020	mut_05721	0.00112497	0.000144425	7.7893
USP8_MIT__P40818_1_142	Q9BV36	MLPH	482	497	SEVSDIESRIAALRAA	SEVSDIESRIAALVAA	13	R	V	wt_00020	mut_05722	0.00112497	0.0203635	18.1013
USP8_MIT__P40818_1_142	Q9BV36	MLPH	482	497	SEVSDIESRIAALRAA	SEVSDIESRIAALREA	14	A	E	wt_00020	mut_05726	0.00112497	0.000144425	7.7893
USP8_MIT__P40818_1_142	Q9BV36	MLPH	482	497	SEVSDIESRIAALRAA	SEVSDIESRIAALRMA	14	A	M	wt_00020	mut_05733	0.00112497	0.0193375	17.1894
USP8_MIT__P40818_1_142	Q9BV36	MLPH	482	497	SEVSDIESRIAALRAA	SEVSDIESRIAALRNA	14	A	N	wt_00020	mut_05734	0.00112497	0.000144425	7.7893
USP8_MIT__P40818_1_142	Q9BV36	MLPH	482	497	SEVSDIESRIAALRAA	SEVSDIESRIAALRWA	14	A	W	wt_00020	mut_05741	0.00112497	0.000144425	7.7893
USP8_MIT__P40818_1_142	Q9BV36	MLPH	482	497	SEVSDIESRIAALRAA	SEVSDIESRIAALRYA	14	A	Y	wt_00020	mut_05742	0.00112497	0.000144425	7.7893
USP8_MIT__P40818_1_142	Q9BV36	MLPH	482	497	SEVSDIESRIAALRAA	SEVSDIESRIAALRAF	15	A	F	wt_00020	mut_05745	0.00112497	0.000144425	7.7893
USP8_MIT__P40818_1_142	Q9BV36	MLPH	482	497	SEVSDIESRIAALRAA	SEVSDIESRIAALRAI	15	A	I	wt_00020	mut_05748	0.00112497	0.0194061	17.2503
USP8_MIT__P40818_1_142	Q9BV36	MLPH	482	497	SEVSDIESRIAALRAA	SEVSDIESRIAALRAL	15	A	L	wt_00020	mut_05750	0.00112497	0.000980546	1.14729
USP8_MIT__P40818_1_142	Q9BV36	MLPH	482	497	SEVSDIESRIAALRAA	SEVSDIESRIAALRAM	15	A	M	wt_00020	mut_05751	0.00112497	0.121688	108.17
USP8_MIT__P40818_1_142	Q9BV36	MLPH	482	497	SEVSDIESRIAALRAA	SEVSDIESRIAALRAV	15	A	V	wt_00020	mut_05758	0.00112497	0.00170267	1.51353
USP8_MIT__P40818_1_142	Q9BV36	MLPH	482	497	SEVSDIESRIAALRAA	SEVSDIESRIAALRAY	15	A	Y	wt_00020	mut_05760	0.00112497	0.00144425	1.28381

## Sheet: S3.C_PSSM_MLPH
#BAIT: USP8_MIT__P40818_1_142
#PREY: MLPH_Q9BV36_482_497
#LIBRARY: USP8_DMS
#PEPTIDE: SEVSDIESRIAALRAA
#SCORETYPE: proportion
#DAYS: 2,3
aa	S	E	V	S	D	I	E	S	R	I	A	A	L	R	A	A
G	x	x	0.00146313	0.00370076	x	x	x	0.0185135	x	x	x	x	x	x	x	x
P	0.000846543	0.00951366	0.0187569	x	x	x	x	0.00420485	x	x	x	x	x	x	x	x
A	0.275224	x	0.00847109	0.000202333	x	x	x	x	x	x	0.105194	0.243469	0.17849	x	0.0700729	0.0135324
I	x	x	0.0487532	0.00734614	x	0.0351619	x	x	x	0.0892046	x	x	x	0.177869	x	0.143738
L	0.274047	0.0240345	0.703146	0.0536012	x	x	x	0.234609	x	x	x	0.230954	0.418138	0.321851	x	0.0121609
V	0.0352113	0.0103785	0.0151671	0.0240331	x	0.00339197	x	x	x	x	x	0.0411601	x	0.438757	x	0.00864782
M	0.00373249	0.00202958	x	0.0195659	x	x	x	0.223812	x	x	0.465779	0.377135	x	x	0.899997	0.807826
W	0.145051	x	0.0118485	0.00358782	x	x	x	x	x	x	x	x	0.214188	x	0.00934746	x
F	0.125333	x	0.117715	0.00335689	x	0.783377	x	x	x	0.852863	x	x	x	x	x	0.000966789
Y	0.022018	0.0202104	0.0222563	0.808221	0.060403	0.0956634	x	x	x	x	x	x	x	x	0.00586507	0.0131286
C	x	x	x	x	x	x	x	x	x	x	x	x	x	x	x	x
S	0.00961828	0.274217	0.00253895	0.00259512	x	x	0.188548	0.0502375	x	x	0.0784794	x	0.14952	x	x	x
T	0.0325516	x	0.0144087	x	x	0.00580076	0.163842	x	x	x	x	x	0.0396644	0.00429728	x	x
Q	0.0206646	0.0280081	0.0340753	0.0011218	x	x	x	0.0380034	x	0.0326388	x	x	x	x	x	x
N	0.0543454	0.0225959	x	0.00072641	0.0989938	x	x	0.0465468	x	x	0.00665245	x	x	x	0.00920365	x
H	x	0.0498486	x	0.0470728	0.0393787	0.0660967	x	0.0703427	x	x	x	x	x	0.0202302	x	x
K	x	0.0157468	x	0.0195053	x	x	0.210324	x	x	0.00917556	0.0153518	x	x	x	x	x
R	x	0.059479	x	0.00454311	x	0.00841652	x	0.0557978	1	x	x	x	x	0.0369962	x	x
D	x	0.457194	x	x	0.417433	0.00209191	x	0.247958	x	x	0.0249467	x	x	x	x	x
E	0.00135727	0.0267446	0.00139986	0.000820574	0.383791	x	0.437285	0.0099743	x	0.0161179	0.303596	0.107282	x	x	0.00551371	x
#SCORETYPE: enrichment_relative_to_wt
aa	S	E	V	S	D	I	E	S	R	I	A	A	L	R	A	A
G	x	x	-10.3662	1.42604	x	x	x	-2.71356	x	x	x	x	x	x	x	x
P	-11.3618	-2.81118	1.23669	x	x	x	x	-11.9475	x	x	x	x	x	x	x	x
A	28.6146	x	-1.79045	-12.826	x	x	x	x	x	x	1	1	-2.34265	x	1	1
I	x	x	3.21441	2.83075	x	1	x	x	x	1	x	x	x	4.80776	x	10.6217
L	28.4923	-1.11276	46.36	20.6546	x	x	x	4.67001	x	x	x	-1.05419	1	8.69955	x	-1.11279
V	3.66087	-2.57691	1	9.26086	x	-10.3662	x	x	x	x	x	-5.91518	x	11.8595	x	-1.56484
M	-2.57691	-13.1774	x	7.53948	x	x	x	4.45508	x	x	4.4278	1.549	x	x	12.8437	59.6955
W	15.0808	x	-1.28009	1.38253	x	x	x	x	x	x	x	x	-1.9522	x	-7.49647	x
F	13.0307	x	7.76123	1.29354	x	22.2792	x	x	x	9.56076	x	x	x	x	x	-13.9973
Y	2.28918	-1.32331	1.46741	311.438	-6.91081	2.72066	x	x	x	x	x	x	x	x	-11.9475	-1.03076
C	x	x	x	x	x	x	x	x	x	x	x	x	x	x	x	x
S	1	10.2532	-5.97375	1	x	x	-2.31922	1	x	x	-1.34041	x	-2.79653	x	x	x
T	3.38434	x	-1.05263	x	x	-6.0616	-2.66894	x	x	x	x	x	-10.5419	-8.60922	x	x
Q	2.14847	1.04724	2.24666	-2.31336	x	x	x	-1.32192	x	-2.73309	x	x	x	x	x	x
N	5.65022	-1.1836	x	-3.57254	-4.21676	x	x	-1.07929	x	x	-15.8129	x	x	x	-7.6136	x
H	x	1.86388	x	18.1389	-10.6005	1.87978	x	1.4002	x	x	x	x	x	-1.82876	x	x
K	x	-1.69842	x	7.51612	x	x	-2.0791	x	x	-9.72198	-6.85224	x	x	x	x	x
R	x	2.22396	x	1.75063	x	-4.17772	x	1.11068	1	x	x	x	x	1	x	x
D	x	17.0948	x	x	1	-16.8085	x	4.93572	x	x	-4.21676	x	x	x	x	x
E	-7.0865	1	-10.8347	-3.16257	-1.08766	x	1	-5.03669	x	-5.5345	2.88605	-2.26944	x	x	-12.7089	x

## Sheet: S3.D_PSSM_EFCAB12
#BAIT: USP8_MIT__P40818_1_142
#PREY: EFCAB12_Q6NXP0_2_17
#LIBRARY: USP8_DMS
#PEPTIDE: MDDDYEAYHSLFLSLL
#SCORETYPE: proportion
#DAYS: 2,3
aa	M	D	D	D	Y	E	A	Y	H	S	L	F	L	S	L	L
G	0.00425384	0.00440845	0.436683	0.00470574	0.05568	0.00277839	0.00985989	x	x	0.00444187	2.56649e-05	x	0.00219557	x	0.00436475	x
P	0.00251427	0.0027531	0.000516241	0.00369788	x	0.0544296	0.000357567	x	x	0.00131513	3.0889e-05	x	x	0.000240789	0.03441	x
A	0.0001199	0.03256	0.0999159	x	0.0156905	0.0188097	0.00639176	x	0.00248952	0.000170054	x	0.00157807	x	0.172783	0.00239981	x
I	0.645191	0.0017156	0.000284965	x	0.148918	0.00117591	0.0002654	0.98167	0.00124798	x	0.00185405	x	0.111062	x	x	0.0092993
L	0.0425017	0.0108065	0.159729	3.41495e-05	0.00251807	0.000999268	0.000571253	0.000184899	0.000709742	0.00103955	0.00537411	x	0.868755	0.220176	0.939172	0.919899
V	0.000538418	0.0774047	0.012953	x	0.00139423	0.000514123	0.000274109	0.000167341	x	0.000832764	x	x	0.0179876	x	x	x
M	0.0206046	0.0129407	0.00193087	x	x	0.00061949	0.272234	2.19741e-05	x	0.00343895	2.43229e-05	x	x	0.00212701	x	x
W	0.0399725	x	0.0859945	0.8158	0.0160195	0.0442348	0.00786508	0.0108818	0.00155827	0.0260002	x	x	x	0.018188	x	x
F	0.000359699	0.16664	0.0042632	6.38243e-05	0.0189814	0.000533686	0.68657	0.000260651	0.575556	x	x	0.378299	x	0.0103204	x	0.00595757
Y	0.0107932	0.0126184	0.00346143	0.000278663	0.599999	0.0798807	0.0110487	0.00628312	0.400495	0.0471393	x	0.610149	x	0.474065	x	x
C	x	x	x	x	x	x	x	x	x	x	x	x	x	x	x	x
S	0.000524512	0.0107986	0.00296839	0.0027842	x	0.000875485	0.000155666	0.000138858	0.000570008	0.0272589	x	0.000826373	x	0.0577223	0.00241765	x
T	0.00080785	x	0.000735035	0.154171	x	0.00182621	4.41442e-05	0.000229629	x	0.000131478	x	x	x	0.0239696	x	x
Q	0.00413142	0.00345164	0.0210714	0.000243299	0.0585207	0.00624801	7.23676e-05	x	0.000475906	0.0001573	x	x	x	x	0.00268739	x
N	0.000934523	0.0228649	0.00647648	0.000434485	x	0.0304761	0.00192067	0.000161733	6.85668e-05	0.0351432	3.759e-05	x	x	0.00146911	x	x
H	0.000256319	0.00144509	0.0139429	0.000632085	0.00340606	0.000784411	x	x	0.0165022	0.00296247	0.000113866	x	x	0.018939	0.011988	x
K	x	0.0205795	x	0.000119326	0.00856662	x	0.00013425	x	0.000270469	0.000160011	3.51344e-05	0.00914782	x	x	x	0.0648445
R	x	0.0683295	x	0.000139691	x	x	8.47805e-05	x	x	0.846483	0.992504	x	x	x	0.00256043	x
D	0.0362564	0.502936	0.10288	0.0133645	0.0703066	0.671423	0.00100902	x	5.62921e-05	0.00315382	x	x	x	x	x	x
E	0.19024	0.0477474	0.0461933	0.00353043	x	0.0843915	0.00114093	x	x	0.000171667	x	x	x	x	x	x
#SCORETYPE: enrichment_relative_to_wt
aa	M	D	D	D	Y	E	A	Y	H	S	L	F	L	S	L	L
G	-4.84377	-114.084	4.24459	-2.84005	-10.7758	-30.3743	1.5426	x	x	-6.13681	-209.395	x	-395.685	x	-215.172	x
P	-8.19506	-182.679	-199.287	-3.6141	x	-1.55047	-17.8757	x	x	-20.7272	-173.981	x	x	-239.722	-27.2936	x
A	-171.849	-15.4464	-1.02967	x	-38.2396	-4.48661	1	x	-6.62868	-160.296	x	-239.722	x	2.99336	-391.353	x
I	31.3129	-293.154	-361.027	x	-4.02906	-71.7672	-24.0835	156.239	-13.2232	x	-2.89857	x	-7.82224	x	x	-98.9213
L	2.06273	-46.54	1.55258	-391.353	-238.278	-84.4534	-11.189	-33.9813	-23.251	-26.2219	1	x	1	3.8144	1	1
V	-38.2688	-6.49748	-7.94258	x	-430.344	-164.147	-23.3183	-37.5468	x	-32.7331	x	x	-48.2973	x	x	x
M	1	-38.8646	-53.2817	x	x	-136.227	42.5915	-285.933	x	-7.92654	-220.948	x	x	-27.1378	x	x
W	1.93998	x	-1.19635	61.0423	-37.4543	-1.90781	1.2305	1.73192	-10.5901	-1.04841	x	x	x	-3.17365	x	x
F	-57.2829	-3.01809	-24.1321	-209.395	-31.6099	-158.13	107.415	-24.1055	34.8775	x	x	1	x	-5.59305	x	-154.408
Y	-1.90905	-39.8573	-29.7218	-47.9594	1	-1.05647	1.72859	1	24.2691	1.72932	x	1.61288	x	8.21286	x	x
C	x	x	x	x	x	x	x	x	x	x	x	x	x	x	x	x
S	-39.2834	-46.5739	-34.6585	-4.80013	x	-96.3941	-41.0608	-45.2487	-28.9509	1	x	-457.782	x	1	-388.465	x
T	-25.5055	x	-139.966	11.5359	x	-46.2114	-144.793	-27.362	x	-207.328	x	x	x	-2.40814	x	x
Q	-4.9873	-145.709	-4.88245	-54.9304	-10.2528	-13.5069	-88.3235	x	-34.6754	-173.293	x	x	x	x	-349.474	x
N	-22.0483	-21.996	-15.8852	-30.7595	x	-2.7691	-3.32788	-38.8488	-240.674	1.28923	-142.967	x	x	-39.2907	x	x
H	-80.3865	-348.03	-7.37867	-21.1435	-176.156	-107.586	x	x	1	-9.20142	-47.1967	x	x	-3.04779	-78.3428	x
K	x	-24.4387	x	-112	-70.0392	x	-47.6107	x	-61.0135	-170.357	-152.958	-41.354	x	x	x	-14.1862
R	x	-7.36045	x	-95.672	x	x	-75.3918	x	x	31.0534	184.683	x	x	x	-366.803	x
D	1.75962	1	1	1	-8.53403	7.95604	-6.33463	x	-293.154	-8.64314	x	x	x	x	x	x
E	9.2329	-10.5333	-2.22716	-3.78552	x	1	-5.60224	x	x	-158.789	x	x	x	x	x	x
