# Supplementary material for: Elucidation of short linear motif-based interactions of the MIT and rhodanese domains of the ubiquitin-specific protease 8
Source: Biol Direct. 2025 May 6;20:59. doi: 10.1186/s13062-025-00638-7 (PMC12057046; doi:10.1186/s13062-025-00638-7)
Supplement: Supplementary file 5 — Supplementary Material 5 [file 13062_2025_638_MOESM5_ESM.xlsx]

## Sheet: Table S4 legend
Table S4.	Peptide hits of known USP8 interactors containing the MIT predicted motif
S4.A	SLiMSearch results
S4.B	SPOT array

## Sheet: S4.A_MIT_SLiMSearch
SLiMSearch
InstanceId	ProteinAcc	ProteinName	GeneName	Hit	SeqStart	SeqStop	IUPred	Anchor	SA	pLDDT	Accessibility	pLDDT_raw	Accessibility_raw	SS_alphafold	AF_SS_classification	Conservation qfo (score)	Conservation qfo (var)	Conservation_WCS_qfo (avg)	Conservation metazoa (score)	Conservation metazoa (var)	Conservation_WCS_metazoa (avg)	Conservation vertebrates (score)	Conservation vertebrates (var)	Conservation_WCS_vertebrates (avg)	Conservation mammalia (score)	Conservation mammalia (var)	Conservation_WCS_mammalia (avg)	Domain	Motif	Modification	Structure	SNP	Mutagenesis	Region	Topology	SecondaryStructure	Isoform	Switch	Other	Warnings	Shared_interaction	Shared_function_terms	Shared_function_sig	Shared_process_terms	Shared_process_sig	Shared_localisation_terms	Shared_localisation_sig
95	Q02241	Kinesin-like protein KIF23	KIF23	NKTLEYKIEILEKT	568	575	0.361	-1	-1	0.044	0.527	95.941	0.522	HHHHHHHH	CCCCCCCC	0.0011675822662360238	0.1820925363197727	0.4785094472468769	0.013956211876584261	0.18848856838550881	0.4611822618024757	0.1267300951194644	0.3090750615820454	0.7947196399458006	0.011909833745608953	0.35288582788944767	0.7328520662731675			Sumoylation|||cross-link:Glycyl lysine isopeptide (Lys-Gly) (interchain with G-Cter in SUMO2)|Q02241|571|571|0;Ubiquitylation||||Q02241|571|571|0;Ubiquitylation||||Q02241|577|577|2;Ubiquitylation||||Q02241|566|566|-2				coiled-coil region|535|620|0							Ubiquitin carboxyl-terminal hydrolase 8 (P40818)
694	O43493	Trans-Golgi network integral membrane protein 2	TGOLN2	RFVVALVLLNVAAA	7	10	0.38	-1	-1	0.332	0.686	78.52	0.548	HHHH	ssss	0.003797594259532527	0.03535401230264501	0.44751275553675623	0.09541182629943294	0.08616260825136828	0.20060178899177136	0.00013850084497794065	0.023786760891199393	0.575875746260148	0.01173051388341541	0.13245577255763308	0.5526369617660952							signal peptide|1|21|0							Ubiquitin carboxyl-terminal hydrolase 8 (P40818)
1155	P00533	Epidermal growth factor receptor	EGFR	AGAALLALLAALCP	12	15	0.055	-1	-1	0.514	0.692	55.112	0.547	HHHH	ssss	0.4821868134797104	0.13014736601042198	0.15099973378976497	0.57516771174139	0.09380417720583241	0.11840696624260139	0.16139637102040574	0.20525686521860875	0.33673965772269937	0.1820080968365619	0.22792259548484872	0.33932244761080055				8HGS|3.81 A|EM|A:B|1|683|0;8HGP|4.53 A|EM|A|1|683|0;8HGO|3.31 A|EM|A|1|683|0;7SZ7|3.40 A|EM|A:B|1|1210|0;7SZ5|3.60 A|EM|A:B|1|1210|0;7SZ1|3.40 A|EM|A:B|1|1210|0;7SZ0|3.30 A|EM|A:B|1|1210|0;7SYE|3.30 A|EM|A:B|1|1210|0;7SYD|3.10 A|EM|A:B|1|1210|0;5XWD|2.89 A|X-ray|A|1|643|0;3QWQ|2.75 A|X-ray|A|1|642|0			signal peptide|1|24|0							Ubiquitin carboxyl-terminal hydrolase 8 (P40818)
1342	P04150	Glucocorticoid receptor	NR3C1	SGETDLKLLEESIA	119	122	0.477	-1	-1	0.547	0.702	56.675	0.501	HHHH	----	0.07117871658445193	0.2644429349066674	0.6674004257114418	0.02542968667962396	0.1785068538224047	0.5742652614281423	0.03954116357029368	0.18970209336687968	0.6169462133604938	0.35376024712090853	0.3602315669360063	0.6789527823696986	GCR|PF02155|26|401|0		Phosphorylation||||P04150|125|125|3	7KW7|3.57 A|EM|F|1|777|0		mutagenesis site:Does not affect the activity of isoform Alpha-C3.|SS->AA|113|114|-5	region of interest:Required for high transcriptional activity of isoform Alpha-C3|98|115|-4;region of interest:Modulating|1|420|0			In isoform Alpha-D1.|Missing|1|315|0;In isoform Alpha-D2.|Missing|1|330|0;In isoform Alpha-D3.|Missing|1|335|0				Ubiquitin carboxyl-terminal hydrolase 8 (P40818)
1546	P09619	Platelet-derived growth factor receptor beta	PDGFRB	GELLLLSLLLLLEP	19	22	0.054	-1	-1	0.565	0.751	36.212	0.824	----	----	0.7151034881798999	0.014144175699891681	0.2089119433719162	0.2624636444312418	0.04081714002912875	0.3437033489413676	0.2518249410830477	0.18055596721342262	0.34511307596655333	0.12737650424520255	0.07949472972290354	0.7925698585752614							signal peptide|1|32|0							Ubiquitin carboxyl-terminal hydrolase 8 (P40818)
2318	P46531	Neurogenic locus notch homolog protein 1	NOTCH1	APLLCLALLPALAA	11	14	0.042	-1	-1	0.667	0.764	28.942	0.754	----	----	0.8277301424355181	0.12978122303533743	0.12284604502533857	0.6881816841780244	0.07455330395909887	0.14975337109901277	0.39477789063290397	0.1985013809818965	0.42872064184180453	0.47217680505021076	0.14038499795220774	0.43531617795067573					missense - Clinical significance:Pathogenic|A->T|rs754613772|18|18|4		signal peptide|1|18|0	topological domain:Extracellular|19|1735|5						Ubiquitin carboxyl-terminal hydrolase 8 (P40818)
2718	Q01151	CD83 antigen	CD83	SRGLQLLLLSCAYS	7	10	0.167	-1	-1	0.263	0.649	70.975	0.582	HHHH	ssss	0.9264530307768241	0.1065922379443593	0.14605847418525997	0.6856213466060705	0.07379686858804195	0.2505520649718201	0.9568343116602199	0.022826533563520452	0.17532860963452543	0.876036087446156	0.11058302900617074	0.4613371098096776							signal peptide|1|19|0							Ubiquitin carboxyl-terminal hydrolase 8 (P40818)
3009	Q13467	Frizzled-5	FZD5	APPSLLLLLLAQLV	13	16	0.173	-1	-1	0.437	0.709	67.54	0.559	HHHH	ssss	0.12887050795899452	0.09113563666679285	0.4977946875124883	0.7522039192047524	0.06915777715754783	0.07758761752782695	0.9040092421879502	0.09606431910690312	0.2688849569567636	0.900645139758919	0.02980400185383303	0.33405517969876736			Phosphorylation||||Q13467|11|11|-2				signal peptide|1|26|0							Ubiquitin carboxyl-terminal hydrolase 8 (P40818)
3305	Q16665	Hypoxia-inducible factor 1-alpha	HIF1A	KEPDALTLLAPAAG	397	400	0.365	-1	-1	0.367	0.654	61.505	0.566	GGGG	ssss	0.07307532765396886	0.27755865399427737	0.4796734578802937	0.030320506649405738	0.3067845576490001	0.5101928235440748	0.14163617745598298	0.1844640496980864	0.8698868218699244	0.15797881268466277	0.004466238622926656	1.0		SUMO_Ligase_Active_Site|458,459|390|393|-4;VHL_hydroxyproline_pocket|452,465085,465087|400|413|0;ODD_EGLN|227972,256894,256895,262566,262567|396|414|0;SLiM|227974|395|413|0;SLiM|227973|395|413|0	Hydroxylation|||4-hydroxyproline|Q16665|402|402|2	5LAS|2.10 A|X-ray|C:D|395|411|0;5LA9|2.81 A|X-ray|C:D|395|411|0;5L9V|1.83 A|X-ray|C:D|395|411|0		mutagenesis site:No change in sumoylation.|K->R|392|392|-5;mutagenesis site:No change in VHLE3-dependent ubiquitination.|P->A|394|394|-3;mutagenesis site:Abolishes VHLE3-dependent ubiquitination: when associated with A-400.|L->A|397|397|0;mutagenesis site:Abolishes VHLE3-dependent ubiquitination: when associated with A-397.|L->A|400|400|0;mutagenesis site:Abolishes in VHLE3-dependent ubiquitinati…	region of interest:Interaction with TSGA10|1|401|0;region of interest:ODD|401|603|1;region of interest:N-terminal VHL recognition site|380|417|0		helix|397|400|0		Binary|Physicochemical compatibility|PTM-dependent|SWTI000022|402|402|2;Binary|Physicochemical compatibility|PTM-dependent|SWTI000022|400|413|0			Ubiquitin carboxyl-terminal hydrolase 8 (P40818)
5000	Q8NC42	E3 ubiquitin-protein ligase RNF149	RNF149	RGVLALALLALALC	18	21	0.037	-1	-1	0.425	0.636	66.59	0.513	HHHH	ssss	0.06889111204335142	0.28986872683646686	0.19197316223572483	0.0003801051003346194	0.028709342923855335	0.45665575709338296	0.13426510387738197	0.2375460152788403	0.39747928294829	0.09960954325289328	0.09625778313159898	0.5241552648707243							signal peptide|1|32|0							Ubiquitin carboxyl-terminal hydrolase 8 (P40818)
5870	Q96RU2	Ubiquitin carboxyl-terminal hydrolase 28	USP28	QAAIALSLLESPKI	108	111	0.383	-1	-1	0.601	0.727	43.02	0.667	HHTT	ssss	0.5467999466916165	0.19272533841072512	0.19920888634168585	0.20174957238397292	0.27175290193316415	0.31954548661522986	0.32949333593302094	0.23854509585768238	0.5171435130849429	0.6204391010299821	0.005138902997992152	0.42686654537015417	UIM|Q96RU2|97|116|0		Phosphorylation|CDK1,CDK5,MAPK1,MAPK3,MAPK8|||25056879,25850435,28062706,27155012,31819260|113|113|2	2LVA||NMR|A|22|132|0;2MUU||NMR|A|1|120|0					helix|100|111|0					Ubiquitin carboxyl-terminal hydrolase 8 (P40818)
6013	Q9BSE2	Transmembrane protein 79	TMEM79	TEQETLALLEVKRS	7	10	0.875	-1	-1	0.536	0.886	53.167	0.666	HHTT	ssss	0.49400191528504844	0.1776790002486973	0.19552711527141708	0.2028923743309496	0.24850210848370655	0.13913078615134397	0.009489024354043429	0.2006748639539225	0.34361573469358975	0.2037067632922233	0.04224425072755681	0.942220380516355			Phosphorylation||||17081983|2|2|-5				region of interest:Disordered|1|107|0	topological domain:Cytoplasmic|1|203|0						Ubiquitin carboxyl-terminal hydrolase 8 (P40818)
6353	Q9H3D4	Tumor protein 63	TP63	PQYTNLGLLNSMDQ	114	117	0.434	-1	-1	0.659	0.858	31.27	0.804	--S-	--s-	0.6642218768791868	0.11795785015990896	0.1481860794460623	0.5418286910626016	0.0917416287110478	0.12710680639849947	0.23601535373011914	0.08547955684803589	0.8635577875070065	0.8749273203712519	0.00020385115713561497	0.10379112224169135										In isoform 9 and isoform 10.|Missing|109|193|0				Ubiquitin carboxyl-terminal hydrolase 8 (P40818)
6366	Q9H3S7	Tyrosine-protein phosphatase non-receptor type 23	PTPN23	PPSSSLELLASLTP	1577	1580	0.685	-1	-1	0.709	0.815	30.567	0.699	#NAME?	#NAME?	0.02818106345855033	0.08536762562052784	0.09428381170584603	0.0202372621232464	0.02657635375525517	0.32565498260115205	0.02154930503851417	0.00469457047994679	0.9205330935139316	0.27062031965457006	0.0026776767153314416	1.0							region of interest:Disordered|1513|1636|0;compositionally biased region:Polar residues|1571|1614|0							Ubiquitin carboxyl-terminal hydrolase 8 (P40818)
6685	Q9NR09	Baculoviral IAP repeat-containing protein 6	BIRC6	DKEIDLELLQDLME	2485	2488	0.334	-1	-1	0.72	0.809	29.852	0.605	THHH	----	0.007479533103974473	0.34785700376634904	0.3635524391907079	0.24550365607123872	0.3043108316052127	0.21118364741157922	0.7936279598975786	0.22783552625504758	0.7039119665186903	0.47594801856666547	0.0009603868141961717	1.0				8E2K|3.21 A|EM|A:B|1|4857|0;8E2I|3.04 A|EM|A:B|1|4857|0;8E2H|2.30 A|EM|A|1|4857|0;8E2G|2.99 A|EM|A|1|4857|0;8E2F|2.47 A|EM|A|1|4857|0;8E2E|1.98 A|EM|A:B|1|4857|0;8E2D|2.07 A|EM|A:B|1|4857|0;8AUW|7.20 A|EM|A:B|1|4857|0;8AUK|6.20 A|EM|A:B|1|4857|0;8ATX|7.00 A|EM|A:B|1|4857|0;8ATU|3.30 A|EM|A:B|1|4857|0;8ATO|3.00 A|EM|A:B|1|4857|0;8ATM|3.30 A|EM|A:B|1|4857|0										Ubiquitin carboxyl-terminal hydrolase 8 (P40818)
7402	Q9Y566	SH3 and multiple ankyrin repeat domains protein 1	SHANK1	SEENGLPLLVLPPP	1542	1545	0.827	-1	-1	0.678	0.861	31.378	0.82	----	----	0.878686954532246	0.11624078165130795	0.09355006599028463	0.6627204971822891	0.15476390266986495	0.16543701250908965	0.4004301820593065	0.20513855846691523	0.576604269749296	0.11173104429146323	0.010127500730541592	0.9670628935925109							region of interest:Disordered|1353|1720|0							Ubiquitin carboxyl-terminal hydrolase 8 (P40818)
57	O15519	CASP8 and FADD-like apoptosis regulator	CFLAR	DPSNNFRLHNGRS	201	203	0.574	-1	-1	0.67	0.763	26.153	0.801	---	---	0.6230612543754084	0.2056759202206884	0.17046328967327193	0.6376192408393573	0.23976143125793836	0.1842085807329885	0.6112224911216846	0.2516902700098807	0.24165613070843298	0.4304312294710805	0.29614505287425974	0.5261609922864187							region of interest:Interaction with CASP3|192|435|0;region of interest:Interaction with TRAF1 and TRAF2|192|480|0;region of interest:Interaction with FADD|1|227|0;region of interest:Interaction with CASP8 propeptide|1|305|0;region of interest:Not proteolytically processed and involved in apoptosis inhibition|1|435|0			In isoform 7.|LHNGRSKEQRLKEQLGAQQ->E|203|221|0;In isoform 13.|Missing|203|480|0;In isoform 8 and isoform 9.|Missing|203|237|0;In isoform 2.|LHNGRSKEQRLKEQLGAQQ->MITPYAHCPDLKILGNCSM|203|221|0;In isoform 4.|Missing|1|245|0				Ubiquitin carboxyl-terminal hydrolase 8 (P40818)
493	P12830	Cadherin-1	CDH1	NEWGNRFKKLADMYG	868	872	0.386	-1	-1	0.357	0.612	73.724	0.579	TTHHH	ss---	0.22188376718643074	0.0038603022562864	1.0	0.2403446288440289	0.04598867208636529	0.9765220293866016	0.24372579391777668	0.05341696410998933	0.9723967623264044	0.4913945332135222	0.00211939733900914	1.0	CADH_Y-type_LIR|PF01049|818|877|0		Phosphorylation||||P12830|876|876|4;Ubiquitylation||||P12830|871|871|0				region of interest:Required for binding alpha, beta and gamma catenins|811|882|0	topological domain:Cytoplasmic|731|882|0						Ubiquitin carboxyl-terminal hydrolase 8 (P40818)
546	P21802	Fibroblast growth factor receptor 2	FGFR2	MVSWGRFICLVVVTM	6	10	0.016	-1	-1	0.605	0.765	43.91	0.766	HHHHH	sssss	0.6650159658506265	0.29325131660307585	0.10121717445668445	0.863675222287442	0.20536422468021753	0.2865407592736218	0.9387251199241197	0.12300306406196955	0.2056051909067825	0.5988558337654946	0.16807134866013262	0.28309832366386467							signal peptide|1|21|0							Ubiquitin carboxyl-terminal hydrolase 8 (P40818)
699	P53990	IST1 homolog	IST1	DDLSRRFEELKKKT	356	360	0.527	-1	-1	0.263	0.749	84.786	0.651	HHHHH	sssss	0.002225990034619469	0.03282836816361323	0.5804472555341199	0.022610497291167736	0.017750200468383995	0.8527795509991073	0.18269344360015133	0.02788041243994499	0.7859026328984372	0.1059540535419972	0.013811825547178977	0.9278741473610977		MIT_MIM|148091,148178,148735,148815,165914,229152|349|362|0;VTA1_MIMlike|267459|350|363|0;SLiM|175750|347|362|0;SLiM|364780|348|364|0	Ubiquitylation||||P53990|361|361|1	4U7Y|2.50 A|X-ray|B|341|364|0;4U7I|1.79 A|X-ray|B|341|364|0;4U7E|1.60 A|X-ray|A|341|364|0;7S7J|1.15 A|X-ray|B|342|364|0;4WZX|1.39 A|X-ray|E|342|364|0;6E8G|2.90 A|EM|A:BA:BB:C:DA:DB:E:FA:FB:G:HA:HB:I:JA:JB:K:LA:LB:M:NA:NB:O:PA:PB:Q:RA:RB:S:TA:TB|1|364|0		mutagenesis site:Diminishes interaction with VPS4A. Greatly diminishes interaction with VPS4A and abolishes interaction with VTA1: when associated with D-326. Greatly diminishes interaction with VPS4A: when associated with D-323.|L->A|353|353|-3;mutagenesis site:Diminishes interaction with VPS4A. Greatly diminishes interaction with VPS4A: when associated with D-326.|L->A|360|360|0;mutagenesis sit…	short sequence motif:MIT-interacting motif|351|361|0;region of interest:Interaction with VTA1|190|364|0;region of interest:Interaction with VPS4A, VTA1, MITD1 STAMBP and USP8|348|364|0;region of interest:Disordered|294|352|-4		helix|350|360|0	In isoform 3.|VDDINADKNISSAQIVGPGPKPEASAKLPSRPADNYDNFVLPELPSVPDTLPTASAGASTSASEDIDFDDLSRRFEELKKKT->MTLMLIRISLLHRLLVLDPSQKPLQSFLPDLQITMTTLSYQSCHLCQTHYQLHLLVPAPQHLKTLTLMIFPGGLKS|283|364|0				Ubiquitin carboxyl-terminal hydrolase 8 (P40818)
2568	Q9Y566	SH3 and multiple ankyrin repeat domains protein 1	SHANK1	QGPALRYFQLPPRAA	1083	1087	0.825	-1	-1	0.703	0.796	28.788	0.802	-----	-----	0.6728649102973572	0.17068292760211487	0.10247319935449674	0.4866066482855532	0.1970733686433924	0.13486224204351552	0.6228482407021043	0.08737809721224875	0.31353881383456184	0.21332646578249753	0.03161041368376546	0.9226121093453225			Methylation|||Omega-N-methylarginine|Q9Y566|1090|1090|3				region of interest:Disordered|909|1229|0							Ubiquitin carboxyl-terminal hydrolase 8 (P40818)
43	O43633	Charged multivesicular body protein 2a	CHMP2A	MDLLFGRRKTPEELL	2	7	0.373	-1	-1	0.244	0.593	61.79	0.773	TTTS--	ssss--	0.2937436463331848	0.34232752700204977	0.4061947960846976	0.3040280776288583	0.3908389339542852	0.460826197292344	0.5847569402980615	0.36942200348672305	0.4685793026284415	0.5685880937282994	0.34813282827365316	0.4491942226110148			Ubiquitylation||||O43633|9|9|2;Acetylation|||N-acetylmethionine|O43633|1|1|-1;Phosphorylation||||O43633|10|10|3	7ZCH|3.60 A|EM|B|8|154|1;7ZCG|3.30 A|EM|B|8|154|1					helix|11|53|4					Ubiquitin carboxyl-terminal hydrolase 8 (P40818)
111	O75190	DnaJ homolog subfamily B member 6	DNAJB6	PFEDFFGNRRGPR	121	127	0.452	-1	-1	0.518	0.792	46.82	0.846	SSS--S-	sss--s-	0.885777968952696	0.08466188131030494	0.2063722390134776	0.6096448885947914	0.043708540170967425	0.4221416947922722	0.5503873081490485	0.03589495262833792	0.7067297857039385	0.14324000810753013	0.1525360270261665	0.8731315076604389							region of interest:Interaction with KRT18|119|242|0;region of interest:Interaction with HSP70|2|146|0							Ubiquitin carboxyl-terminal hydrolase 8 (P40818)
485	Q69YN4	Protein virilizer homolog	VIRMA	RPHDIFRQRKQNT	1637	1643	0.811	-1	-1	0.593	0.805	42.807	0.725	-HHHHS-	-sssss-	0.12091265334625019	0.25161128459743914	0.5876470016136492	0.09225230320955603	0.3252357745445377	0.6748936601775765	0.2525625787391113	0.010551683396716693	0.9893445552699899	0.5456377228692804	0.009375303594088688	0.9523300134598071			Phosphorylation||||Q69YN4|1646|1646|3;Methylation|||Methylation|Q69YN4|1634|1634|-3	7VF5|3.00 A|EM|A|1|1812|0;7VF2|3.00 A|EM|A|1|1812|0			region of interest:Disordered|1616|1635|-2			In isoform 2.|Missing|1378|1812|0;In isoform 4.|Missing|1148|1812|0				Ubiquitin carboxyl-terminal hydrolase 8 (P40818)

## Sheet: S4.B_MIT_SPOT_predicted
MIT-Peptide screening									Layout	1	2	3	4	5	6	7	8	9	10	11	12	13	14	15
									A	DKEIDLELLQDLME	SRGLQLLLLSCAYS	AGAALLALLAALCP	APPSLLLLLLAQLV	KEPDALTLLAPAAG	APLLCLALLPALAA	SGETDLKLLEESIA	GELLLLSLLLLLEP	PPSSSLELLASLTP	RGVLALALLALALC	SEENGLPLLVLPPP	RFVVALVLLNVAAA	TEQETLALLEVKRS	PQYTNLGLLNSMDQ	QAAIALSLLESPKI
									B	NKTLEYKIEILEKT	DPSNNFRLHNGRS	NEWGNRFKKLADMYG	MVSWGRFICLVVVTM	DDLSRRFEELKKKT	QGPALRYFQLPPRAA	PFEDFFGNRRGPR	RPHDIFRQRKQNT	MDLLFGRRKTPEELL	YVDLDAFLLEHGLPPS	SQKELESYMMRAQQLL
Position	Sequence	GeneName	Predicted Motif	ProteinAcc	ProteinName	SeqStart	SeqStop	Percentage (%) normalized to highest intensity and corrected for background	Comment
A1	DKEIDLELLQDLME	BIRC6	L.LL	Q9NR09	Baculoviral IAP repeat-containing protein 6	2485	2488	12.1024	not true by visual inspection
A2	SRGLQLLLLSCAYS	CD83	L.LL	Q01151	CD83 antigen	7	10	5.57951
A3	AGAALLALLAALCP	EGFR	L.LL	P00533	Epidermal growth factor receptor	12	15	5.98383
A4	APPSLLLLLLAQLV	FZD5	L.LL	Q13467	Frizzled-5	13	16	24.124
A5	KEPDALTLLAPAAG	HIF1A	L.LL	Q16665	Hypoxia-inducible factor 1-alpha	397	400	-0.188679
A6	APLLCLALLPALAA	NOTCH1	L.LL	P46531	Neurogenic locus notch homolog protein 1	11	14	2.02156
A7	SGETDLKLLEESIA	NR3C1	L.LL	P04150	Glucocorticoid receptor	119	122	-4.47439
A8	GELLLLSLLLLLEP	PDGFRB	L.LL	P09619	Platelet-derived growth factor receptor beta	19	22	-3.36927
A9	PPSSSLELLASLTP	PTPN23	L.LL	Q9H3S7	Tyrosine-protein phosphatase non-receptor type 23	1577	1580	-6.79245
A10	RGVLALALLALALC	RNF149	L.LL	Q8NC42	E3 ubiquitin-protein ligase RNF149	18	21	3.12668
A11	SEENGLPLLVLPPP	SHANK1	L.LL	Q9Y566	SH3 and multiple ankyrin repeat domains protein 1	1542	1545	-5.68733
A12	RFVVALVLLNVAAA	TGOLN2	L.LL	O43493	Trans-Golgi network integral membrane protein 2	7	10	-4.71698
A13	TEQETLALLEVKRS	TMEM79	L.LL	Q9BSE2	Transmembrane protein 79	7	10	-3.96226
A14	PQYTNLGLLNSMDQ	TP63	L.LL	Q9H3D4	Tumor protein 63	114	117	7.87062	not true by visual inspection
A15	QAAIALSLLESPKI	USP28	L.LL	Q96RU2	Ubiquitin carboxyl-terminal hydrolase 28	108	111	1.2938
B1	NKTLEYKIEILEKT	KIF23	LE..[IFY]..L	Q02241	Kinesin-like protein KIF23	568	575	7.06199
B2	DPSNNFRLHNGRS	CFLAR	RL	O15519	CASP8 and FADD-like apoptosis regulator	201	203	31.1051
B3	NEWGNRFKKLADMYG	CDH1	RF..L	P12830	Cadherin-1	868	872	70.5121
B4	MVSWGRFICLVVVTM	FGFR2	RF..L	P21802	Fibroblast growth factor receptor 2	6	10	2.80323
B5	DDLSRRFEELKKKT	IST1	RF..L	P53990	IST1 homolog	356	360	5.25606
B6	QGPALRYFQLPPRAA	SHANK1	RF..L	Q9Y566	SH3 and multiple ankyrin repeat domains protein 1	1083	1087	6.73854
B7	PFEDFFGNRRGPR	DNAJB6	DFx{2,3}R	O75190	DnaJ homolog subfamily B member 6	121	127	100
B8	RPHDIFRQRKQNT	VIRMA	F...[RK]	Q69YN4	Protein virilizer homolog	1637	1643	6.60377
B9	MDLLFGRRKTPEELL	CHMP2A	D..F.R	O43633	Charged multivesicular body protein 2a	1	15	-8.16712
B10	YVDLDAFLLEHGLPPS	DBP Positive control		Q10586	D site-binding protein			67.1429
B11	SQKELESYMMRAQQLL	SYNE2 Negative control		Q8WXH0	Nesprin-2			-4.15094
