# Supplementary material for: Elucidation of short linear motif-based interactions of the MIT and rhodanese domains of the ubiquitin-specific protease 8
Source: Biol Direct. 2025 May 6;20:59. doi: 10.1186/s13062-025-00638-7 (PMC12057046; doi:10.1186/s13062-025-00638-7)
Supplement: Supplementary file 6 — Supplementary Material 6 [file 13062_2025_638_MOESM6_ESM.xlsx]

## Sheet: Table S5 legend
Table S5.	ProP-PD selection results of USP8 Rhod domain
	Peptide hits of USP8 Rhod ProP-PD screening. The peptide dataset was analysed and annotated with Peptools
Description	Confidence	Confidence calculated based on four metrics: i) overlapping peptides, ii) replicated peptides, iii) motif match, iv) peptide counts.
	Protein	The name of the peptide containing protein.
	Hit	Peptide sequence with flanking regions.
	Motif	Score given for information regarding the identified consensus motif.
	Context	Score given for information that may provide additional support to the identified interactions being of relevance in a cellular setting.
	Replicates	The number of screens against the bait protein in which the peptide has been found.
	Overlap	If the interaction has been found with overlapping peptides.
	Specificity	Calculated as the proportion for the current bait of the total NGS read counts of the peptide for all baits screened with this library.
	Promiscuity	The number of baits selections where the peptide has been observed, calculated on the domain level.
	max_counts	Total NGS counts.
	ProteinAcc	Uniprot Accesion Number.
	GeneName	Gene name.
	SeqStart	Peptide start amino acid sequence.
	SeqStop	Peptide end amino acid sequence.
	Counts	Calculated as the fraction of NGS counts for a selection.

## Sheet: Rhod_ProP-PD
Confidence	Protein	Hit	Motif	Context	Replicates	Overlap	Specificity	Promiscuity	max_counts	ProteinAcc	GeneName	SeqStart	SeqStop	Counts
3	Methylcytosine dioxygenase TET3	GLALWEAKMKQLAERA	3	3	3	1	1	1	95	O43151	TET3	1705	1720	0.0015008426024094648
2	B-cell lymphoma/leukemia 11B	LMNFLGDSNPFNLLRM	2	2	3	0	0.9228224917309813	6	421	Q9C0K0	BCL11B	279	294	0.0061811576041632095
2	Metabotropic glutamate receptor 5	YDTLIIRDYTQSSSSL	2	2	2	1	0.5416666666666666	4	23	P41594	GRM5	1197	1212	0.0001477022097719327
2	Methylcytosine dioxygenase TET3	QPNHGLALWEAKMKQL	2	2	3	1	0.8888888888888888	2	7	O43151	TET3	1701	1716	0.00009459587683709846
2	Tau-tubulin kinase 2	HIWHYDEEYLPDASKP	2	2	2	0	0.5151515151515151	7	76	Q6IQ55	TTBK2	503	518	0.0007472980645398397
2	Uncharacterized protein KIAA1614	GMERVLGGLSSPLRLL	2	2	3	0	0.989635314063712	17	71948	Q5VZ46	KIAA1614	568	583	0.9273445366765772
