# Supplementary material for: Elucidation of short linear motif-based interactions of the MIT and rhodanese domains of the ubiquitin-specific protease 8
Source: Biol Direct. 2025 May 6;20:59. doi: 10.1186/s13062-025-00638-7 (PMC12057046; doi:10.1186/s13062-025-00638-7)
Supplement: Supplementary file 7 — Supplementary Material 7 [file 13062_2025_638_MOESM7_ESM.xlsx]

## Sheet: Table S6 legend
Table S6.	Fluorescence polarization-based affinity measurements
	Peptides and FP affinity measurement data

## Sheet: FP data
Overview of peptides and affinity measurement data	Overview of peptides and affinity measurement data
Protein domain name	Protein Accesion number	Peptide gene name	Peptide protein name	Peptide Accesion number	AA Start	AA End	Processed peptide sequence	KD (µM)	SEM Ki (µM)
USP8_Rhodanese	P40818	TET3	Methylcytosine dioxygenase TET3	O43151	1705	1720	FITC-GLALWEAKMKQLAERA	0.7	0.3
USP8_Rhodanese	P40818	KIAA1614	Uncharacterized protein KIAA1614	Q5VZ46	568	583	GMERVLGGLSSPLRLL	10	2
USP8_Rhodanese	P40818	TET3	Methylcytosine dioxygenase TET3	O43151	1705	1720	GLALWEAKMKQLAERA	33	9
