# Supplementary material for: Elucidation of short linear motif-based interactions of the MIT and rhodanese domains of the ubiquitin-specific protease 8
Source: Biol Direct. 2025 May 6;20:59. doi: 10.1186/s13062-025-00638-7 (PMC12057046; doi:10.1186/s13062-025-00638-7)
Supplement: Supplementary file 8 — Supplementary Material 8 [file 13062_2025_638_MOESM8_ESM.xlsx]

## Sheet: Table S7 legend
Table S7.	PSSM scores for USP8 Rhod DMS analysis
S7.A	NGS counts ProP-PD results
S7.B	Pair ratios ProP-PD results
S7.C	KIAA1614 PSSM table
S7.D	TET3 PSSM table
Comlumns Legend:
bait_identifier	Internal identifyer for the selection bait
hit_accession	Enriched prey (hit) Uniprot Accession identifier
hit_gene_name	Enriched prey (hit) gene name
hit_sequence_start	According to the Uniprot entry
hit_sequence_stop	According to the Uniprot entry
hit_library_peptide	Peptide sequence in the USP8_DMS library
wt_or_mut	Library peptide descriptor as the wildtype (wt) or mutated (mut) version
mutated_position	If mutated, the local position of the mutation (from 0 to 15)
wild_type	Amino acid in the wildtype sequence at the position
mutant	Amino acid in the mutated sequence at the position
relationship_id	Internal identifyer of the peptide for ease of pairing wt and mutants together
relates_to_wt	For the mutated peptides, the pairing wildtype peptide identifyer
replica1_counts	NGS counts for the expreimental replica 1 (expriment number: )
replica2_counts	NGS counts for the expreimental replica 2 (expriment number: )
replica1_fraction	Fracional count for the experimental replica 1
replica2_fraction	Fracional count for the experimental replica 2
average	Average of the fractional counts
hit_library_peptide_wt	Sequence of the wildtype peptide in the USP8_DMS library
hit_library_peptide_mut	Sequence of the mutatedpeptide in the USP8_DMS library
relationship_id_wt	Internal identifyer of the wildtype peptide
relationship_id_mut	Internal identifyer of the mutated peptide
hit_peptide_averaged_fraction_wt	Average of the fractional counts of the wildtype peptide
hit_peptide_averaged_fraction_mut	Average of the fractional counts of the mutated peptide
hit_pair_ratio	Ratio of the fractional counts

## Sheet: S7.A_ProP-PD_NGS
bait_identifier	hit_accession	hit_gene_name	hit_sequence_start	hit_sequence_stop	hit_library_peptide	wt_or_mut	mutated_position	wild_type	mutant	relationship_id	relates_to_wt	replica1_counts	replica2_counts	replica1_fraction	replica2_fraction	average
USP8_Rhodanese__P40818_174_317	O43151	TET3	1706	1721	GLALWEAKMKQLAERA	wt				wt_00012		209	553	0.00479875	0.00479004	0.00479439
USP8_Rhodanese__P40818_174_317	O43151	TET3	1706	1721	ELALWEAKMKQLAERA	mut	0	G	E	mut_03171	wt_00012	1	12	2.29605e-05	0.000103943	6.34517e-05
USP8_Rhodanese__P40818_174_317	O43151	TET3	1706	1721	KLALWEAKMKQLAERA	mut	0	G	K	mut_03175	wt_00012	1	2	2.29605e-05	1.73238e-05	2.01422e-05
USP8_Rhodanese__P40818_174_317	O43151	TET3	1706	1721	NLALWEAKMKQLAERA	mut	0	G	N	mut_03178	wt_00012	2	5	4.59211e-05	4.33095e-05	4.46153e-05
USP8_Rhodanese__P40818_174_317	O43151	TET3	1706	1721	QLALWEAKMKQLAERA	mut	0	G	Q	mut_03180	wt_00012	0	2	0	1.73238e-05	8.66191e-06
USP8_Rhodanese__P40818_174_317	O43151	TET3	1706	1721	RLALWEAKMKQLAERA	mut	0	G	R	mut_03181	wt_00012	0	1	0	8.66191e-06	4.33095e-06
USP8_Rhodanese__P40818_174_317	O43151	TET3	1706	1721	GVALWEAKMKQLAERA	mut	1	L	V	mut_03202	wt_00012	62	1600	0.00142355	0.0138591	0.0076413
USP8_Rhodanese__P40818_174_317	O43151	TET3	1706	1721	GMALWEAKMKQLAERA	mut	1	L	M	mut_03195	wt_00012	11	110	0.000252566	0.00095281	0.000602688
USP8_Rhodanese__P40818_174_317	O43151	TET3	1706	1721	GIALWEAKMKQLAERA	mut	1	L	I	mut_03193	wt_00012	2	865	4.59211e-05	0.00749255	0.00376924
USP8_Rhodanese__P40818_174_317	O43151	TET3	1706	1721	GHALWEAKMKQLAERA	mut	1	L	H	mut_03192	wt_00012	2	1	4.59211e-05	8.66191e-06	2.72915e-05
USP8_Rhodanese__P40818_174_317	O43151	TET3	1706	1721	GFALWEAKMKQLAERA	mut	1	L	F	mut_03190	wt_00012	1	7	2.29605e-05	6.06334e-05	4.17969e-05
USP8_Rhodanese__P40818_174_317	O43151	TET3	1706	1721	GSALWEAKMKQLAERA	mut	1	L	S	mut_03200	wt_00012	1	0	2.29605e-05	0	1.14803e-05
USP8_Rhodanese__P40818_174_317	O43151	TET3	1706	1721	GWALWEAKMKQLAERA	mut	1	L	W	mut_03203	wt_00012	1	90	2.29605e-05	0.000779572	0.000401266
USP8_Rhodanese__P40818_174_317	O43151	TET3	1706	1721	GKALWEAKMKQLAERA	mut	1	L	K	mut_03194	wt_00012	0	3	0	2.59857e-05	1.29929e-05
USP8_Rhodanese__P40818_174_317	O43151	TET3	1706	1721	GAALWEAKMKQLAERA	mut	1	L	A	mut_03187	wt_00012	0	1	0	8.66191e-06	4.33095e-06
USP8_Rhodanese__P40818_174_317	O43151	TET3	1706	1721	GYALWEAKMKQLAERA	mut	1	L	Y	mut_03204	wt_00012	0	4	0	3.46476e-05	1.73238e-05
USP8_Rhodanese__P40818_174_317	O43151	TET3	1706	1721	GPALWEAKMKQLAERA	mut	1	L	P	mut_03197	wt_00012	0	1	0	8.66191e-06	4.33095e-06
USP8_Rhodanese__P40818_174_317	O43151	TET3	1706	1721	GTALWEAKMKQLAERA	mut	1	L	T	mut_03201	wt_00012	0	1	0	8.66191e-06	4.33095e-06
USP8_Rhodanese__P40818_174_317	O43151	TET3	1706	1721	GRALWEAKMKQLAERA	mut	1	L	R	mut_03199	wt_00012	0	1	0	8.66191e-06	4.33095e-06
USP8_Rhodanese__P40818_174_317	O43151	TET3	1706	1721	GLDLWEAKMKQLAERA	mut	2	A	D	mut_03205	wt_00012	1229	1558	0.0282185	0.0134953	0.0208569
USP8_Rhodanese__P40818_174_317	O43151	TET3	1706	1721	GLELWEAKMKQLAERA	mut	2	A	E	mut_03206	wt_00012	1718	10225	0.0394462	0.088568	0.0640071
USP8_Rhodanese__P40818_174_317	O43151	TET3	1706	1721	GLQLWEAKMKQLAERA	mut	2	A	Q	mut_03216	wt_00012	176	1421	0.00404105	0.0123086	0.00817481
USP8_Rhodanese__P40818_174_317	O43151	TET3	1706	1721	GLTLWEAKMKQLAERA	mut	2	A	T	mut_03219	wt_00012	3	4	6.88816e-05	3.46476e-05	5.17646e-05
USP8_Rhodanese__P40818_174_317	O43151	TET3	1706	1721	GLGLWEAKMKQLAERA	mut	2	A	G	mut_03208	wt_00012	3	1	6.88816e-05	8.66191e-06	3.87718e-05
USP8_Rhodanese__P40818_174_317	O43151	TET3	1706	1721	GLVLWEAKMKQLAERA	mut	2	A	V	mut_03220	wt_00012	3	32	6.88816e-05	0.000277181	0.000173031
USP8_Rhodanese__P40818_174_317	O43151	TET3	1706	1721	GLYLWEAKMKQLAERA	mut	2	A	Y	mut_03222	wt_00012	3	33	6.88816e-05	0.000285843	0.000177362
USP8_Rhodanese__P40818_174_317	O43151	TET3	1706	1721	GLSLWEAKMKQLAERA	mut	2	A	S	mut_03218	wt_00012	10	7	0.000229605	6.06334e-05	0.000145119
USP8_Rhodanese__P40818_174_317	O43151	TET3	1706	1721	GLWLWEAKMKQLAERA	mut	2	A	W	mut_03221	wt_00012	5	9	0.000114803	7.79572e-05	9.63799e-05
USP8_Rhodanese__P40818_174_317	O43151	TET3	1706	1721	GLPLWEAKMKQLAERA	mut	2	A	P	mut_03215	wt_00012	5	91	0.000114803	0.000788234	0.000451518
USP8_Rhodanese__P40818_174_317	O43151	TET3	1706	1721	GLMLWEAKMKQLAERA	mut	2	A	M	mut_03213	wt_00012	0	53	0	0.000459081	0.000229541
USP8_Rhodanese__P40818_174_317	O43151	TET3	1706	1721	GLHLWEAKMKQLAERA	mut	2	A	H	mut_03209	wt_00012	0	2	0	1.73238e-05	8.66191e-06
USP8_Rhodanese__P40818_174_317	O43151	TET3	1706	1721	GLLLWEAKMKQLAERA	mut	2	A	L	mut_03212	wt_00012	0	1	0	8.66191e-06	4.33095e-06
USP8_Rhodanese__P40818_174_317	O43151	TET3	1706	1721	GLKLWEAKMKQLAERA	mut	2	A	K	mut_03211	wt_00012	0	3	0	2.59857e-05	1.29929e-05
USP8_Rhodanese__P40818_174_317	O43151	TET3	1706	1721	GLILWEAKMKQLAERA	mut	2	A	I	mut_03210	wt_00012	0	1	0	8.66191e-06	4.33095e-06
USP8_Rhodanese__P40818_174_317	O43151	TET3	1706	1721	GLFLWEAKMKQLAERA	mut	2	A	F	mut_03207	wt_00012	0	1	0	8.66191e-06	4.33095e-06
USP8_Rhodanese__P40818_174_317	O43151	TET3	1706	1721	GLAMWEAKMKQLAERA	mut	3	L	M	mut_03231	wt_00012	1057	3802	0.0242693	0.0329326	0.0286009
USP8_Rhodanese__P40818_174_317	O43151	TET3	1706	1721	GLAIWEAKMKQLAERA	mut	3	L	I	mut_03229	wt_00012	12740	15059	0.292517	0.13044	0.211478
USP8_Rhodanese__P40818_174_317	O43151	TET3	1706	1721	GLAVWEAKMKQLAERA	mut	3	L	V	mut_03238	wt_00012	825	62	0.0189424	0.000537038	0.00973974
USP8_Rhodanese__P40818_174_317	O43151	TET3	1706	1721	GLARWEAKMKQLAERA	mut	3	L	R	mut_03235	wt_00012	22	28	0.000505132	0.000242533	0.000373833
USP8_Rhodanese__P40818_174_317	O43151	TET3	1706	1721	GLATWEAKMKQLAERA	mut	3	L	T	mut_03237	wt_00012	50	5	0.00114803	4.33095e-05	0.000595668
USP8_Rhodanese__P40818_174_317	O43151	TET3	1706	1721	GLAQWEAKMKQLAERA	mut	3	L	Q	mut_03234	wt_00012	7	83	0.000160724	0.000718938	0.000439831
USP8_Rhodanese__P40818_174_317	O43151	TET3	1706	1721	GLAAWEAKMKQLAERA	mut	3	L	A	mut_03223	wt_00012	8	0	0.000183684	0	9.18421e-05
USP8_Rhodanese__P40818_174_317	O43151	TET3	1706	1721	GLAGWEAKMKQLAERA	mut	3	L	G	mut_03227	wt_00012	2	0	4.59211e-05	0	2.29605e-05
USP8_Rhodanese__P40818_174_317	O43151	TET3	1706	1721	GLANWEAKMKQLAERA	mut	3	L	N	mut_03232	wt_00012	88	28	0.00202053	0.000242533	0.00113153
USP8_Rhodanese__P40818_174_317	O43151	TET3	1706	1721	GLASWEAKMKQLAERA	mut	3	L	S	mut_03236	wt_00012	3	3	6.88816e-05	2.59857e-05	4.74337e-05
USP8_Rhodanese__P40818_174_317	O43151	TET3	1706	1721	GLAFWEAKMKQLAERA	mut	3	L	F	mut_03226	wt_00012	0	52	0	0.000450419	0.00022521
USP8_Rhodanese__P40818_174_317	O43151	TET3	1706	1721	GLADWEAKMKQLAERA	mut	3	L	D	mut_03224	wt_00012	0	1	0	8.66191e-06	4.33095e-06
USP8_Rhodanese__P40818_174_317	O43151	TET3	1706	1721	GLAHWEAKMKQLAERA	mut	3	L	H	mut_03228	wt_00012	0	3	0	2.59857e-05	1.29929e-05
USP8_Rhodanese__P40818_174_317	O43151	TET3	1706	1721	GLAEWEAKMKQLAERA	mut	3	L	E	mut_03225	wt_00012	0	21	0	0.0001819	9.095e-05
USP8_Rhodanese__P40818_174_317	O43151	TET3	1706	1721	GLAPWEAKMKQLAERA	mut	3	L	P	mut_03233	wt_00012	0	1	0	8.66191e-06	4.33095e-06
USP8_Rhodanese__P40818_174_317	O43151	TET3	1706	1721	GLAKWEAKMKQLAERA	mut	3	L	K	mut_03230	wt_00012	0	1	0	8.66191e-06	4.33095e-06
USP8_Rhodanese__P40818_174_317	O43151	TET3	1706	1721	GLALSEAKMKQLAERA	mut	4	W	S	mut_03255	wt_00012	3	10	6.88816e-05	8.66191e-05	7.77503e-05
USP8_Rhodanese__P40818_174_317	O43151	TET3	1706	1721	GLALLEAKMKQLAERA	mut	4	W	L	mut_03249	wt_00012	1	0	2.29605e-05	0	1.14803e-05
USP8_Rhodanese__P40818_174_317	O43151	TET3	1706	1721	GLALMEAKMKQLAERA	mut	4	W	M	mut_03250	wt_00012	20	14	0.000459211	0.000121267	0.000290239
USP8_Rhodanese__P40818_174_317	O43151	TET3	1706	1721	GLALREAKMKQLAERA	mut	4	W	R	mut_03254	wt_00012	1	1	2.29605e-05	8.66191e-06	1.58112e-05
USP8_Rhodanese__P40818_174_317	O43151	TET3	1706	1721	GLALGEAKMKQLAERA	mut	4	W	G	mut_03245	wt_00012	0	17	0	0.000147252	7.36262e-05
USP8_Rhodanese__P40818_174_317	O43151	TET3	1706	1721	GLALVEAKMKQLAERA	mut	4	W	V	mut_03257	wt_00012	0	1	0	8.66191e-06	4.33095e-06
USP8_Rhodanese__P40818_174_317	O43151	TET3	1706	1721	GLALTEAKMKQLAERA	mut	4	W	T	mut_03256	wt_00012	0	1	0	8.66191e-06	4.33095e-06
USP8_Rhodanese__P40818_174_317	O43151	TET3	1706	1721	GLALPEAKMKQLAERA	mut	4	W	P	mut_03252	wt_00012	0	10	0	8.66191e-05	4.33095e-05
USP8_Rhodanese__P40818_174_317	O43151	TET3	1706	1721	GLALKEAKMKQLAERA	mut	4	W	K	mut_03248	wt_00012	0	2	0	1.73238e-05	8.66191e-06
USP8_Rhodanese__P40818_174_317	O43151	TET3	1706	1721	GLALFEAKMKQLAERA	mut	4	W	F	mut_03244	wt_00012	0	1	0	8.66191e-06	4.33095e-06
USP8_Rhodanese__P40818_174_317	O43151	TET3	1706	1721	GLALHEAKMKQLAERA	mut	4	W	H	mut_03246	wt_00012	0	1	0	8.66191e-06	4.33095e-06
USP8_Rhodanese__P40818_174_317	O43151	TET3	1706	1721	GLALWYAKMKQLAERA	mut	5	E	Y	mut_03276	wt_00012	1	0	2.29605e-05	0	1.14803e-05
USP8_Rhodanese__P40818_174_317	O43151	TET3	1706	1721	GLALWDAKMKQLAERA	mut	5	E	D	mut_03260	wt_00012	1	19	2.29605e-05	0.000164576	9.37684e-05
USP8_Rhodanese__P40818_174_317	O43151	TET3	1706	1721	GLALWGAKMKQLAERA	mut	5	E	G	mut_03262	wt_00012	2	40	4.59211e-05	0.000346476	0.000196199
USP8_Rhodanese__P40818_174_317	O43151	TET3	1706	1721	GLALWVAKMKQLAERA	mut	5	E	V	mut_03274	wt_00012	1	0	2.29605e-05	0	1.14803e-05
USP8_Rhodanese__P40818_174_317	O43151	TET3	1706	1721	GLALWSAKMKQLAERA	mut	5	E	S	mut_03272	wt_00012	0	51	0	0.000441757	0.000220879
USP8_Rhodanese__P40818_174_317	O43151	TET3	1706	1721	GLALWHAKMKQLAERA	mut	5	E	H	mut_03263	wt_00012	0	9	0	7.79572e-05	3.89786e-05
USP8_Rhodanese__P40818_174_317	O43151	TET3	1706	1721	GLALWAAKMKQLAERA	mut	5	E	A	mut_03259	wt_00012	0	2	0	1.73238e-05	8.66191e-06
USP8_Rhodanese__P40818_174_317	O43151	TET3	1706	1721	GLALWFAKMKQLAERA	mut	5	E	F	mut_03261	wt_00012	0	2	0	1.73238e-05	8.66191e-06
USP8_Rhodanese__P40818_174_317	O43151	TET3	1706	1721	GLALWEVKMKQLAERA	mut	6	A	V	mut_03292	wt_00012	3	4	6.88816e-05	3.46476e-05	5.17646e-05
USP8_Rhodanese__P40818_174_317	O43151	TET3	1706	1721	GLALWESKMKQLAERA	mut	6	A	S	mut_03290	wt_00012	2	0	4.59211e-05	0	2.29605e-05
USP8_Rhodanese__P40818_174_317	O43151	TET3	1706	1721	GLALWENKMKQLAERA	mut	6	A	N	mut_03286	wt_00012	6	29	0.000137763	0.000251195	0.000194479
USP8_Rhodanese__P40818_174_317	O43151	TET3	1706	1721	GLALWEQKMKQLAERA	mut	6	A	Q	mut_03288	wt_00012	38	1337	0.0008725	0.011581	0.00622674
USP8_Rhodanese__P40818_174_317	O43151	TET3	1706	1721	GLALWETKMKQLAERA	mut	6	A	T	mut_03291	wt_00012	28	19	0.000642895	0.000164576	0.000403736
USP8_Rhodanese__P40818_174_317	O43151	TET3	1706	1721	GLALWEHKMKQLAERA	mut	6	A	H	mut_03281	wt_00012	59	384	0.00135467	0.00332617	0.00234042
USP8_Rhodanese__P40818_174_317	O43151	TET3	1706	1721	GLALWEWKMKQLAERA	mut	6	A	W	mut_03293	wt_00012	11	17	0.000252566	0.000147252	0.000199909
USP8_Rhodanese__P40818_174_317	O43151	TET3	1706	1721	GLALWEGKMKQLAERA	mut	6	A	G	mut_03280	wt_00012	5	3	0.000114803	2.59857e-05	7.03942e-05
USP8_Rhodanese__P40818_174_317	O43151	TET3	1706	1721	GLALWEPKMKQLAERA	mut	6	A	P	mut_03287	wt_00012	4	2	9.18421e-05	1.73238e-05	5.4583e-05
USP8_Rhodanese__P40818_174_317	O43151	TET3	1706	1721	GLALWEYKMKQLAERA	mut	6	A	Y	mut_03294	wt_00012	2	0	4.59211e-05	0	2.29605e-05
USP8_Rhodanese__P40818_174_317	O43151	TET3	1706	1721	GLALWEMKMKQLAERA	mut	6	A	M	mut_03285	wt_00012	0	54	0	0.000467743	0.000233872
USP8_Rhodanese__P40818_174_317	O43151	TET3	1706	1721	GLALWELKMKQLAERA	mut	6	A	L	mut_03284	wt_00012	0	1	0	8.66191e-06	4.33095e-06
USP8_Rhodanese__P40818_174_317	O43151	TET3	1706	1721	GLALWEIKMKQLAERA	mut	6	A	I	mut_03282	wt_00012	0	9	0	7.79572e-05	3.89786e-05
USP8_Rhodanese__P40818_174_317	O43151	TET3	1706	1721	GLALWEEKMKQLAERA	mut	6	A	E	mut_03278	wt_00012	0	2	0	1.73238e-05	8.66191e-06
USP8_Rhodanese__P40818_174_317	O43151	TET3	1706	1721	GLALWERKMKQLAERA	mut	6	A	R	mut_03289	wt_00012	0	1	0	8.66191e-06	4.33095e-06
USP8_Rhodanese__P40818_174_317	O43151	TET3	1706	1721	GLALWEFKMKQLAERA	mut	6	A	F	mut_03279	wt_00012	0	1	0	8.66191e-06	4.33095e-06
USP8_Rhodanese__P40818_174_317	O43151	TET3	1706	1721	GLALWEANMKQLAERA	mut	7	K	N	mut_03304	wt_00012	2	0	4.59211e-05	0	2.29605e-05
USP8_Rhodanese__P40818_174_317	O43151	TET3	1706	1721	GLALWEAPMKQLAERA	mut	7	K	P	mut_03305	wt_00012	0	4	0	3.46476e-05	1.73238e-05
USP8_Rhodanese__P40818_174_317	O43151	TET3	1706	1721	GLALWEAQMKQLAERA	mut	7	K	Q	mut_03306	wt_00012	0	1	0	8.66191e-06	4.33095e-06
USP8_Rhodanese__P40818_174_317	O43151	TET3	1706	1721	GLALWEAEMKQLAERA	mut	7	K	E	mut_03297	wt_00012	0	1	0	8.66191e-06	4.33095e-06
USP8_Rhodanese__P40818_174_317	O43151	TET3	1706	1721	GLALWEAKWKQLAERA	mut	8	M	W	mut_03329	wt_00012	147	126	0.0033752	0.0010914	0.0022333
USP8_Rhodanese__P40818_174_317	O43151	TET3	1706	1721	GLALWEAKQKQLAERA	mut	8	M	Q	mut_03324	wt_00012	2	2	4.59211e-05	1.73238e-05	3.16224e-05
USP8_Rhodanese__P40818_174_317	O43151	TET3	1706	1721	GLALWEAKSKQLAERA	mut	8	M	S	mut_03326	wt_00012	31	2674	0.000711776	0.0231619	0.0119369
USP8_Rhodanese__P40818_174_317	O43151	TET3	1706	1721	GLALWEAKIKQLAERA	mut	8	M	I	mut_03319	wt_00012	3	3	6.88816e-05	2.59857e-05	4.74337e-05
USP8_Rhodanese__P40818_174_317	O43151	TET3	1706	1721	GLALWEAKPKQLAERA	mut	8	M	P	mut_03323	wt_00012	1	3	2.29605e-05	2.59857e-05	2.44731e-05
USP8_Rhodanese__P40818_174_317	O43151	TET3	1706	1721	GLALWEAKHKQLAERA	mut	8	M	H	mut_03318	wt_00012	1	6	2.29605e-05	5.19715e-05	3.7466e-05
USP8_Rhodanese__P40818_174_317	O43151	TET3	1706	1721	GLALWEAKAKQLAERA	mut	8	M	A	mut_03313	wt_00012	18	100	0.00041329	0.000866191	0.00063974
USP8_Rhodanese__P40818_174_317	O43151	TET3	1706	1721	GLALWEAKTKQLAERA	mut	8	M	T	mut_03327	wt_00012	9	18	0.000206645	0.000155914	0.00018128
USP8_Rhodanese__P40818_174_317	O43151	TET3	1706	1721	GLALWEAKRKQLAERA	mut	8	M	R	mut_03325	wt_00012	0	25	0	0.000216548	0.000108274
USP8_Rhodanese__P40818_174_317	O43151	TET3	1706	1721	GLALWEAKVKQLAERA	mut	8	M	V	mut_03328	wt_00012	0	3	0	2.59857e-05	1.29929e-05
USP8_Rhodanese__P40818_174_317	O43151	TET3	1706	1721	GLALWEAKNKQLAERA	mut	8	M	N	mut_03322	wt_00012	0	4	0	3.46476e-05	1.73238e-05
USP8_Rhodanese__P40818_174_317	O43151	TET3	1706	1721	GLALWEAKYKQLAERA	mut	8	M	Y	mut_03330	wt_00012	0	9	0	7.79572e-05	3.89786e-05
USP8_Rhodanese__P40818_174_317	O43151	TET3	1706	1721	GLALWEAKFKQLAERA	mut	8	M	F	mut_03316	wt_00012	0	3	0	2.59857e-05	1.29929e-05
USP8_Rhodanese__P40818_174_317	O43151	TET3	1706	1721	GLALWEAKLKQLAERA	mut	8	M	L	mut_03321	wt_00012	0	1	0	8.66191e-06	4.33095e-06
USP8_Rhodanese__P40818_174_317	O43151	TET3	1706	1721	GLALWEAKMNQLAERA	mut	9	K	N	mut_03340	wt_00012	5028	8223	0.115446	0.0712269	0.0933362
USP8_Rhodanese__P40818_174_317	O43151	TET3	1706	1721	GLALWEAKMWQLAERA	mut	9	K	W	mut_03347	wt_00012	154	87	0.00353592	0.000753586	0.00214475
USP8_Rhodanese__P40818_174_317	O43151	TET3	1706	1721	GLALWEAKMRQLAERA	mut	9	K	R	mut_03343	wt_00012	150	174	0.00344408	0.00150717	0.00247563
USP8_Rhodanese__P40818_174_317	O43151	TET3	1706	1721	GLALWEAKMSQLAERA	mut	9	K	S	mut_03344	wt_00012	2849	425	0.0654146	0.00368131	0.0345479
USP8_Rhodanese__P40818_174_317	O43151	TET3	1706	1721	GLALWEAKMGQLAERA	mut	9	K	G	mut_03335	wt_00012	11	1348	0.000252566	0.0116763	0.00596441
USP8_Rhodanese__P40818_174_317	O43151	TET3	1706	1721	GLALWEAKMFQLAERA	mut	9	K	F	mut_03334	wt_00012	4	8	9.18421e-05	6.92953e-05	8.05687e-05
USP8_Rhodanese__P40818_174_317	O43151	TET3	1706	1721	GLALWEAKMLQLAERA	mut	9	K	L	mut_03338	wt_00012	5	29	0.000114803	0.000251195	0.000182999
USP8_Rhodanese__P40818_174_317	O43151	TET3	1706	1721	GLALWEAKMHQLAERA	mut	9	K	H	mut_03336	wt_00012	511	1353	0.0117328	0.0117196	0.0117262
USP8_Rhodanese__P40818_174_317	O43151	TET3	1706	1721	GLALWEAKMEQLAERA	mut	9	K	E	mut_03333	wt_00012	914	2398	0.0209859	0.0207713	0.0208786
USP8_Rhodanese__P40818_174_317	O43151	TET3	1706	1721	GLALWEAKMAQLAERA	mut	9	K	A	mut_03331	wt_00012	796	1337	0.0182766	0.011581	0.0149288
USP8_Rhodanese__P40818_174_317	O43151	TET3	1706	1721	GLALWEAKMIQLAERA	mut	9	K	I	mut_03337	wt_00012	13	21	0.000298487	0.0001819	0.000240193
USP8_Rhodanese__P40818_174_317	O43151	TET3	1706	1721	GLALWEAKMDQLAERA	mut	9	K	D	mut_03332	wt_00012	5	31	0.000114803	0.000268519	0.000191661
USP8_Rhodanese__P40818_174_317	O43151	TET3	1706	1721	GLALWEAKMMQLAERA	mut	9	K	M	mut_03339	wt_00012	1	0	2.29605e-05	0	1.14803e-05
USP8_Rhodanese__P40818_174_317	O43151	TET3	1706	1721	GLALWEAKMYQLAERA	mut	9	K	Y	mut_03348	wt_00012	1	33	2.29605e-05	0.000285843	0.000154402
USP8_Rhodanese__P40818_174_317	O43151	TET3	1706	1721	GLALWEAKMVQLAERA	mut	9	K	V	mut_03346	wt_00012	140	1219	0.00321447	0.0105589	0.00688667
USP8_Rhodanese__P40818_174_317	O43151	TET3	1706	1721	GLALWEAKMTQLAERA	mut	9	K	T	mut_03345	wt_00012	0	37	0	0.000320491	0.000160245
USP8_Rhodanese__P40818_174_317	O43151	TET3	1706	1721	GLALWEAKMQQLAERA	mut	9	K	Q	mut_03342	wt_00012	0	35	0	0.000303167	0.000151583
USP8_Rhodanese__P40818_174_317	O43151	TET3	1706	1721	GLALWEAKMPQLAERA	mut	9	K	P	mut_03341	wt_00012	0	2	0	1.73238e-05	8.66191e-06
USP8_Rhodanese__P40818_174_317	O43151	TET3	1706	1721	GLALWEAKMKSLAERA	mut	10	Q	S	mut_03362	wt_00012	170	344	0.00390329	0.0029797	0.00344149
USP8_Rhodanese__P40818_174_317	O43151	TET3	1706	1721	GLALWEAKMKLLAERA	mut	10	Q	L	mut_03357	wt_00012	351	1569	0.00805915	0.0135905	0.0108248
USP8_Rhodanese__P40818_174_317	O43151	TET3	1706	1721	GLALWEAKMKNLAERA	mut	10	Q	N	mut_03359	wt_00012	71	465	0.0016302	0.00402779	0.00282899
USP8_Rhodanese__P40818_174_317	O43151	TET3	1706	1721	GLALWEAKMKRLAERA	mut	10	Q	R	mut_03361	wt_00012	13	3	0.000298487	2.59857e-05	0.000162236
USP8_Rhodanese__P40818_174_317	O43151	TET3	1706	1721	GLALWEAKMKGLAERA	mut	10	Q	G	mut_03353	wt_00012	8	172	0.000183684	0.00148985	0.000836766
USP8_Rhodanese__P40818_174_317	O43151	TET3	1706	1721	GLALWEAKMKKLAERA	mut	10	Q	K	mut_03356	wt_00012	1	0	2.29605e-05	0	1.14803e-05
USP8_Rhodanese__P40818_174_317	O43151	TET3	1706	1721	GLALWEAKMKTLAERA	mut	10	Q	T	mut_03363	wt_00012	12	1	0.000275526	8.66191e-06	0.000142094
USP8_Rhodanese__P40818_174_317	O43151	TET3	1706	1721	GLALWEAKMKMLAERA	mut	10	Q	M	mut_03358	wt_00012	2	41	4.59211e-05	0.000355138	0.00020053
USP8_Rhodanese__P40818_174_317	O43151	TET3	1706	1721	GLALWEAKMKALAERA	mut	10	Q	A	mut_03349	wt_00012	2	3	4.59211e-05	2.59857e-05	3.59534e-05
USP8_Rhodanese__P40818_174_317	O43151	TET3	1706	1721	GLALWEAKMKHLAERA	mut	10	Q	H	mut_03354	wt_00012	1	59	2.29605e-05	0.000511053	0.000267007
USP8_Rhodanese__P40818_174_317	O43151	TET3	1706	1721	GLALWEAKMKDLAERA	mut	10	Q	D	mut_03350	wt_00012	0	1671	0	0.014474	0.00723702
USP8_Rhodanese__P40818_174_317	O43151	TET3	1706	1721	GLALWEAKMKYLAERA	mut	10	Q	Y	mut_03366	wt_00012	0	20	0	0.000173238	8.66191e-05
USP8_Rhodanese__P40818_174_317	O43151	TET3	1706	1721	GLALWEAKMKWLAERA	mut	10	Q	W	mut_03365	wt_00012	0	5	0	4.33095e-05	2.16548e-05
USP8_Rhodanese__P40818_174_317	O43151	TET3	1706	1721	GLALWEAKMKVLAERA	mut	10	Q	V	mut_03364	wt_00012	0	2	0	1.73238e-05	8.66191e-06
USP8_Rhodanese__P40818_174_317	O43151	TET3	1706	1721	GLALWEAKMKFLAERA	mut	10	Q	F	mut_03352	wt_00012	0	1	0	8.66191e-06	4.33095e-06
USP8_Rhodanese__P40818_174_317	O43151	TET3	1706	1721	GLALWEAKMKILAERA	mut	10	Q	I	mut_03355	wt_00012	0	2	0	1.73238e-05	8.66191e-06
USP8_Rhodanese__P40818_174_317	O43151	TET3	1706	1721	GLALWEAKMKQAAERA	mut	11	L	A	mut_03367	wt_00012	1	0	2.29605e-05	0	1.14803e-05
USP8_Rhodanese__P40818_174_317	O43151	TET3	1706	1721	GLALWEAKMKQRAERA	mut	11	L	R	mut_03379	wt_00012	1	0	2.29605e-05	0	1.14803e-05
USP8_Rhodanese__P40818_174_317	O43151	TET3	1706	1721	GLALWEAKMKQSAERA	mut	11	L	S	mut_03380	wt_00012	0	1	0	8.66191e-06	4.33095e-06
USP8_Rhodanese__P40818_174_317	O43151	TET3	1706	1721	GLALWEAKMKQKAERA	mut	11	L	K	mut_03374	wt_00012	0	1	0	8.66191e-06	4.33095e-06
USP8_Rhodanese__P40818_174_317	O43151	TET3	1706	1721	GLALWEAKMKQMAERA	mut	11	L	M	mut_03375	wt_00012	0	1	0	8.66191e-06	4.33095e-06
USP8_Rhodanese__P40818_174_317	O43151	TET3	1706	1721	GLALWEAKMKQFAERA	mut	11	L	F	mut_03370	wt_00012	0	2	0	1.73238e-05	8.66191e-06
USP8_Rhodanese__P40818_174_317	O43151	TET3	1706	1721	GLALWEAKMKQIAERA	mut	11	L	I	mut_03373	wt_00012	0	1	0	8.66191e-06	4.33095e-06
USP8_Rhodanese__P40818_174_317	O43151	TET3	1706	1721	GLALWEAKMKQLHERA	mut	12	A	H	mut_03389	wt_00012	232	9	0.00532684	7.79572e-05	0.0027024
USP8_Rhodanese__P40818_174_317	O43151	TET3	1706	1721	GLALWEAKMKQLGERA	mut	12	A	G	mut_03388	wt_00012	199	2794	0.00456915	0.0242014	0.0143853
USP8_Rhodanese__P40818_174_317	O43151	TET3	1706	1721	GLALWEAKMKQLQERA	mut	12	A	Q	mut_03396	wt_00012	185	15	0.0042477	0.000129929	0.00218881
USP8_Rhodanese__P40818_174_317	O43151	TET3	1706	1721	GLALWEAKMKQLTERA	mut	12	A	T	mut_03399	wt_00012	2	3	4.59211e-05	2.59857e-05	3.59534e-05
USP8_Rhodanese__P40818_174_317	O43151	TET3	1706	1721	GLALWEAKMKQLLERA	mut	12	A	L	mut_03392	wt_00012	13	1	0.000298487	8.66191e-06	0.000153574
USP8_Rhodanese__P40818_174_317	O43151	TET3	1706	1721	GLALWEAKMKQLMERA	mut	12	A	M	mut_03393	wt_00012	4	3	9.18421e-05	2.59857e-05	5.89139e-05
USP8_Rhodanese__P40818_174_317	O43151	TET3	1706	1721	GLALWEAKMKQLEERA	mut	12	A	E	mut_03386	wt_00012	34	21268	0.000780658	0.184221	0.0925011
USP8_Rhodanese__P40818_174_317	O43151	TET3	1706	1721	GLALWEAKMKQLYERA	mut	12	A	Y	mut_03402	wt_00012	1	3	2.29605e-05	2.59857e-05	2.44731e-05
USP8_Rhodanese__P40818_174_317	O43151	TET3	1706	1721	GLALWEAKMKQLPERA	mut	12	A	P	mut_03395	wt_00012	1	10	2.29605e-05	8.66191e-05	5.47898e-05
USP8_Rhodanese__P40818_174_317	O43151	TET3	1706	1721	GLALWEAKMKQLVERA	mut	12	A	V	mut_03400	wt_00012	0	3763	0	0.0325948	0.0162974
USP8_Rhodanese__P40818_174_317	O43151	TET3	1706	1721	GLALWEAKMKQLKERA	mut	12	A	K	mut_03391	wt_00012	0	6	0	5.19715e-05	2.59857e-05
USP8_Rhodanese__P40818_174_317	O43151	TET3	1706	1721	GLALWEAKMKQLNERA	mut	12	A	N	mut_03394	wt_00012	0	63	0	0.0005457	0.00027285
USP8_Rhodanese__P40818_174_317	O43151	TET3	1706	1721	GLALWEAKMKQLIERA	mut	12	A	I	mut_03390	wt_00012	0	3	0	2.59857e-05	1.29929e-05
USP8_Rhodanese__P40818_174_317	O43151	TET3	1706	1721	GLALWEAKMKQLDERA	mut	12	A	D	mut_03385	wt_00012	0	6	0	5.19715e-05	2.59857e-05
USP8_Rhodanese__P40818_174_317	O43151	TET3	1706	1721	GLALWEAKMKQLALRA	mut	13	E	L	mut_03410	wt_00012	12	53	0.000275526	0.000459081	0.000367304
USP8_Rhodanese__P40818_174_317	O43151	TET3	1706	1721	GLALWEAKMKQLASRA	mut	13	E	S	mut_03416	wt_00012	6	1	0.000137763	8.66191e-06	7.32125e-05
USP8_Rhodanese__P40818_174_317	O43151	TET3	1706	1721	GLALWEAKMKQLAYRA	mut	13	E	Y	mut_03420	wt_00012	2	0	4.59211e-05	0	2.29605e-05
USP8_Rhodanese__P40818_174_317	O43151	TET3	1706	1721	GLALWEAKMKQLAQRA	mut	13	E	Q	mut_03414	wt_00012	2	4	4.59211e-05	3.46476e-05	4.02843e-05
USP8_Rhodanese__P40818_174_317	O43151	TET3	1706	1721	GLALWEAKMKQLAGRA	mut	13	E	G	mut_03406	wt_00012	18	31	0.00041329	0.000268519	0.000340904
USP8_Rhodanese__P40818_174_317	O43151	TET3	1706	1721	GLALWEAKMKQLAARA	mut	13	E	A	mut_03403	wt_00012	1	7	2.29605e-05	6.06334e-05	4.17969e-05
USP8_Rhodanese__P40818_174_317	O43151	TET3	1706	1721	GLALWEAKMKQLADRA	mut	13	E	D	mut_03404	wt_00012	2	1	4.59211e-05	8.66191e-06	2.72915e-05
USP8_Rhodanese__P40818_174_317	O43151	TET3	1706	1721	GLALWEAKMKQLAMRA	mut	13	E	M	mut_03411	wt_00012	0	142	0	0.00122999	0.000614995
USP8_Rhodanese__P40818_174_317	O43151	TET3	1706	1721	GLALWEAKMKQLAFRA	mut	13	E	F	mut_03405	wt_00012	0	46	0	0.000398448	0.000199224
USP8_Rhodanese__P40818_174_317	O43151	TET3	1706	1721	GLALWEAKMKQLAVRA	mut	13	E	V	mut_03418	wt_00012	0	55	0	0.000476405	0.000238202
USP8_Rhodanese__P40818_174_317	O43151	TET3	1706	1721	GLALWEAKMKQLANRA	mut	13	E	N	mut_03412	wt_00012	0	15	0	0.000129929	6.49643e-05
USP8_Rhodanese__P40818_174_317	O43151	TET3	1706	1721	GLALWEAKMKQLAIRA	mut	13	E	I	mut_03408	wt_00012	0	1	0	8.66191e-06	4.33095e-06
USP8_Rhodanese__P40818_174_317	O43151	TET3	1706	1721	GLALWEAKMKQLATRA	mut	13	E	T	mut_03417	wt_00012	0	2	0	1.73238e-05	8.66191e-06
USP8_Rhodanese__P40818_174_317	O43151	TET3	1706	1721	GLALWEAKMKQLAWRA	mut	13	E	W	mut_03419	wt_00012	0	1	0	8.66191e-06	4.33095e-06
USP8_Rhodanese__P40818_174_317	O43151	TET3	1706	1721	GLALWEAKMKQLAEPA	mut	14	R	P	mut_03432	wt_00012	6725	2182	0.15441	0.0189003	0.0866549
USP8_Rhodanese__P40818_174_317	O43151	TET3	1706	1721	GLALWEAKMKQLAEKA	mut	14	R	K	mut_03428	wt_00012	31	7	0.000711776	6.06334e-05	0.000386205
USP8_Rhodanese__P40818_174_317	O43151	TET3	1706	1721	GLALWEAKMKQLAEGA	mut	14	R	G	mut_03425	wt_00012	10	162	0.000229605	0.00140323	0.000816417
USP8_Rhodanese__P40818_174_317	O43151	TET3	1706	1721	GLALWEAKMKQLAEWA	mut	14	R	W	mut_03437	wt_00012	9	5	0.000206645	4.33095e-05	0.000124977
USP8_Rhodanese__P40818_174_317	O43151	TET3	1706	1721	GLALWEAKMKQLAENA	mut	14	R	N	mut_03431	wt_00012	6	4	0.000137763	3.46476e-05	8.62054e-05
USP8_Rhodanese__P40818_174_317	O43151	TET3	1706	1721	GLALWEAKMKQLAESA	mut	14	R	S	mut_03434	wt_00012	1213	227	0.0278511	0.00196625	0.0149087
USP8_Rhodanese__P40818_174_317	O43151	TET3	1706	1721	GLALWEAKMKQLAEMA	mut	14	R	M	mut_03430	wt_00012	30	11	0.000688816	9.5281e-05	0.000392048
USP8_Rhodanese__P40818_174_317	O43151	TET3	1706	1721	GLALWEAKMKQLAETA	mut	14	R	T	mut_03435	wt_00012	814	1	0.0186899	8.66191e-06	0.00934927
USP8_Rhodanese__P40818_174_317	O43151	TET3	1706	1721	GLALWEAKMKQLAEDA	mut	14	R	D	mut_03422	wt_00012	1	14	2.29605e-05	0.000121267	7.21136e-05
USP8_Rhodanese__P40818_174_317	O43151	TET3	1706	1721	GLALWEAKMKQLAEYA	mut	14	R	Y	mut_03438	wt_00012	181	10722	0.00415586	0.092873	0.0485144
USP8_Rhodanese__P40818_174_317	O43151	TET3	1706	1721	GLALWEAKMKQLAEEA	mut	14	R	E	mut_03423	wt_00012	27	0	0.000619934	0	0.000309967
USP8_Rhodanese__P40818_174_317	O43151	TET3	1706	1721	GLALWEAKMKQLAEHA	mut	14	R	H	mut_03426	wt_00012	14	6	0.000321447	5.19715e-05	0.000186709
USP8_Rhodanese__P40818_174_317	O43151	TET3	1706	1721	GLALWEAKMKQLAEQA	mut	14	R	Q	mut_03433	wt_00012	1685	527	0.0386885	0.00456483	0.0216267
USP8_Rhodanese__P40818_174_317	O43151	TET3	1706	1721	GLALWEAKMKQLAEVA	mut	14	R	V	mut_03436	wt_00012	1	3	2.29605e-05	2.59857e-05	2.44731e-05
USP8_Rhodanese__P40818_174_317	O43151	TET3	1706	1721	GLALWEAKMKQLAEFA	mut	14	R	F	mut_03424	wt_00012	2	0	4.59211e-05	0	2.29605e-05
USP8_Rhodanese__P40818_174_317	O43151	TET3	1706	1721	GLALWEAKMKQLAELA	mut	14	R	L	mut_03429	wt_00012	4	88	9.18421e-05	0.000762248	0.000427045
USP8_Rhodanese__P40818_174_317	O43151	TET3	1706	1721	GLALWEAKMKQLAEAA	mut	14	R	A	mut_03421	wt_00012	0	1	0	8.66191e-06	4.33095e-06
USP8_Rhodanese__P40818_174_317	O43151	TET3	1706	1721	GLALWEAKMKQLAERD	mut	15	A	D	mut_03439	wt_00012	748	4242	0.0171745	0.0367438	0.0269591
USP8_Rhodanese__P40818_174_317	O43151	TET3	1706	1721	GLALWEAKMKQLAERV	mut	15	A	V	mut_03454	wt_00012	751	89	0.0172434	0.00077091	0.00900713
USP8_Rhodanese__P40818_174_317	O43151	TET3	1706	1721	GLALWEAKMKQLAERI	mut	15	A	I	mut_03444	wt_00012	184	720	0.00422474	0.00623657	0.00523066
USP8_Rhodanese__P40818_174_317	O43151	TET3	1706	1721	GLALWEAKMKQLAERT	mut	15	A	T	mut_03453	wt_00012	82	694	0.00188276	0.00601136	0.00394706
USP8_Rhodanese__P40818_174_317	O43151	TET3	1706	1721	GLALWEAKMKQLAERE	mut	15	A	E	mut_03440	wt_00012	51	131	0.00117099	0.00113471	0.00115285
USP8_Rhodanese__P40818_174_317	O43151	TET3	1706	1721	GLALWEAKMKQLAERH	mut	15	A	H	mut_03443	wt_00012	2	0	4.59211e-05	0	2.29605e-05
USP8_Rhodanese__P40818_174_317	O43151	TET3	1706	1721	GLALWEAKMKQLAERL	mut	15	A	L	mut_03446	wt_00012	5	2	0.000114803	1.73238e-05	6.60632e-05
USP8_Rhodanese__P40818_174_317	O43151	TET3	1706	1721	GLALWEAKMKQLAERS	mut	15	A	S	mut_03452	wt_00012	253	12	0.00580901	0.000103943	0.00295648
USP8_Rhodanese__P40818_174_317	O43151	TET3	1706	1721	GLALWEAKMKQLAERN	mut	15	A	N	mut_03448	wt_00012	27	1091	0.000619934	0.00945014	0.00503504
USP8_Rhodanese__P40818_174_317	O43151	TET3	1706	1721	GLALWEAKMKQLAERP	mut	15	A	P	mut_03449	wt_00012	115	3829	0.00264046	0.0331664	0.0179035
USP8_Rhodanese__P40818_174_317	O43151	TET3	1706	1721	GLALWEAKMKQLAERY	mut	15	A	Y	mut_03456	wt_00012	1	1	2.29605e-05	8.66191e-06	1.58112e-05
USP8_Rhodanese__P40818_174_317	O43151	TET3	1706	1721	GLALWEAKMKQLAERQ	mut	15	A	Q	mut_03450	wt_00012	0	319	0	0.00276315	0.00138157
USP8_Rhodanese__P40818_174_317	O43151	TET3	1706	1721	GLALWEAKMKQLAERM	mut	15	A	M	mut_03447	wt_00012	0	33	0	0.000285843	0.000142921
USP8_Rhodanese__P40818_174_317	O43151	TET3	1706	1721	GLALWEAKMKQLAERG	mut	15	A	G	mut_03442	wt_00012	0	15	0	0.000129929	6.49643e-05
USP8_Rhodanese__P40818_174_317	O43151	TET3	1706	1721	GLALWEAKMKQLAERR	mut	15	A	R	mut_03451	wt_00012	0	2	0	1.73238e-05	8.66191e-06
USP8_Rhodanese__P40818_174_317	O43151	TET3	1706	1721	GLALWEAKMKQLAERF	mut	15	A	F	mut_03441	wt_00012	0	1	0	8.66191e-06	4.33095e-06
USP8_Rhodanese__P40818_174_317	Q5VZ46	KIAA1614	569	584	GMERVLGGLSSPLRLL	wt				wt_00013		92	97	0.0028431	0.00122583	0.00203447
USP8_Rhodanese__P40818_174_317	Q5VZ46	KIAA1614	569	584	QMERVLGGLSSPLRLL	mut	0	G	Q	mut_03468	wt_00013	361	510	0.0111561	0.00644509	0.00880059
USP8_Rhodanese__P40818_174_317	Q5VZ46	KIAA1614	569	584	SMERVLGGLSSPLRLL	mut	0	G	S	mut_03470	wt_00013	265	75	0.00818938	0.000947807	0.00456859
USP8_Rhodanese__P40818_174_317	Q5VZ46	KIAA1614	569	584	NMERVLGGLSSPLRLL	mut	0	G	N	mut_03466	wt_00013	51	65	0.00157607	0.000821433	0.00119875
USP8_Rhodanese__P40818_174_317	Q5VZ46	KIAA1614	569	584	MMERVLGGLSSPLRLL	mut	0	G	M	mut_03465	wt_00013	21	0	0.000648969	0	0.000324485
USP8_Rhodanese__P40818_174_317	Q5VZ46	KIAA1614	569	584	RMERVLGGLSSPLRLL	mut	0	G	R	mut_03469	wt_00013	32	6	0.000988906	7.58246e-05	0.000532365
USP8_Rhodanese__P40818_174_317	Q5VZ46	KIAA1614	569	584	KMERVLGGLSSPLRLL	mut	0	G	K	mut_03463	wt_00013	2	27	6.18066e-05	0.000341211	0.000201509
USP8_Rhodanese__P40818_174_317	Q5VZ46	KIAA1614	569	584	AMERVLGGLSSPLRLL	mut	0	G	A	mut_03457	wt_00013	939	829	0.0290182	0.0104764	0.0197473
USP8_Rhodanese__P40818_174_317	Q5VZ46	KIAA1614	569	584	DMERVLGGLSSPLRLL	mut	0	G	D	mut_03458	wt_00013	60	60	0.0018542	0.000758246	0.00130622
USP8_Rhodanese__P40818_174_317	Q5VZ46	KIAA1614	569	584	HMERVLGGLSSPLRLL	mut	0	G	H	mut_03461	wt_00013	219	247	0.00676782	0.00312145	0.00494463
USP8_Rhodanese__P40818_174_317	Q5VZ46	KIAA1614	569	584	PMERVLGGLSSPLRLL	mut	0	G	P	mut_03467	wt_00013	26	101	0.000803486	0.00127638	0.00103993
USP8_Rhodanese__P40818_174_317	Q5VZ46	KIAA1614	569	584	TMERVLGGLSSPLRLL	mut	0	G	T	mut_03471	wt_00013	299	97	0.00924009	0.00122583	0.00523296
USP8_Rhodanese__P40818_174_317	Q5VZ46	KIAA1614	569	584	WMERVLGGLSSPLRLL	mut	0	G	W	mut_03473	wt_00013	64	60	0.00197781	0.000758246	0.00136803
USP8_Rhodanese__P40818_174_317	Q5VZ46	KIAA1614	569	584	IMERVLGGLSSPLRLL	mut	0	G	I	mut_03462	wt_00013	5	1	0.000154517	1.26374e-05	8.3577e-05
USP8_Rhodanese__P40818_174_317	Q5VZ46	KIAA1614	569	584	EMERVLGGLSSPLRLL	mut	0	G	E	mut_03459	wt_00013	0	112	0	0.00141539	0.000707696
USP8_Rhodanese__P40818_174_317	Q5VZ46	KIAA1614	569	584	YMERVLGGLSSPLRLL	mut	0	G	Y	mut_03474	wt_00013	0	32	0	0.000404398	0.000202199
USP8_Rhodanese__P40818_174_317	Q5VZ46	KIAA1614	569	584	VMERVLGGLSSPLRLL	mut	0	G	V	mut_03472	wt_00013	0	6	0	7.58246e-05	3.79123e-05
USP8_Rhodanese__P40818_174_317	Q5VZ46	KIAA1614	569	584	LMERVLGGLSSPLRLL	mut	0	G	L	mut_03464	wt_00013	0	5	0	6.31872e-05	3.15936e-05
USP8_Rhodanese__P40818_174_317	Q5VZ46	KIAA1614	569	584	FMERVLGGLSSPLRLL	mut	0	G	F	mut_03460	wt_00013	0	1	0	1.26374e-05	6.31872e-06
USP8_Rhodanese__P40818_174_317	Q5VZ46	KIAA1614	569	584	GQERVLGGLSSPLRLL	mut	1	M	Q	mut_03486	wt_00013	114	96	0.00352298	0.00121319	0.00236809
USP8_Rhodanese__P40818_174_317	Q5VZ46	KIAA1614	569	584	GEERVLGGLSSPLRLL	mut	1	M	E	mut_03477	wt_00013	2155	5300	0.0665966	0.0669784	0.0667875
USP8_Rhodanese__P40818_174_317	Q5VZ46	KIAA1614	569	584	GNERVLGGLSSPLRLL	mut	1	M	N	mut_03484	wt_00013	408	100	0.0126085	0.00126374	0.00693615
USP8_Rhodanese__P40818_174_317	Q5VZ46	KIAA1614	569	584	GFERVLGGLSSPLRLL	mut	1	M	F	mut_03478	wt_00013	36	119	0.00111252	0.00150385	0.00130819
USP8_Rhodanese__P40818_174_317	Q5VZ46	KIAA1614	569	584	GWERVLGGLSSPLRLL	mut	1	M	W	mut_03491	wt_00013	35	10	0.00108162	0.000126374	0.000603995
USP8_Rhodanese__P40818_174_317	Q5VZ46	KIAA1614	569	584	GAERVLGGLSSPLRLL	mut	1	M	A	mut_03475	wt_00013	328	50	0.0101363	0.000631872	0.00538408
USP8_Rhodanese__P40818_174_317	Q5VZ46	KIAA1614	569	584	GGERVLGGLSSPLRLL	mut	1	M	G	mut_03479	wt_00013	2902	115	0.0896814	0.0014533	0.0455673
USP8_Rhodanese__P40818_174_317	Q5VZ46	KIAA1614	569	584	GYERVLGGLSSPLRLL	mut	1	M	Y	mut_03492	wt_00013	11	270	0.000339936	0.00341211	0.00187602
USP8_Rhodanese__P40818_174_317	Q5VZ46	KIAA1614	569	584	GDERVLGGLSSPLRLL	mut	1	M	D	mut_03476	wt_00013	608	107	0.0187892	0.00135221	0.0100707
USP8_Rhodanese__P40818_174_317	Q5VZ46	KIAA1614	569	584	GKERVLGGLSSPLRLL	mut	1	M	K	mut_03482	wt_00013	152	96	0.0046973	0.00121319	0.00295525
USP8_Rhodanese__P40818_174_317	Q5VZ46	KIAA1614	569	584	GHERVLGGLSSPLRLL	mut	1	M	H	mut_03480	wt_00013	128	2176	0.00395562	0.0274991	0.0157273
USP8_Rhodanese__P40818_174_317	Q5VZ46	KIAA1614	569	584	GIERVLGGLSSPLRLL	mut	1	M	I	mut_03481	wt_00013	39	1357	0.00120523	0.017149	0.00917711
USP8_Rhodanese__P40818_174_317	Q5VZ46	KIAA1614	569	584	GRERVLGGLSSPLRLL	mut	1	M	R	mut_03487	wt_00013	55	95	0.00169968	0.00120056	0.00145012
USP8_Rhodanese__P40818_174_317	Q5VZ46	KIAA1614	569	584	GTERVLGGLSSPLRLL	mut	1	M	T	mut_03489	wt_00013	288	1183	0.00890015	0.0149501	0.0119251
USP8_Rhodanese__P40818_174_317	Q5VZ46	KIAA1614	569	584	GSERVLGGLSSPLRLL	mut	1	M	S	mut_03488	wt_00013	167	829	0.00516085	0.0104764	0.00781864
USP8_Rhodanese__P40818_174_317	Q5VZ46	KIAA1614	569	584	GPERVLGGLSSPLRLL	mut	1	M	P	mut_03485	wt_00013	1	3138	3.09033e-05	0.0396563	0.0198436
USP8_Rhodanese__P40818_174_317	Q5VZ46	KIAA1614	569	584	GVERVLGGLSSPLRLL	mut	1	M	V	mut_03490	wt_00013	1	2631	3.09033e-05	0.0332491	0.01664
USP8_Rhodanese__P40818_174_317	Q5VZ46	KIAA1614	569	584	GLERVLGGLSSPLRLL	mut	1	M	L	mut_03483	wt_00013	0	175	0	0.00221155	0.00110578
USP8_Rhodanese__P40818_174_317	Q5VZ46	KIAA1614	569	584	GMNRVLGGLSSPLRLL	mut	2	E	N	mut_03502	wt_00013	36	54	0.00111252	0.000682421	0.00089747
USP8_Rhodanese__P40818_174_317	Q5VZ46	KIAA1614	569	584	GMDRVLGGLSSPLRLL	mut	2	E	D	mut_03494	wt_00013	21	512	0.000648969	0.00647037	0.00355967
USP8_Rhodanese__P40818_174_317	Q5VZ46	KIAA1614	569	584	GMARVLGGLSSPLRLL	mut	2	E	A	mut_03493	wt_00013	14	2	0.000432646	2.52749e-05	0.000228961
USP8_Rhodanese__P40818_174_317	Q5VZ46	KIAA1614	569	584	GMYRVLGGLSSPLRLL	mut	2	E	Y	mut_03510	wt_00013	6	4	0.00018542	5.05497e-05	0.000117985
USP8_Rhodanese__P40818_174_317	Q5VZ46	KIAA1614	569	584	GMSRVLGGLSSPLRLL	mut	2	E	S	mut_03506	wt_00013	5	23	0.000154517	0.000290661	0.000222589
USP8_Rhodanese__P40818_174_317	Q5VZ46	KIAA1614	569	584	GMQRVLGGLSSPLRLL	mut	2	E	Q	mut_03504	wt_00013	20	122	0.000618066	0.00154177	0.00107992
USP8_Rhodanese__P40818_174_317	Q5VZ46	KIAA1614	569	584	GMWRVLGGLSSPLRLL	mut	2	E	W	mut_03509	wt_00013	0	21	0	0.000265386	0.000132693
USP8_Rhodanese__P40818_174_317	Q5VZ46	KIAA1614	569	584	GMPRVLGGLSSPLRLL	mut	2	E	P	mut_03503	wt_00013	0	15	0	0.000189561	9.47807e-05
USP8_Rhodanese__P40818_174_317	Q5VZ46	KIAA1614	569	584	GMHRVLGGLSSPLRLL	mut	2	E	H	mut_03497	wt_00013	0	19	0	0.000240111	0.000120056
USP8_Rhodanese__P40818_174_317	Q5VZ46	KIAA1614	569	584	GMTRVLGGLSSPLRLL	mut	2	E	T	mut_03507	wt_00013	0	14	0	0.000176924	8.8462e-05
USP8_Rhodanese__P40818_174_317	Q5VZ46	KIAA1614	569	584	GMFRVLGGLSSPLRLL	mut	2	E	F	mut_03495	wt_00013	0	1	0	1.26374e-05	6.31872e-06
USP8_Rhodanese__P40818_174_317	Q5VZ46	KIAA1614	569	584	GMLRVLGGLSSPLRLL	mut	2	E	L	mut_03500	wt_00013	0	10	0	0.000126374	6.31872e-05
USP8_Rhodanese__P40818_174_317	Q5VZ46	KIAA1614	569	584	GMVRVLGGLSSPLRLL	mut	2	E	V	mut_03508	wt_00013	0	2	0	2.52749e-05	1.26374e-05
USP8_Rhodanese__P40818_174_317	Q5VZ46	KIAA1614	569	584	GMEAVLGGLSSPLRLL	mut	3	R	A	mut_03511	wt_00013	1	0	3.09033e-05	0	1.54517e-05
USP8_Rhodanese__P40818_174_317	Q5VZ46	KIAA1614	569	584	GMELVLGGLSSPLRLL	mut	3	R	L	mut_03519	wt_00013	0	2	0	2.52749e-05	1.26374e-05
USP8_Rhodanese__P40818_174_317	Q5VZ46	KIAA1614	569	584	GMEWVLGGLSSPLRLL	mut	3	R	W	mut_03527	wt_00013	0	8	0	0.000101099	5.05497e-05
USP8_Rhodanese__P40818_174_317	Q5VZ46	KIAA1614	569	584	GMETVLGGLSSPLRLL	mut	3	R	T	mut_03525	wt_00013	0	1	0	1.26374e-05	6.31872e-06
USP8_Rhodanese__P40818_174_317	Q5VZ46	KIAA1614	569	584	GMENVLGGLSSPLRLL	mut	3	R	N	mut_03521	wt_00013	0	3	0	3.79123e-05	1.89561e-05
USP8_Rhodanese__P40818_174_317	Q5VZ46	KIAA1614	569	584	GMERQLGGLSSPLRLL	mut	4	V	Q	mut_03541	wt_00013	868	96	0.0268241	0.00121319	0.0140186
USP8_Rhodanese__P40818_174_317	Q5VZ46	KIAA1614	569	584	GMERDLGGLSSPLRLL	mut	4	V	D	mut_03530	wt_00013	1334	565	0.041225	0.00714015	0.0241826
USP8_Rhodanese__P40818_174_317	Q5VZ46	KIAA1614	569	584	GMERELGGLSSPLRLL	mut	4	V	E	mut_03531	wt_00013	1217	465	0.0376093	0.00587641	0.0217429
USP8_Rhodanese__P40818_174_317	Q5VZ46	KIAA1614	569	584	GMERYLGGLSSPLRLL	mut	4	V	Y	mut_03546	wt_00013	202	180	0.00624247	0.00227474	0.0042586
USP8_Rhodanese__P40818_174_317	Q5VZ46	KIAA1614	569	584	GMERFLGGLSSPLRLL	mut	4	V	F	mut_03532	wt_00013	1013	541	0.031305	0.00683685	0.0190709
USP8_Rhodanese__P40818_174_317	Q5VZ46	KIAA1614	569	584	GMERHLGGLSSPLRLL	mut	4	V	H	mut_03534	wt_00013	450	244	0.0139065	0.00308353	0.00849501
USP8_Rhodanese__P40818_174_317	Q5VZ46	KIAA1614	569	584	GMERALGGLSSPLRLL	mut	4	V	A	mut_03529	wt_00013	26	5	0.000803486	6.31872e-05	0.000433337
USP8_Rhodanese__P40818_174_317	Q5VZ46	KIAA1614	569	584	GMERTLGGLSSPLRLL	mut	4	V	T	mut_03544	wt_00013	6	1634	0.00018542	0.0206496	0.0104175
USP8_Rhodanese__P40818_174_317	Q5VZ46	KIAA1614	569	584	GMERRLGGLSSPLRLL	mut	4	V	R	mut_03542	wt_00013	5	7	0.000154517	8.8462e-05	0.000121489
USP8_Rhodanese__P40818_174_317	Q5VZ46	KIAA1614	569	584	GMERPLGGLSSPLRLL	mut	4	V	P	mut_03540	wt_00013	121	4	0.0037393	5.05497e-05	0.00189492
USP8_Rhodanese__P40818_174_317	Q5VZ46	KIAA1614	569	584	GMERLLGGLSSPLRLL	mut	4	V	L	mut_03537	wt_00013	10	30	0.000309033	0.000379123	0.000344078
USP8_Rhodanese__P40818_174_317	Q5VZ46	KIAA1614	569	584	GMERILGGLSSPLRLL	mut	4	V	I	mut_03535	wt_00013	1	13	3.09033e-05	0.000164287	9.7595e-05
USP8_Rhodanese__P40818_174_317	Q5VZ46	KIAA1614	569	584	GMERWLGGLSSPLRLL	mut	4	V	W	mut_03545	wt_00013	699	39	0.0216014	0.00049286	0.0110471
USP8_Rhodanese__P40818_174_317	Q5VZ46	KIAA1614	569	584	GMERGLGGLSSPLRLL	mut	4	V	G	mut_03533	wt_00013	132	5	0.00407924	6.31872e-05	0.00207121
USP8_Rhodanese__P40818_174_317	Q5VZ46	KIAA1614	569	584	GMERNLGGLSSPLRLL	mut	4	V	N	mut_03539	wt_00013	136	584	0.00420285	0.00738026	0.00579155
USP8_Rhodanese__P40818_174_317	Q5VZ46	KIAA1614	569	584	GMERKLGGLSSPLRLL	mut	4	V	K	mut_03536	wt_00013	1	8	3.09033e-05	0.000101099	6.60014e-05
USP8_Rhodanese__P40818_174_317	Q5VZ46	KIAA1614	569	584	GMERMLGGLSSPLRLL	mut	4	V	M	mut_03538	wt_00013	161	31	0.00497543	0.00039176	0.0026836
USP8_Rhodanese__P40818_174_317	Q5VZ46	KIAA1614	569	584	GMERSLGGLSSPLRLL	mut	4	V	S	mut_03543	wt_00013	0	25	0	0.000315936	0.000157968
USP8_Rhodanese__P40818_174_317	Q5VZ46	KIAA1614	569	584	GMERVIGGLSSPLRLL	mut	5	L	I	mut_03553	wt_00013	328	233	0.0101363	0.00294452	0.0065404
USP8_Rhodanese__P40818_174_317	Q5VZ46	KIAA1614	569	584	GMERVGGGLSSPLRLL	mut	5	L	G	mut_03551	wt_00013	2	6	6.18066e-05	7.58246e-05	6.88156e-05
USP8_Rhodanese__P40818_174_317	Q5VZ46	KIAA1614	569	584	GMERVPGGLSSPLRLL	mut	5	L	P	mut_03557	wt_00013	0	26	0	0.000328573	0.000164287
USP8_Rhodanese__P40818_174_317	Q5VZ46	KIAA1614	569	584	GMERVQGGLSSPLRLL	mut	5	L	Q	mut_03558	wt_00013	0	3	0	3.79123e-05	1.89561e-05
USP8_Rhodanese__P40818_174_317	Q5VZ46	KIAA1614	569	584	GMERVTGGLSSPLRLL	mut	5	L	T	mut_03561	wt_00013	0	8	0	0.000101099	5.05497e-05
USP8_Rhodanese__P40818_174_317	Q5VZ46	KIAA1614	569	584	GMERVSGGLSSPLRLL	mut	5	L	S	mut_03560	wt_00013	0	1	0	1.26374e-05	6.31872e-06
USP8_Rhodanese__P40818_174_317	Q5VZ46	KIAA1614	569	584	GMERVFGGLSSPLRLL	mut	5	L	F	mut_03550	wt_00013	0	1	0	1.26374e-05	6.31872e-06
USP8_Rhodanese__P40818_174_317	Q5VZ46	KIAA1614	569	584	GMERVNGGLSSPLRLL	mut	5	L	N	mut_03556	wt_00013	0	1	0	1.26374e-05	6.31872e-06
USP8_Rhodanese__P40818_174_317	Q5VZ46	KIAA1614	569	584	GMERVVGGLSSPLRLL	mut	5	L	V	mut_03562	wt_00013	0	1	0	1.26374e-05	6.31872e-06
USP8_Rhodanese__P40818_174_317	Q5VZ46	KIAA1614	569	584	GMERVLTGLSSPLRLL	mut	6	G	T	mut_03579	wt_00013	3142	6298	0.0970982	0.0795905	0.0883444
USP8_Rhodanese__P40818_174_317	Q5VZ46	KIAA1614	569	584	GMERVLDGLSSPLRLL	mut	6	G	D	mut_03566	wt_00013	2546	288	0.0786798	0.00363958	0.0411597
USP8_Rhodanese__P40818_174_317	Q5VZ46	KIAA1614	569	584	GMERVLQGLSSPLRLL	mut	6	G	Q	mut_03576	wt_00013	352	229	0.010878	0.00289397	0.00688597
USP8_Rhodanese__P40818_174_317	Q5VZ46	KIAA1614	569	584	GMERVLEGLSSPLRLL	mut	6	G	E	mut_03567	wt_00013	287	4	0.00886925	5.05497e-05	0.0044599
USP8_Rhodanese__P40818_174_317	Q5VZ46	KIAA1614	569	584	GMERVLMGLSSPLRLL	mut	6	G	M	mut_03573	wt_00013	289	410	0.00893105	0.00518135	0.0070562
USP8_Rhodanese__P40818_174_317	Q5VZ46	KIAA1614	569	584	GMERVLIGLSSPLRLL	mut	6	G	I	mut_03570	wt_00013	31	7	0.000958002	8.8462e-05	0.000523232
USP8_Rhodanese__P40818_174_317	Q5VZ46	KIAA1614	569	584	GMERVLLGLSSPLRLL	mut	6	G	L	mut_03572	wt_00013	32	16	0.000988906	0.000202199	0.000595552
USP8_Rhodanese__P40818_174_317	Q5VZ46	KIAA1614	569	584	GMERVLFGLSSPLRLL	mut	6	G	F	mut_03568	wt_00013	339	314	0.0104762	0.00396815	0.00722219
USP8_Rhodanese__P40818_174_317	Q5VZ46	KIAA1614	569	584	GMERVLHGLSSPLRLL	mut	6	G	H	mut_03569	wt_00013	18	7	0.000556259	8.8462e-05	0.000322361
USP8_Rhodanese__P40818_174_317	Q5VZ46	KIAA1614	569	584	GMERVLSGLSSPLRLL	mut	6	G	S	mut_03578	wt_00013	16	87	0.000494453	0.00109946	0.000796955
USP8_Rhodanese__P40818_174_317	Q5VZ46	KIAA1614	569	584	GMERVLVGLSSPLRLL	mut	6	G	V	mut_03580	wt_00013	280	392	0.00865292	0.00495387	0.0068034
USP8_Rhodanese__P40818_174_317	Q5VZ46	KIAA1614	569	584	GMERVLNGLSSPLRLL	mut	6	G	N	mut_03574	wt_00013	8	371	0.000247226	0.00468849	0.00246786
USP8_Rhodanese__P40818_174_317	Q5VZ46	KIAA1614	569	584	GMERVLPGLSSPLRLL	mut	6	G	P	mut_03575	wt_00013	1	0	3.09033e-05	0	1.54517e-05
USP8_Rhodanese__P40818_174_317	Q5VZ46	KIAA1614	569	584	GMERVLAGLSSPLRLL	mut	6	G	A	mut_03565	wt_00013	98	195	0.00302852	0.0024643	0.00274641
USP8_Rhodanese__P40818_174_317	Q5VZ46	KIAA1614	569	584	GMERVLYGLSSPLRLL	mut	6	G	Y	mut_03582	wt_00013	5	134	0.000154517	0.00169342	0.000923966
USP8_Rhodanese__P40818_174_317	Q5VZ46	KIAA1614	569	584	GMERVLKGLSSPLRLL	mut	6	G	K	mut_03571	wt_00013	1	0	3.09033e-05	0	1.54517e-05
USP8_Rhodanese__P40818_174_317	Q5VZ46	KIAA1614	569	584	GMERVLRGLSSPLRLL	mut	6	G	R	mut_03577	wt_00013	1	15	3.09033e-05	0.000189561	0.000110232
USP8_Rhodanese__P40818_174_317	Q5VZ46	KIAA1614	569	584	GMERVLWGLSSPLRLL	mut	6	G	W	mut_03581	wt_00013	0	1	0	1.26374e-05	6.31872e-06
USP8_Rhodanese__P40818_174_317	Q5VZ46	KIAA1614	569	584	GMERVLGVLSSPLRLL	mut	7	G	V	mut_03598	wt_00013	4	12	0.000123613	0.000151649	0.000137631
USP8_Rhodanese__P40818_174_317	Q5VZ46	KIAA1614	569	584	GMERVLGDLSSPLRLL	mut	7	G	D	mut_03584	wt_00013	0	1	0	1.26374e-05	6.31872e-06
USP8_Rhodanese__P40818_174_317	Q5VZ46	KIAA1614	569	584	GMERVLGNLSSPLRLL	mut	7	G	N	mut_03592	wt_00013	0	2	0	2.52749e-05	1.26374e-05
USP8_Rhodanese__P40818_174_317	Q5VZ46	KIAA1614	569	584	GMERVLGTLSSPLRLL	mut	7	G	T	mut_03597	wt_00013	0	1	0	1.26374e-05	6.31872e-06
USP8_Rhodanese__P40818_174_317	Q5VZ46	KIAA1614	569	584	GMERVLGGDSSPLRLL	mut	8	L	D	mut_03602	wt_00013	2007	1294	0.0620229	0.0163528	0.0391879
USP8_Rhodanese__P40818_174_317	Q5VZ46	KIAA1614	569	584	GMERVLGGESSPLRLL	mut	8	L	E	mut_03603	wt_00013	392	24937	0.0121141	0.31514	0.163627
USP8_Rhodanese__P40818_174_317	Q5VZ46	KIAA1614	569	584	GMERVLGGVSSPLRLL	mut	8	L	V	mut_03616	wt_00013	239	343	0.00738589	0.00433464	0.00586026
USP8_Rhodanese__P40818_174_317	Q5VZ46	KIAA1614	569	584	GMERVLGGQSSPLRLL	mut	8	L	Q	mut_03612	wt_00013	923	411	0.0285237	0.00519398	0.0168589
USP8_Rhodanese__P40818_174_317	Q5VZ46	KIAA1614	569	584	GMERVLGGTSSPLRLL	mut	8	L	T	mut_03615	wt_00013	30	2310	0.000927099	0.0291925	0.0150598
USP8_Rhodanese__P40818_174_317	Q5VZ46	KIAA1614	569	584	GMERVLGGSSSPLRLL	mut	8	L	S	mut_03614	wt_00013	40	23	0.00123613	0.000290661	0.000763397
USP8_Rhodanese__P40818_174_317	Q5VZ46	KIAA1614	569	584	GMERVLGGISSPLRLL	mut	8	L	I	mut_03607	wt_00013	26	13	0.000803486	0.000164287	0.000483886
USP8_Rhodanese__P40818_174_317	Q5VZ46	KIAA1614	569	584	GMERVLGGASSPLRLL	mut	8	L	A	mut_03601	wt_00013	49	79	0.00151426	0.000998357	0.00125631
USP8_Rhodanese__P40818_174_317	Q5VZ46	KIAA1614	569	584	GMERVLGGNSSPLRLL	mut	8	L	N	mut_03610	wt_00013	36	193	0.00111252	0.00243902	0.00177577
USP8_Rhodanese__P40818_174_317	Q5VZ46	KIAA1614	569	584	GMERVLGGPSSPLRLL	mut	8	L	P	mut_03611	wt_00013	47	35	0.00145246	0.00044231	0.000947383
USP8_Rhodanese__P40818_174_317	Q5VZ46	KIAA1614	569	584	GMERVLGGMSSPLRLL	mut	8	L	M	mut_03609	wt_00013	5	3	0.000154517	3.79123e-05	9.62144e-05
USP8_Rhodanese__P40818_174_317	Q5VZ46	KIAA1614	569	584	GMERVLGGYSSPLRLL	mut	8	L	Y	mut_03618	wt_00013	4	0	0.000123613	0	6.18066e-05
USP8_Rhodanese__P40818_174_317	Q5VZ46	KIAA1614	569	584	GMERVLGGWSSPLRLL	mut	8	L	W	mut_03617	wt_00013	11	5	0.000339936	6.31872e-05	0.000201562
USP8_Rhodanese__P40818_174_317	Q5VZ46	KIAA1614	569	584	GMERVLGGKSSPLRLL	mut	8	L	K	mut_03608	wt_00013	3	8	9.27099e-05	0.000101099	9.69047e-05
USP8_Rhodanese__P40818_174_317	Q5VZ46	KIAA1614	569	584	GMERVLGGGSSPLRLL	mut	8	L	G	mut_03605	wt_00013	1	13	3.09033e-05	0.000164287	9.7595e-05
USP8_Rhodanese__P40818_174_317	Q5VZ46	KIAA1614	569	584	GMERVLGGHSSPLRLL	mut	8	L	H	mut_03606	wt_00013	1	4	3.09033e-05	5.05497e-05	4.07265e-05
USP8_Rhodanese__P40818_174_317	Q5VZ46	KIAA1614	569	584	GMERVLGGFSSPLRLL	mut	8	L	F	mut_03604	wt_00013	0	6	0	7.58246e-05	3.79123e-05
USP8_Rhodanese__P40818_174_317	Q5VZ46	KIAA1614	569	584	GMERVLGGRSSPLRLL	mut	8	L	R	mut_03613	wt_00013	0	2	0	2.52749e-05	1.26374e-05
USP8_Rhodanese__P40818_174_317	Q5VZ46	KIAA1614	569	584	GMERVLGGLHSPLRLL	mut	9	S	H	mut_03624	wt_00013	50	180	0.00154517	0.00227474	0.00190995
USP8_Rhodanese__P40818_174_317	Q5VZ46	KIAA1614	569	584	GMERVLGGLPSPLRLL	mut	9	S	P	mut_03630	wt_00013	1	0	3.09033e-05	0	1.54517e-05
USP8_Rhodanese__P40818_174_317	Q5VZ46	KIAA1614	569	584	GMERVLGGLESPLRLL	mut	9	S	E	mut_03621	wt_00013	1	0	3.09033e-05	0	1.54517e-05
USP8_Rhodanese__P40818_174_317	Q5VZ46	KIAA1614	569	584	GMERVLGGLASPLRLL	mut	9	S	A	mut_03619	wt_00013	0	1	0	1.26374e-05	6.31872e-06
USP8_Rhodanese__P40818_174_317	Q5VZ46	KIAA1614	569	584	GMERVLGGLVSPLRLL	mut	9	S	V	mut_03634	wt_00013	0	1	0	1.26374e-05	6.31872e-06
USP8_Rhodanese__P40818_174_317	Q5VZ46	KIAA1614	569	584	GMERVLGGLISPLRLL	mut	9	S	I	mut_03625	wt_00013	0	1	0	1.26374e-05	6.31872e-06
USP8_Rhodanese__P40818_174_317	Q5VZ46	KIAA1614	569	584	GMERVLGGLSNPLRLL	mut	10	S	N	mut_03647	wt_00013	781	1169	0.0241355	0.0147732	0.0194543
USP8_Rhodanese__P40818_174_317	Q5VZ46	KIAA1614	569	584	GMERVLGGLSDPLRLL	mut	10	S	D	mut_03638	wt_00013	1278	3221	0.0394944	0.0407052	0.0400998
USP8_Rhodanese__P40818_174_317	Q5VZ46	KIAA1614	569	584	GMERVLGGLSTPLRLL	mut	10	S	T	mut_03651	wt_00013	11	81	0.000339936	0.00102363	0.000681784
USP8_Rhodanese__P40818_174_317	Q5VZ46	KIAA1614	569	584	GMERVLGGLSEPLRLL	mut	10	S	E	mut_03639	wt_00013	5	8	0.000154517	0.000101099	0.000127808
USP8_Rhodanese__P40818_174_317	Q5VZ46	KIAA1614	569	584	GMERVLGGLSVPLRLL	mut	10	S	V	mut_03652	wt_00013	1	1	3.09033e-05	1.26374e-05	2.17704e-05
USP8_Rhodanese__P40818_174_317	Q5VZ46	KIAA1614	569	584	GMERVLGGLSAPLRLL	mut	10	S	A	mut_03637	wt_00013	0	2	0	2.52749e-05	1.26374e-05
USP8_Rhodanese__P40818_174_317	Q5VZ46	KIAA1614	569	584	GMERVLGGLSRPLRLL	mut	10	S	R	mut_03650	wt_00013	0	1	0	1.26374e-05	6.31872e-06
USP8_Rhodanese__P40818_174_317	Q5VZ46	KIAA1614	569	584	GMERVLGGLSFPLRLL	mut	10	S	F	mut_03640	wt_00013	0	4	0	5.05497e-05	2.52749e-05
USP8_Rhodanese__P40818_174_317	Q5VZ46	KIAA1614	569	584	GMERVLGGLSYPLRLL	mut	10	S	Y	mut_03654	wt_00013	0	1	0	1.26374e-05	6.31872e-06
USP8_Rhodanese__P40818_174_317	Q5VZ46	KIAA1614	569	584	GMERVLGGLSSSLRLL	mut	11	P	S	mut_03668	wt_00013	12	8	0.00037084	0.000101099	0.00023597
USP8_Rhodanese__P40818_174_317	Q5VZ46	KIAA1614	569	584	GMERVLGGLSSTLRLL	mut	11	P	T	mut_03669	wt_00013	1	0	3.09033e-05	0	1.54517e-05
USP8_Rhodanese__P40818_174_317	Q5VZ46	KIAA1614	569	584	GMERVLGGLSSLLRLL	mut	11	P	L	mut_03663	wt_00013	0	1	0	1.26374e-05	6.31872e-06
USP8_Rhodanese__P40818_174_317	Q5VZ46	KIAA1614	569	584	GMERVLGGLSSRLRLL	mut	11	P	R	mut_03667	wt_00013	0	2	0	2.52749e-05	1.26374e-05
USP8_Rhodanese__P40818_174_317	Q5VZ46	KIAA1614	569	584	GMERVLGGLSSQLRLL	mut	11	P	Q	mut_03666	wt_00013	0	1	0	1.26374e-05	6.31872e-06
USP8_Rhodanese__P40818_174_317	Q5VZ46	KIAA1614	569	584	GMERVLGGLSSPTRLL	mut	12	L	T	mut_03687	wt_00013	85	21	0.00262678	0.000265386	0.00144608
USP8_Rhodanese__P40818_174_317	Q5VZ46	KIAA1614	569	584	GMERVLGGLSSPWRLL	mut	12	L	W	mut_03689	wt_00013	35	29	0.00108162	0.000366486	0.000724051
USP8_Rhodanese__P40818_174_317	Q5VZ46	KIAA1614	569	584	GMERVLGGLSSPERLL	mut	12	L	E	mut_03675	wt_00013	29	3	0.000896196	3.79123e-05	0.000467054
USP8_Rhodanese__P40818_174_317	Q5VZ46	KIAA1614	569	584	GMERVLGGLSSPVRLL	mut	12	L	V	mut_03688	wt_00013	8	38	0.000247226	0.000480222	0.000363724
USP8_Rhodanese__P40818_174_317	Q5VZ46	KIAA1614	569	584	GMERVLGGLSSPDRLL	mut	12	L	D	mut_03674	wt_00013	2	1	6.18066e-05	1.26374e-05	3.7222e-05
USP8_Rhodanese__P40818_174_317	Q5VZ46	KIAA1614	569	584	GMERVLGGLSSPFRLL	mut	12	L	F	mut_03676	wt_00013	2	0	6.18066e-05	0	3.09033e-05
USP8_Rhodanese__P40818_174_317	Q5VZ46	KIAA1614	569	584	GMERVLGGLSSPMRLL	mut	12	L	M	mut_03681	wt_00013	4	31	0.000123613	0.00039176	0.000257687
USP8_Rhodanese__P40818_174_317	Q5VZ46	KIAA1614	569	584	GMERVLGGLSSPYRLL	mut	12	L	Y	mut_03690	wt_00013	3	12	9.27099e-05	0.000151649	0.00012218
USP8_Rhodanese__P40818_174_317	Q5VZ46	KIAA1614	569	584	GMERVLGGLSSPSRLL	mut	12	L	S	mut_03686	wt_00013	0	283	0	0.00357639	0.0017882
USP8_Rhodanese__P40818_174_317	Q5VZ46	KIAA1614	569	584	GMERVLGGLSSPHRLL	mut	12	L	H	mut_03678	wt_00013	0	4	0	5.05497e-05	2.52749e-05
USP8_Rhodanese__P40818_174_317	Q5VZ46	KIAA1614	569	584	GMERVLGGLSSPPRLL	mut	12	L	P	mut_03683	wt_00013	0	2	0	2.52749e-05	1.26374e-05
USP8_Rhodanese__P40818_174_317	Q5VZ46	KIAA1614	569	584	GMERVLGGLSSPGRLL	mut	12	L	G	mut_03677	wt_00013	0	10	0	0.000126374	6.31872e-05
USP8_Rhodanese__P40818_174_317	Q5VZ46	KIAA1614	569	584	GMERVLGGLSSPARLL	mut	12	L	A	mut_03673	wt_00013	0	7	0	8.8462e-05	4.4231e-05
USP8_Rhodanese__P40818_174_317	Q5VZ46	KIAA1614	569	584	GMERVLGGLSSPRRLL	mut	12	L	R	mut_03685	wt_00013	0	2	0	2.52749e-05	1.26374e-05
USP8_Rhodanese__P40818_174_317	Q5VZ46	KIAA1614	569	584	GMERVLGGLSSPNRLL	mut	12	L	N	mut_03682	wt_00013	0	1	0	1.26374e-05	6.31872e-06
USP8_Rhodanese__P40818_174_317	Q5VZ46	KIAA1614	569	584	GMERVLGGLSSPKRLL	mut	12	L	K	mut_03680	wt_00013	0	1	0	1.26374e-05	6.31872e-06
USP8_Rhodanese__P40818_174_317	Q5VZ46	KIAA1614	569	584	GMERVLGGLSSPLVLL	mut	13	R	V	mut_03706	wt_00013	627	5361	0.0193764	0.0677493	0.0435628
USP8_Rhodanese__P40818_174_317	Q5VZ46	KIAA1614	569	584	GMERVLGGLSSPLTLL	mut	13	R	T	mut_03705	wt_00013	63	60	0.00194691	0.000758246	0.00135258
USP8_Rhodanese__P40818_174_317	Q5VZ46	KIAA1614	569	584	GMERVLGGLSSPLYLL	mut	13	R	Y	mut_03708	wt_00013	15	23	0.00046355	0.000290661	0.000377105
USP8_Rhodanese__P40818_174_317	Q5VZ46	KIAA1614	569	584	GMERVLGGLSSPLMLL	mut	13	R	M	mut_03700	wt_00013	641	1898	0.019809	0.0239858	0.0218974
USP8_Rhodanese__P40818_174_317	Q5VZ46	KIAA1614	569	584	GMERVLGGLSSPLLLL	mut	13	R	L	mut_03699	wt_00013	37	35	0.00114342	0.00044231	0.000792866
USP8_Rhodanese__P40818_174_317	Q5VZ46	KIAA1614	569	584	GMERVLGGLSSPLQLL	mut	13	R	Q	mut_03703	wt_00013	1	3	3.09033e-05	3.79123e-05	3.44078e-05
USP8_Rhodanese__P40818_174_317	Q5VZ46	KIAA1614	569	584	GMERVLGGLSSPLSLL	mut	13	R	S	mut_03704	wt_00013	157	4	0.00485182	5.05497e-05	0.00245118
USP8_Rhodanese__P40818_174_317	Q5VZ46	KIAA1614	569	584	GMERVLGGLSSPLALL	mut	13	R	A	mut_03691	wt_00013	71	965	0.00219413	0.0121951	0.00719463
USP8_Rhodanese__P40818_174_317	Q5VZ46	KIAA1614	569	584	GMERVLGGLSSPLNLL	mut	13	R	N	mut_03701	wt_00013	3	1	9.27099e-05	1.26374e-05	5.26737e-05
USP8_Rhodanese__P40818_174_317	Q5VZ46	KIAA1614	569	584	GMERVLGGLSSPLFLL	mut	13	R	F	mut_03694	wt_00013	4	208	0.000123613	0.00262859	0.0013761
USP8_Rhodanese__P40818_174_317	Q5VZ46	KIAA1614	569	584	GMERVLGGLSSPLILL	mut	13	R	I	mut_03697	wt_00013	292	309	0.00902376	0.00390497	0.00646437
USP8_Rhodanese__P40818_174_317	Q5VZ46	KIAA1614	569	584	GMERVLGGLSSPLHLL	mut	13	R	H	mut_03696	wt_00013	13	23	0.000401743	0.000290661	0.000346202
USP8_Rhodanese__P40818_174_317	Q5VZ46	KIAA1614	569	584	GMERVLGGLSSPLKLL	mut	13	R	K	mut_03698	wt_00013	5	44	0.000154517	0.000556047	0.000355282
USP8_Rhodanese__P40818_174_317	Q5VZ46	KIAA1614	569	584	GMERVLGGLSSPLWLL	mut	13	R	W	mut_03707	wt_00013	0	533	0	0.00673575	0.00336788
USP8_Rhodanese__P40818_174_317	Q5VZ46	KIAA1614	569	584	GMERVLGGLSSPLELL	mut	13	R	E	mut_03693	wt_00013	0	3	0	3.79123e-05	1.89561e-05
USP8_Rhodanese__P40818_174_317	Q5VZ46	KIAA1614	569	584	GMERVLGGLSSPLGLL	mut	13	R	G	mut_03695	wt_00013	0	3	0	3.79123e-05	1.89561e-05
USP8_Rhodanese__P40818_174_317	Q5VZ46	KIAA1614	569	584	GMERVLGGLSSPLRVL	mut	14	L	V	mut_03724	wt_00013	0	2	0	2.52749e-05	1.26374e-05
USP8_Rhodanese__P40818_174_317	Q5VZ46	KIAA1614	569	584	GMERVLGGLSSPLRAL	mut	14	L	A	mut_03709	wt_00013	0	2	0	2.52749e-05	1.26374e-05
USP8_Rhodanese__P40818_174_317	Q5VZ46	KIAA1614	569	584	GMERVLGGLSSPLRIL	mut	14	L	I	mut_03715	wt_00013	0	1	0	1.26374e-05	6.31872e-06
USP8_Rhodanese__P40818_174_317	Q5VZ46	KIAA1614	569	584	GMERVLGGLSSPLRNL	mut	14	L	N	mut_03718	wt_00013	0	2	0	2.52749e-05	1.26374e-05
USP8_Rhodanese__P40818_174_317	Q5VZ46	KIAA1614	569	584	GMERVLGGLSSPLRGL	mut	14	L	G	mut_03713	wt_00013	0	2	0	2.52749e-05	1.26374e-05
USP8_Rhodanese__P40818_174_317	Q5VZ46	KIAA1614	569	584	GMERVLGGLSSPLRLM	mut	15	L	M	mut_03735	wt_00013	151	230	0.0046664	0.00290661	0.0037865
USP8_Rhodanese__P40818_174_317	Q5VZ46	KIAA1614	569	584	GMERVLGGLSSPLRLI	mut	15	L	I	mut_03733	wt_00013	25	13	0.000772583	0.000164287	0.000468435
USP8_Rhodanese__P40818_174_317	Q5VZ46	KIAA1614	569	584	GMERVLGGLSSPLRLT	mut	15	L	T	mut_03741	wt_00013	1	0	3.09033e-05	0	1.54517e-05
USP8_Rhodanese__P40818_174_317	Q5VZ46	KIAA1614	569	584	GMERVLGGLSSPLRLA	mut	15	L	A	mut_03727	wt_00013	1	0	3.09033e-05	0	1.54517e-05
USP8_Rhodanese__P40818_174_317	Q5VZ46	KIAA1614	569	584	GMERVLGGLSSPLRLH	mut	15	L	H	mut_03732	wt_00013	0	39	0	0.00049286	0.00024643
USP8_Rhodanese__P40818_174_317	Q5VZ46	KIAA1614	569	584	GMERVLGGLSSPLRLV	mut	15	L	V	mut_03742	wt_00013	0	8	0	0.000101099	5.05497e-05
USP8_Rhodanese__P40818_174_317	Q5VZ46	KIAA1614	569	584	GMERVLGGLSSPLRLP	mut	15	L	P	mut_03737	wt_00013	0	2	0	2.52749e-05	1.26374e-05
USP8_Rhodanese__P40818_174_317	Q5VZ46	KIAA1614	569	584	GMERVLGGLSSPLRLG	mut	15	L	G	mut_03731	wt_00013	0	1	0	1.26374e-05	6.31872e-06
USP8_Rhodanese__P40818_174_317	Q5VZ46	KIAA1614	569	584	GMERVLGGLSSPLRLF	mut	15	L	F	mut_03730	wt_00013	0	4	0	5.05497e-05	2.52749e-05
USP8_Rhodanese__P40818_174_317	Q5VZ46	KIAA1614	569	584	GMERVLGGLSSPLRLQ	mut	15	L	Q	mut_03738	wt_00013	0	12	0	0.000151649	7.58246e-05
USP8_Rhodanese__P40818_174_317	Q5VZ46	KIAA1614	569	584	GMERVLGGLSSPLRLN	mut	15	L	N	mut_03736	wt_00013	0	1	0	1.26374e-05	6.31872e-06

## Sheet: S7.B_ProP-PD_pairs
bait_identifier	hit_accession	hit_gene_name	hit_sequence_start	hit_sequence_stop	hit_library_peptide_wt	hit_library_peptide_mut	mutated_position	wild_type	mutant	relationship_id_wt	relationship_id_mut	hit_peptide_averaged_fraction_wt	hit_peptide_averaged_fraction_mut	hit_pair_ratio
USP8_Rhodanese__P40818_174_317	O43151	TET3	1706	1721	GLALWEAKMKQLAERA	ELALWEAKMKQLAERA	0	G	E	wt_00012	mut_03171	0.00479439	6.34517e-05	75.5597
USP8_Rhodanese__P40818_174_317	O43151	TET3	1706	1721	GLALWEAKMKQLAERA	NLALWEAKMKQLAERA	0	G	N	wt_00012	mut_03178	0.00479439	4.46153e-05	107.461
USP8_Rhodanese__P40818_174_317	O43151	TET3	1706	1721	GLALWEAKMKQLAERA	KLALWEAKMKQLAERA	0	G	K	wt_00012	mut_03175	0.00479439	2.01422e-05	238.028
USP8_Rhodanese__P40818_174_317	O43151	TET3	1706	1721	GLALWEAKMKQLAERA	QLALWEAKMKQLAERA	0	G	Q	wt_00012	mut_03180	0.00479439	8.66191e-06	553.503
USP8_Rhodanese__P40818_174_317	O43151	TET3	1706	1721	GLALWEAKMKQLAERA	RLALWEAKMKQLAERA	0	G	R	wt_00012	mut_03181	0.00479439	4.33095e-06	1107.01
USP8_Rhodanese__P40818_174_317	O43151	TET3	1706	1721	GLALWEAKMKQLAERA	GVALWEAKMKQLAERA	1	L	V	wt_00012	mut_03202	0.00479439	0.0076413	-1.5938
USP8_Rhodanese__P40818_174_317	O43151	TET3	1706	1721	GLALWEAKMKQLAERA	GIALWEAKMKQLAERA	1	L	I	wt_00012	mut_03193	0.00479439	0.00376924	1.27198
USP8_Rhodanese__P40818_174_317	O43151	TET3	1706	1721	GLALWEAKMKQLAERA	GMALWEAKMKQLAERA	1	L	M	wt_00012	mut_03195	0.00479439	0.000602688	7.95502
USP8_Rhodanese__P40818_174_317	O43151	TET3	1706	1721	GLALWEAKMKQLAERA	GWALWEAKMKQLAERA	1	L	W	wt_00012	mut_03203	0.00479439	0.000401266	11.9482
USP8_Rhodanese__P40818_174_317	O43151	TET3	1706	1721	GLALWEAKMKQLAERA	GFALWEAKMKQLAERA	1	L	F	wt_00012	mut_03190	0.00479439	4.17969e-05	114.707
USP8_Rhodanese__P40818_174_317	O43151	TET3	1706	1721	GLALWEAKMKQLAERA	GYALWEAKMKQLAERA	1	L	Y	wt_00012	mut_03204	0.00479439	1.73238e-05	276.752
USP8_Rhodanese__P40818_174_317	O43151	TET3	1706	1721	GLALWEAKMKQLAERA	GHALWEAKMKQLAERA	1	L	H	wt_00012	mut_03192	0.00479439	2.72915e-05	175.674
USP8_Rhodanese__P40818_174_317	O43151	TET3	1706	1721	GLALWEAKMKQLAERA	GKALWEAKMKQLAERA	1	L	K	wt_00012	mut_03194	0.00479439	1.29929e-05	369.002
USP8_Rhodanese__P40818_174_317	O43151	TET3	1706	1721	GLALWEAKMKQLAERA	GAALWEAKMKQLAERA	1	L	A	wt_00012	mut_03187	0.00479439	4.33095e-06	1107.01
USP8_Rhodanese__P40818_174_317	O43151	TET3	1706	1721	GLALWEAKMKQLAERA	GPALWEAKMKQLAERA	1	L	P	wt_00012	mut_03197	0.00479439	4.33095e-06	1107.01
USP8_Rhodanese__P40818_174_317	O43151	TET3	1706	1721	GLALWEAKMKQLAERA	GRALWEAKMKQLAERA	1	L	R	wt_00012	mut_03199	0.00479439	4.33095e-06	1107.01
USP8_Rhodanese__P40818_174_317	O43151	TET3	1706	1721	GLALWEAKMKQLAERA	GSALWEAKMKQLAERA	1	L	S	wt_00012	mut_03200	0.00479439	1.14803e-05	417.62
USP8_Rhodanese__P40818_174_317	O43151	TET3	1706	1721	GLALWEAKMKQLAERA	GTALWEAKMKQLAERA	1	L	T	wt_00012	mut_03201	0.00479439	4.33095e-06	1107.01
USP8_Rhodanese__P40818_174_317	O43151	TET3	1706	1721	GLALWEAKMKQLAERA	GLELWEAKMKQLAERA	2	A	E	wt_00012	mut_03206	0.00479439	0.0640071	-13.3504
USP8_Rhodanese__P40818_174_317	O43151	TET3	1706	1721	GLALWEAKMKQLAERA	GLDLWEAKMKQLAERA	2	A	D	wt_00012	mut_03205	0.00479439	0.0208569	-4.35026
USP8_Rhodanese__P40818_174_317	O43151	TET3	1706	1721	GLALWEAKMKQLAERA	GLQLWEAKMKQLAERA	2	A	Q	wt_00012	mut_03216	0.00479439	0.00817481	-1.70508
USP8_Rhodanese__P40818_174_317	O43151	TET3	1706	1721	GLALWEAKMKQLAERA	GLPLWEAKMKQLAERA	2	A	P	wt_00012	mut_03215	0.00479439	0.000451518	10.6184
USP8_Rhodanese__P40818_174_317	O43151	TET3	1706	1721	GLALWEAKMKQLAERA	GLMLWEAKMKQLAERA	2	A	M	wt_00012	mut_03213	0.00479439	0.000229541	20.8869
USP8_Rhodanese__P40818_174_317	O43151	TET3	1706	1721	GLALWEAKMKQLAERA	GLYLWEAKMKQLAERA	2	A	Y	wt_00012	mut_03222	0.00479439	0.000177362	27.0316
USP8_Rhodanese__P40818_174_317	O43151	TET3	1706	1721	GLALWEAKMKQLAERA	GLVLWEAKMKQLAERA	2	A	V	wt_00012	mut_03220	0.00479439	0.000173031	27.7082
USP8_Rhodanese__P40818_174_317	O43151	TET3	1706	1721	GLALWEAKMKQLAERA	GLSLWEAKMKQLAERA	2	A	S	wt_00012	mut_03218	0.00479439	0.000145119	33.0376
USP8_Rhodanese__P40818_174_317	O43151	TET3	1706	1721	GLALWEAKMKQLAERA	GLWLWEAKMKQLAERA	2	A	W	wt_00012	mut_03221	0.00479439	9.63799e-05	49.7447
USP8_Rhodanese__P40818_174_317	O43151	TET3	1706	1721	GLALWEAKMKQLAERA	GLTLWEAKMKQLAERA	2	A	T	wt_00012	mut_03219	0.00479439	5.17646e-05	92.6191
USP8_Rhodanese__P40818_174_317	O43151	TET3	1706	1721	GLALWEAKMKQLAERA	GLGLWEAKMKQLAERA	2	A	G	wt_00012	mut_03208	0.00479439	3.87718e-05	123.657
USP8_Rhodanese__P40818_174_317	O43151	TET3	1706	1721	GLALWEAKMKQLAERA	GLKLWEAKMKQLAERA	2	A	K	wt_00012	mut_03211	0.00479439	1.29929e-05	369.002
USP8_Rhodanese__P40818_174_317	O43151	TET3	1706	1721	GLALWEAKMKQLAERA	GLHLWEAKMKQLAERA	2	A	H	wt_00012	mut_03209	0.00479439	8.66191e-06	553.503
USP8_Rhodanese__P40818_174_317	O43151	TET3	1706	1721	GLALWEAKMKQLAERA	GLFLWEAKMKQLAERA	2	A	F	wt_00012	mut_03207	0.00479439	4.33095e-06	1107.01
USP8_Rhodanese__P40818_174_317	O43151	TET3	1706	1721	GLALWEAKMKQLAERA	GLILWEAKMKQLAERA	2	A	I	wt_00012	mut_03210	0.00479439	4.33095e-06	1107.01
USP8_Rhodanese__P40818_174_317	O43151	TET3	1706	1721	GLALWEAKMKQLAERA	GLLLWEAKMKQLAERA	2	A	L	wt_00012	mut_03212	0.00479439	4.33095e-06	1107.01
USP8_Rhodanese__P40818_174_317	O43151	TET3	1706	1721	GLALWEAKMKQLAERA	GLAIWEAKMKQLAERA	3	L	I	wt_00012	mut_03229	0.00479439	0.211478	-44.1095
USP8_Rhodanese__P40818_174_317	O43151	TET3	1706	1721	GLALWEAKMKQLAERA	GLAMWEAKMKQLAERA	3	L	M	wt_00012	mut_03231	0.00479439	0.0286009	-5.9655
USP8_Rhodanese__P40818_174_317	O43151	TET3	1706	1721	GLALWEAKMKQLAERA	GLAVWEAKMKQLAERA	3	L	V	wt_00012	mut_03238	0.00479439	0.00973974	-2.03149
USP8_Rhodanese__P40818_174_317	O43151	TET3	1706	1721	GLALWEAKMKQLAERA	GLANWEAKMKQLAERA	3	L	N	wt_00012	mut_03232	0.00479439	0.00113153	4.23709
USP8_Rhodanese__P40818_174_317	O43151	TET3	1706	1721	GLALWEAKMKQLAERA	GLAQWEAKMKQLAERA	3	L	Q	wt_00012	mut_03234	0.00479439	0.000439831	10.9005
USP8_Rhodanese__P40818_174_317	O43151	TET3	1706	1721	GLALWEAKMKQLAERA	GLATWEAKMKQLAERA	3	L	T	wt_00012	mut_03237	0.00479439	0.000595668	8.04877
USP8_Rhodanese__P40818_174_317	O43151	TET3	1706	1721	GLALWEAKMKQLAERA	GLAFWEAKMKQLAERA	3	L	F	wt_00012	mut_03226	0.00479439	0.00022521	21.2886
USP8_Rhodanese__P40818_174_317	O43151	TET3	1706	1721	GLALWEAKMKQLAERA	GLARWEAKMKQLAERA	3	L	R	wt_00012	mut_03235	0.00479439	0.000373833	12.825
USP8_Rhodanese__P40818_174_317	O43151	TET3	1706	1721	GLALWEAKMKQLAERA	GLAEWEAKMKQLAERA	3	L	E	wt_00012	mut_03225	0.00479439	9.095e-05	52.7146
USP8_Rhodanese__P40818_174_317	O43151	TET3	1706	1721	GLALWEAKMKQLAERA	GLAAWEAKMKQLAERA	3	L	A	wt_00012	mut_03223	0.00479439	9.18421e-05	52.2026
USP8_Rhodanese__P40818_174_317	O43151	TET3	1706	1721	GLALWEAKMKQLAERA	GLASWEAKMKQLAERA	3	L	S	wt_00012	mut_03236	0.00479439	4.74337e-05	101.076
USP8_Rhodanese__P40818_174_317	O43151	TET3	1706	1721	GLALWEAKMKQLAERA	GLAHWEAKMKQLAERA	3	L	H	wt_00012	mut_03228	0.00479439	1.29929e-05	369.002
USP8_Rhodanese__P40818_174_317	O43151	TET3	1706	1721	GLALWEAKMKQLAERA	GLAGWEAKMKQLAERA	3	L	G	wt_00012	mut_03227	0.00479439	2.29605e-05	208.81
USP8_Rhodanese__P40818_174_317	O43151	TET3	1706	1721	GLALWEAKMKQLAERA	GLADWEAKMKQLAERA	3	L	D	wt_00012	mut_03224	0.00479439	4.33095e-06	1107.01
USP8_Rhodanese__P40818_174_317	O43151	TET3	1706	1721	GLALWEAKMKQLAERA	GLAKWEAKMKQLAERA	3	L	K	wt_00012	mut_03230	0.00479439	4.33095e-06	1107.01
USP8_Rhodanese__P40818_174_317	O43151	TET3	1706	1721	GLALWEAKMKQLAERA	GLAPWEAKMKQLAERA	3	L	P	wt_00012	mut_03233	0.00479439	4.33095e-06	1107.01
USP8_Rhodanese__P40818_174_317	O43151	TET3	1706	1721	GLALWEAKMKQLAERA	GLALMEAKMKQLAERA	4	W	M	wt_00012	mut_03250	0.00479439	0.000290239	16.5188
USP8_Rhodanese__P40818_174_317	O43151	TET3	1706	1721	GLALWEAKMKQLAERA	GLALGEAKMKQLAERA	4	W	G	wt_00012	mut_03245	0.00479439	7.36262e-05	65.118
USP8_Rhodanese__P40818_174_317	O43151	TET3	1706	1721	GLALWEAKMKQLAERA	GLALSEAKMKQLAERA	4	W	S	wt_00012	mut_03255	0.00479439	7.77503e-05	61.664
USP8_Rhodanese__P40818_174_317	O43151	TET3	1706	1721	GLALWEAKMKQLAERA	GLALPEAKMKQLAERA	4	W	P	wt_00012	mut_03252	0.00479439	4.33095e-05	110.701
USP8_Rhodanese__P40818_174_317	O43151	TET3	1706	1721	GLALWEAKMKQLAERA	GLALKEAKMKQLAERA	4	W	K	wt_00012	mut_03248	0.00479439	8.66191e-06	553.503
USP8_Rhodanese__P40818_174_317	O43151	TET3	1706	1721	GLALWEAKMKQLAERA	GLALREAKMKQLAERA	4	W	R	wt_00012	mut_03254	0.00479439	1.58112e-05	303.227
USP8_Rhodanese__P40818_174_317	O43151	TET3	1706	1721	GLALWEAKMKQLAERA	GLALHEAKMKQLAERA	4	W	H	wt_00012	mut_03246	0.00479439	4.33095e-06	1107.01
USP8_Rhodanese__P40818_174_317	O43151	TET3	1706	1721	GLALWEAKMKQLAERA	GLALLEAKMKQLAERA	4	W	L	wt_00012	mut_03249	0.00479439	1.14803e-05	417.62
USP8_Rhodanese__P40818_174_317	O43151	TET3	1706	1721	GLALWEAKMKQLAERA	GLALTEAKMKQLAERA	4	W	T	wt_00012	mut_03256	0.00479439	4.33095e-06	1107.01
USP8_Rhodanese__P40818_174_317	O43151	TET3	1706	1721	GLALWEAKMKQLAERA	GLALVEAKMKQLAERA	4	W	V	wt_00012	mut_03257	0.00479439	4.33095e-06	1107.01
USP8_Rhodanese__P40818_174_317	O43151	TET3	1706	1721	GLALWEAKMKQLAERA	GLALFEAKMKQLAERA	4	W	F	wt_00012	mut_03244	0.00479439	4.33095e-06	1107.01
USP8_Rhodanese__P40818_174_317	O43151	TET3	1706	1721	GLALWEAKMKQLAERA	GLALWSAKMKQLAERA	5	E	S	wt_00012	mut_03272	0.00479439	0.000220879	21.706
USP8_Rhodanese__P40818_174_317	O43151	TET3	1706	1721	GLALWEAKMKQLAERA	GLALWGAKMKQLAERA	5	E	G	wt_00012	mut_03262	0.00479439	0.000196199	24.4364
USP8_Rhodanese__P40818_174_317	O43151	TET3	1706	1721	GLALWEAKMKQLAERA	GLALWDAKMKQLAERA	5	E	D	wt_00012	mut_03260	0.00479439	9.37684e-05	51.1302
USP8_Rhodanese__P40818_174_317	O43151	TET3	1706	1721	GLALWEAKMKQLAERA	GLALWHAKMKQLAERA	5	E	H	wt_00012	mut_03263	0.00479439	3.89786e-05	123.001
USP8_Rhodanese__P40818_174_317	O43151	TET3	1706	1721	GLALWEAKMKQLAERA	GLALWAAKMKQLAERA	5	E	A	wt_00012	mut_03259	0.00479439	8.66191e-06	553.503
USP8_Rhodanese__P40818_174_317	O43151	TET3	1706	1721	GLALWEAKMKQLAERA	GLALWFAKMKQLAERA	5	E	F	wt_00012	mut_03261	0.00479439	8.66191e-06	553.503
USP8_Rhodanese__P40818_174_317	O43151	TET3	1706	1721	GLALWEAKMKQLAERA	GLALWVAKMKQLAERA	5	E	V	wt_00012	mut_03274	0.00479439	1.14803e-05	417.62
USP8_Rhodanese__P40818_174_317	O43151	TET3	1706	1721	GLALWEAKMKQLAERA	GLALWYAKMKQLAERA	5	E	Y	wt_00012	mut_03276	0.00479439	1.14803e-05	417.62
USP8_Rhodanese__P40818_174_317	O43151	TET3	1706	1721	GLALWEAKMKQLAERA	GLALWEQKMKQLAERA	6	A	Q	wt_00012	mut_03288	0.00479439	0.00622674	-1.29875
USP8_Rhodanese__P40818_174_317	O43151	TET3	1706	1721	GLALWEAKMKQLAERA	GLALWEHKMKQLAERA	6	A	H	wt_00012	mut_03281	0.00479439	0.00234042	2.04852
USP8_Rhodanese__P40818_174_317	O43151	TET3	1706	1721	GLALWEAKMKQLAERA	GLALWEMKMKQLAERA	6	A	M	wt_00012	mut_03285	0.00479439	0.000233872	20.5001
USP8_Rhodanese__P40818_174_317	O43151	TET3	1706	1721	GLALWEAKMKQLAERA	GLALWETKMKQLAERA	6	A	T	wt_00012	mut_03291	0.00479439	0.000403736	11.8751
USP8_Rhodanese__P40818_174_317	O43151	TET3	1706	1721	GLALWEAKMKQLAERA	GLALWENKMKQLAERA	6	A	N	wt_00012	mut_03286	0.00479439	0.000194479	24.6525
USP8_Rhodanese__P40818_174_317	O43151	TET3	1706	1721	GLALWEAKMKQLAERA	GLALWEWKMKQLAERA	6	A	W	wt_00012	mut_03293	0.00479439	0.000199909	23.9829
USP8_Rhodanese__P40818_174_317	O43151	TET3	1706	1721	GLALWEAKMKQLAERA	GLALWEIKMKQLAERA	6	A	I	wt_00012	mut_03282	0.00479439	3.89786e-05	123.001
USP8_Rhodanese__P40818_174_317	O43151	TET3	1706	1721	GLALWEAKMKQLAERA	GLALWEGKMKQLAERA	6	A	G	wt_00012	mut_03280	0.00479439	7.03942e-05	68.1078
USP8_Rhodanese__P40818_174_317	O43151	TET3	1706	1721	GLALWEAKMKQLAERA	GLALWEVKMKQLAERA	6	A	V	wt_00012	mut_03292	0.00479439	5.17646e-05	92.6191
USP8_Rhodanese__P40818_174_317	O43151	TET3	1706	1721	GLALWEAKMKQLAERA	GLALWEPKMKQLAERA	6	A	P	wt_00012	mut_03287	0.00479439	5.4583e-05	87.8368
USP8_Rhodanese__P40818_174_317	O43151	TET3	1706	1721	GLALWEAKMKQLAERA	GLALWEEKMKQLAERA	6	A	E	wt_00012	mut_03278	0.00479439	8.66191e-06	553.503
USP8_Rhodanese__P40818_174_317	O43151	TET3	1706	1721	GLALWEAKMKQLAERA	GLALWESKMKQLAERA	6	A	S	wt_00012	mut_03290	0.00479439	2.29605e-05	208.81
USP8_Rhodanese__P40818_174_317	O43151	TET3	1706	1721	GLALWEAKMKQLAERA	GLALWEYKMKQLAERA	6	A	Y	wt_00012	mut_03294	0.00479439	2.29605e-05	208.81
USP8_Rhodanese__P40818_174_317	O43151	TET3	1706	1721	GLALWEAKMKQLAERA	GLALWEFKMKQLAERA	6	A	F	wt_00012	mut_03279	0.00479439	4.33095e-06	1107.01
USP8_Rhodanese__P40818_174_317	O43151	TET3	1706	1721	GLALWEAKMKQLAERA	GLALWELKMKQLAERA	6	A	L	wt_00012	mut_03284	0.00479439	4.33095e-06	1107.01
USP8_Rhodanese__P40818_174_317	O43151	TET3	1706	1721	GLALWEAKMKQLAERA	GLALWERKMKQLAERA	6	A	R	wt_00012	mut_03289	0.00479439	4.33095e-06	1107.01
USP8_Rhodanese__P40818_174_317	O43151	TET3	1706	1721	GLALWEAKMKQLAERA	GLALWEAPMKQLAERA	7	K	P	wt_00012	mut_03305	0.00479439	1.73238e-05	276.752
USP8_Rhodanese__P40818_174_317	O43151	TET3	1706	1721	GLALWEAKMKQLAERA	GLALWEANMKQLAERA	7	K	N	wt_00012	mut_03304	0.00479439	2.29605e-05	208.81
USP8_Rhodanese__P40818_174_317	O43151	TET3	1706	1721	GLALWEAKMKQLAERA	GLALWEAEMKQLAERA	7	K	E	wt_00012	mut_03297	0.00479439	4.33095e-06	1107.01
USP8_Rhodanese__P40818_174_317	O43151	TET3	1706	1721	GLALWEAKMKQLAERA	GLALWEAQMKQLAERA	7	K	Q	wt_00012	mut_03306	0.00479439	4.33095e-06	1107.01
USP8_Rhodanese__P40818_174_317	O43151	TET3	1706	1721	GLALWEAKMKQLAERA	GLALWEAKSKQLAERA	8	M	S	wt_00012	mut_03326	0.00479439	0.0119369	-2.48975
USP8_Rhodanese__P40818_174_317	O43151	TET3	1706	1721	GLALWEAKMKQLAERA	GLALWEAKWKQLAERA	8	M	W	wt_00012	mut_03329	0.00479439	0.0022333	2.14678
USP8_Rhodanese__P40818_174_317	O43151	TET3	1706	1721	GLALWEAKMKQLAERA	GLALWEAKAKQLAERA	8	M	A	wt_00012	mut_03313	0.00479439	0.00063974	7.49428
USP8_Rhodanese__P40818_174_317	O43151	TET3	1706	1721	GLALWEAKMKQLAERA	GLALWEAKTKQLAERA	8	M	T	wt_00012	mut_03327	0.00479439	0.00018128	26.4475
USP8_Rhodanese__P40818_174_317	O43151	TET3	1706	1721	GLALWEAKMKQLAERA	GLALWEAKRKQLAERA	8	M	R	wt_00012	mut_03325	0.00479439	0.000108274	44.2802
USP8_Rhodanese__P40818_174_317	O43151	TET3	1706	1721	GLALWEAKMKQLAERA	GLALWEAKYKQLAERA	8	M	Y	wt_00012	mut_03330	0.00479439	3.89786e-05	123.001
USP8_Rhodanese__P40818_174_317	O43151	TET3	1706	1721	GLALWEAKMKQLAERA	GLALWEAKHKQLAERA	8	M	H	wt_00012	mut_03318	0.00479439	3.7466e-05	127.967
USP8_Rhodanese__P40818_174_317	O43151	TET3	1706	1721	GLALWEAKMKQLAERA	GLALWEAKIKQLAERA	8	M	I	wt_00012	mut_03319	0.00479439	4.74337e-05	101.076
USP8_Rhodanese__P40818_174_317	O43151	TET3	1706	1721	GLALWEAKMKQLAERA	GLALWEAKNKQLAERA	8	M	N	wt_00012	mut_03322	0.00479439	1.73238e-05	276.752
USP8_Rhodanese__P40818_174_317	O43151	TET3	1706	1721	GLALWEAKMKQLAERA	GLALWEAKPKQLAERA	8	M	P	wt_00012	mut_03323	0.00479439	2.44731e-05	195.904
USP8_Rhodanese__P40818_174_317	O43151	TET3	1706	1721	GLALWEAKMKQLAERA	GLALWEAKQKQLAERA	8	M	Q	wt_00012	mut_03324	0.00479439	3.16224e-05	151.614
USP8_Rhodanese__P40818_174_317	O43151	TET3	1706	1721	GLALWEAKMKQLAERA	GLALWEAKFKQLAERA	8	M	F	wt_00012	mut_03316	0.00479439	1.29929e-05	369.002
USP8_Rhodanese__P40818_174_317	O43151	TET3	1706	1721	GLALWEAKMKQLAERA	GLALWEAKVKQLAERA	8	M	V	wt_00012	mut_03328	0.00479439	1.29929e-05	369.002
USP8_Rhodanese__P40818_174_317	O43151	TET3	1706	1721	GLALWEAKMKQLAERA	GLALWEAKLKQLAERA	8	M	L	wt_00012	mut_03321	0.00479439	4.33095e-06	1107.01
USP8_Rhodanese__P40818_174_317	O43151	TET3	1706	1721	GLALWEAKMKQLAERA	GLALWEAKMNQLAERA	9	K	N	wt_00012	mut_03340	0.00479439	0.0933362	-19.4678
USP8_Rhodanese__P40818_174_317	O43151	TET3	1706	1721	GLALWEAKMKQLAERA	GLALWEAKMEQLAERA	9	K	E	wt_00012	mut_03333	0.00479439	0.0208786	-4.35479
USP8_Rhodanese__P40818_174_317	O43151	TET3	1706	1721	GLALWEAKMKQLAERA	GLALWEAKMSQLAERA	9	K	S	wt_00012	mut_03344	0.00479439	0.0345479	-7.2059
USP8_Rhodanese__P40818_174_317	O43151	TET3	1706	1721	GLALWEAKMKQLAERA	GLALWEAKMAQLAERA	9	K	A	wt_00012	mut_03331	0.00479439	0.0149288	-3.1138
USP8_Rhodanese__P40818_174_317	O43151	TET3	1706	1721	GLALWEAKMKQLAERA	GLALWEAKMHQLAERA	9	K	H	wt_00012	mut_03336	0.00479439	0.0117262	-2.44581
USP8_Rhodanese__P40818_174_317	O43151	TET3	1706	1721	GLALWEAKMKQLAERA	GLALWEAKMVQLAERA	9	K	V	wt_00012	mut_03346	0.00479439	0.00688667	-1.4364
USP8_Rhodanese__P40818_174_317	O43151	TET3	1706	1721	GLALWEAKMKQLAERA	GLALWEAKMGQLAERA	9	K	G	wt_00012	mut_03335	0.00479439	0.00596441	-1.24404
USP8_Rhodanese__P40818_174_317	O43151	TET3	1706	1721	GLALWEAKMKQLAERA	GLALWEAKMRQLAERA	9	K	R	wt_00012	mut_03343	0.00479439	0.00247563	1.93664
USP8_Rhodanese__P40818_174_317	O43151	TET3	1706	1721	GLALWEAKMKQLAERA	GLALWEAKMWQLAERA	9	K	W	wt_00012	mut_03347	0.00479439	0.00214475	2.2354
USP8_Rhodanese__P40818_174_317	O43151	TET3	1706	1721	GLALWEAKMKQLAERA	GLALWEAKMTQLAERA	9	K	T	wt_00012	mut_03345	0.00479439	0.000160245	29.9191
USP8_Rhodanese__P40818_174_317	O43151	TET3	1706	1721	GLALWEAKMKQLAERA	GLALWEAKMDQLAERA	9	K	D	wt_00012	mut_03332	0.00479439	0.000191661	25.015
USP8_Rhodanese__P40818_174_317	O43151	TET3	1706	1721	GLALWEAKMKQLAERA	GLALWEAKMQQLAERA	9	K	Q	wt_00012	mut_03342	0.00479439	0.000151583	31.6287
USP8_Rhodanese__P40818_174_317	O43151	TET3	1706	1721	GLALWEAKMKQLAERA	GLALWEAKMIQLAERA	9	K	I	wt_00012	mut_03337	0.00479439	0.000240193	19.9605
USP8_Rhodanese__P40818_174_317	O43151	TET3	1706	1721	GLALWEAKMKQLAERA	GLALWEAKMLQLAERA	9	K	L	wt_00012	mut_03338	0.00479439	0.000182999	26.199
USP8_Rhodanese__P40818_174_317	O43151	TET3	1706	1721	GLALWEAKMKQLAERA	GLALWEAKMYQLAERA	9	K	Y	wt_00012	mut_03348	0.00479439	0.000154402	31.0514
USP8_Rhodanese__P40818_174_317	O43151	TET3	1706	1721	GLALWEAKMKQLAERA	GLALWEAKMFQLAERA	9	K	F	wt_00012	mut_03334	0.00479439	8.05687e-05	59.5069
USP8_Rhodanese__P40818_174_317	O43151	TET3	1706	1721	GLALWEAKMKQLAERA	GLALWEAKMPQLAERA	9	K	P	wt_00012	mut_03341	0.00479439	8.66191e-06	553.503
USP8_Rhodanese__P40818_174_317	O43151	TET3	1706	1721	GLALWEAKMKQLAERA	GLALWEAKMMQLAERA	9	K	M	wt_00012	mut_03339	0.00479439	1.14803e-05	417.62
USP8_Rhodanese__P40818_174_317	O43151	TET3	1706	1721	GLALWEAKMKQLAERA	GLALWEAKMKLLAERA	10	Q	L	wt_00012	mut_03357	0.00479439	0.0108248	-2.25781
USP8_Rhodanese__P40818_174_317	O43151	TET3	1706	1721	GLALWEAKMKQLAERA	GLALWEAKMKDLAERA	10	Q	D	wt_00012	mut_03350	0.00479439	0.00723702	-1.50948
USP8_Rhodanese__P40818_174_317	O43151	TET3	1706	1721	GLALWEAKMKQLAERA	GLALWEAKMKNLAERA	10	Q	N	wt_00012	mut_03359	0.00479439	0.00282899	1.69474
USP8_Rhodanese__P40818_174_317	O43151	TET3	1706	1721	GLALWEAKMKQLAERA	GLALWEAKMKSLAERA	10	Q	S	wt_00012	mut_03362	0.00479439	0.00344149	1.39311
USP8_Rhodanese__P40818_174_317	O43151	TET3	1706	1721	GLALWEAKMKQLAERA	GLALWEAKMKGLAERA	10	Q	G	wt_00012	mut_03353	0.00479439	0.000836766	5.72967
USP8_Rhodanese__P40818_174_317	O43151	TET3	1706	1721	GLALWEAKMKQLAERA	GLALWEAKMKHLAERA	10	Q	H	wt_00012	mut_03354	0.00479439	0.000267007	17.9561
USP8_Rhodanese__P40818_174_317	O43151	TET3	1706	1721	GLALWEAKMKQLAERA	GLALWEAKMKMLAERA	10	Q	M	wt_00012	mut_03358	0.00479439	0.00020053	23.9086
USP8_Rhodanese__P40818_174_317	O43151	TET3	1706	1721	GLALWEAKMKQLAERA	GLALWEAKMKYLAERA	10	Q	Y	wt_00012	mut_03366	0.00479439	8.66191e-05	55.3503
USP8_Rhodanese__P40818_174_317	O43151	TET3	1706	1721	GLALWEAKMKQLAERA	GLALWEAKMKRLAERA	10	Q	R	wt_00012	mut_03361	0.00479439	0.000162236	29.5519
USP8_Rhodanese__P40818_174_317	O43151	TET3	1706	1721	GLALWEAKMKQLAERA	GLALWEAKMKTLAERA	10	Q	T	wt_00012	mut_03363	0.00479439	0.000142094	33.741
USP8_Rhodanese__P40818_174_317	O43151	TET3	1706	1721	GLALWEAKMKQLAERA	GLALWEAKMKWLAERA	10	Q	W	wt_00012	mut_03365	0.00479439	2.16548e-05	221.401
USP8_Rhodanese__P40818_174_317	O43151	TET3	1706	1721	GLALWEAKMKQLAERA	GLALWEAKMKALAERA	10	Q	A	wt_00012	mut_03349	0.00479439	3.59534e-05	133.35
USP8_Rhodanese__P40818_174_317	O43151	TET3	1706	1721	GLALWEAKMKQLAERA	GLALWEAKMKILAERA	10	Q	I	wt_00012	mut_03355	0.00479439	8.66191e-06	553.503
USP8_Rhodanese__P40818_174_317	O43151	TET3	1706	1721	GLALWEAKMKQLAERA	GLALWEAKMKVLAERA	10	Q	V	wt_00012	mut_03364	0.00479439	8.66191e-06	553.503
USP8_Rhodanese__P40818_174_317	O43151	TET3	1706	1721	GLALWEAKMKQLAERA	GLALWEAKMKFLAERA	10	Q	F	wt_00012	mut_03352	0.00479439	4.33095e-06	1107.01
USP8_Rhodanese__P40818_174_317	O43151	TET3	1706	1721	GLALWEAKMKQLAERA	GLALWEAKMKKLAERA	10	Q	K	wt_00012	mut_03356	0.00479439	1.14803e-05	417.62
USP8_Rhodanese__P40818_174_317	O43151	TET3	1706	1721	GLALWEAKMKQLAERA	GLALWEAKMKQFAERA	11	L	F	wt_00012	mut_03370	0.00479439	8.66191e-06	553.503
USP8_Rhodanese__P40818_174_317	O43151	TET3	1706	1721	GLALWEAKMKQLAERA	GLALWEAKMKQAAERA	11	L	A	wt_00012	mut_03367	0.00479439	1.14803e-05	417.62
USP8_Rhodanese__P40818_174_317	O43151	TET3	1706	1721	GLALWEAKMKQLAERA	GLALWEAKMKQIAERA	11	L	I	wt_00012	mut_03373	0.00479439	4.33095e-06	1107.01
USP8_Rhodanese__P40818_174_317	O43151	TET3	1706	1721	GLALWEAKMKQLAERA	GLALWEAKMKQKAERA	11	L	K	wt_00012	mut_03374	0.00479439	4.33095e-06	1107.01
USP8_Rhodanese__P40818_174_317	O43151	TET3	1706	1721	GLALWEAKMKQLAERA	GLALWEAKMKQMAERA	11	L	M	wt_00012	mut_03375	0.00479439	4.33095e-06	1107.01
USP8_Rhodanese__P40818_174_317	O43151	TET3	1706	1721	GLALWEAKMKQLAERA	GLALWEAKMKQRAERA	11	L	R	wt_00012	mut_03379	0.00479439	1.14803e-05	417.62
USP8_Rhodanese__P40818_174_317	O43151	TET3	1706	1721	GLALWEAKMKQLAERA	GLALWEAKMKQSAERA	11	L	S	wt_00012	mut_03380	0.00479439	4.33095e-06	1107.01
USP8_Rhodanese__P40818_174_317	O43151	TET3	1706	1721	GLALWEAKMKQLAERA	GLALWEAKMKQLEERA	12	A	E	wt_00012	mut_03386	0.00479439	0.0925011	-19.2936
USP8_Rhodanese__P40818_174_317	O43151	TET3	1706	1721	GLALWEAKMKQLAERA	GLALWEAKMKQLVERA	12	A	V	wt_00012	mut_03400	0.00479439	0.0162974	-3.39926
USP8_Rhodanese__P40818_174_317	O43151	TET3	1706	1721	GLALWEAKMKQLAERA	GLALWEAKMKQLGERA	12	A	G	wt_00012	mut_03388	0.00479439	0.0143853	-3.00043
USP8_Rhodanese__P40818_174_317	O43151	TET3	1706	1721	GLALWEAKMKQLAERA	GLALWEAKMKQLHERA	12	A	H	wt_00012	mut_03389	0.00479439	0.0027024	1.77412
USP8_Rhodanese__P40818_174_317	O43151	TET3	1706	1721	GLALWEAKMKQLAERA	GLALWEAKMKQLQERA	12	A	Q	wt_00012	mut_03396	0.00479439	0.00218881	2.19041
USP8_Rhodanese__P40818_174_317	O43151	TET3	1706	1721	GLALWEAKMKQLAERA	GLALWEAKMKQLNERA	12	A	N	wt_00012	mut_03394	0.00479439	0.00027285	17.5715
USP8_Rhodanese__P40818_174_317	O43151	TET3	1706	1721	GLALWEAKMKQLAERA	GLALWEAKMKQLLERA	12	A	L	wt_00012	mut_03392	0.00479439	0.000153574	31.2187
USP8_Rhodanese__P40818_174_317	O43151	TET3	1706	1721	GLALWEAKMKQLAERA	GLALWEAKMKQLPERA	12	A	P	wt_00012	mut_03395	0.00479439	5.47898e-05	87.5052
USP8_Rhodanese__P40818_174_317	O43151	TET3	1706	1721	GLALWEAKMKQLAERA	GLALWEAKMKQLMERA	12	A	M	wt_00012	mut_03393	0.00479439	5.89139e-05	81.3796
USP8_Rhodanese__P40818_174_317	O43151	TET3	1706	1721	GLALWEAKMKQLAERA	GLALWEAKMKQLDERA	12	A	D	wt_00012	mut_03385	0.00479439	2.59857e-05	184.501
USP8_Rhodanese__P40818_174_317	O43151	TET3	1706	1721	GLALWEAKMKQLAERA	GLALWEAKMKQLKERA	12	A	K	wt_00012	mut_03391	0.00479439	2.59857e-05	184.501
USP8_Rhodanese__P40818_174_317	O43151	TET3	1706	1721	GLALWEAKMKQLAERA	GLALWEAKMKQLTERA	12	A	T	wt_00012	mut_03399	0.00479439	3.59534e-05	133.35
USP8_Rhodanese__P40818_174_317	O43151	TET3	1706	1721	GLALWEAKMKQLAERA	GLALWEAKMKQLYERA	12	A	Y	wt_00012	mut_03402	0.00479439	2.44731e-05	195.904
USP8_Rhodanese__P40818_174_317	O43151	TET3	1706	1721	GLALWEAKMKQLAERA	GLALWEAKMKQLIERA	12	A	I	wt_00012	mut_03390	0.00479439	1.29929e-05	369.002
USP8_Rhodanese__P40818_174_317	O43151	TET3	1706	1721	GLALWEAKMKQLAERA	GLALWEAKMKQLAMRA	13	E	M	wt_00012	mut_03411	0.00479439	0.000614995	7.79582
USP8_Rhodanese__P40818_174_317	O43151	TET3	1706	1721	GLALWEAKMKQLAERA	GLALWEAKMKQLALRA	13	E	L	wt_00012	mut_03410	0.00479439	0.000367304	13.0529
USP8_Rhodanese__P40818_174_317	O43151	TET3	1706	1721	GLALWEAKMKQLAERA	GLALWEAKMKQLAVRA	13	E	V	wt_00012	mut_03418	0.00479439	0.000238202	20.1274
USP8_Rhodanese__P40818_174_317	O43151	TET3	1706	1721	GLALWEAKMKQLAERA	GLALWEAKMKQLAGRA	13	E	G	wt_00012	mut_03406	0.00479439	0.000340904	14.0637
USP8_Rhodanese__P40818_174_317	O43151	TET3	1706	1721	GLALWEAKMKQLAERA	GLALWEAKMKQLAFRA	13	E	F	wt_00012	mut_03405	0.00479439	0.000199224	24.0654
USP8_Rhodanese__P40818_174_317	O43151	TET3	1706	1721	GLALWEAKMKQLAERA	GLALWEAKMKQLANRA	13	E	N	wt_00012	mut_03412	0.00479439	6.49643e-05	73.8004
USP8_Rhodanese__P40818_174_317	O43151	TET3	1706	1721	GLALWEAKMKQLAERA	GLALWEAKMKQLAARA	13	E	A	wt_00012	mut_03403	0.00479439	4.17969e-05	114.707
USP8_Rhodanese__P40818_174_317	O43151	TET3	1706	1721	GLALWEAKMKQLAERA	GLALWEAKMKQLASRA	13	E	S	wt_00012	mut_03416	0.00479439	7.32125e-05	65.4859
USP8_Rhodanese__P40818_174_317	O43151	TET3	1706	1721	GLALWEAKMKQLAERA	GLALWEAKMKQLAQRA	13	E	Q	wt_00012	mut_03414	0.00479439	4.02843e-05	119.014
USP8_Rhodanese__P40818_174_317	O43151	TET3	1706	1721	GLALWEAKMKQLAERA	GLALWEAKMKQLADRA	13	E	D	wt_00012	mut_03404	0.00479439	2.72915e-05	175.674
USP8_Rhodanese__P40818_174_317	O43151	TET3	1706	1721	GLALWEAKMKQLAERA	GLALWEAKMKQLATRA	13	E	T	wt_00012	mut_03417	0.00479439	8.66191e-06	553.503
USP8_Rhodanese__P40818_174_317	O43151	TET3	1706	1721	GLALWEAKMKQLAERA	GLALWEAKMKQLAYRA	13	E	Y	wt_00012	mut_03420	0.00479439	2.29605e-05	208.81
USP8_Rhodanese__P40818_174_317	O43151	TET3	1706	1721	GLALWEAKMKQLAERA	GLALWEAKMKQLAIRA	13	E	I	wt_00012	mut_03408	0.00479439	4.33095e-06	1107.01
USP8_Rhodanese__P40818_174_317	O43151	TET3	1706	1721	GLALWEAKMKQLAERA	GLALWEAKMKQLAWRA	13	E	W	wt_00012	mut_03419	0.00479439	4.33095e-06	1107.01
USP8_Rhodanese__P40818_174_317	O43151	TET3	1706	1721	GLALWEAKMKQLAERA	GLALWEAKMKQLAEYA	14	R	Y	wt_00012	mut_03438	0.00479439	0.0485144	-10.119
USP8_Rhodanese__P40818_174_317	O43151	TET3	1706	1721	GLALWEAKMKQLAERA	GLALWEAKMKQLAEPA	14	R	P	wt_00012	mut_03432	0.00479439	0.0866549	-18.0742
USP8_Rhodanese__P40818_174_317	O43151	TET3	1706	1721	GLALWEAKMKQLAERA	GLALWEAKMKQLAEQA	14	R	Q	wt_00012	mut_03433	0.00479439	0.0216267	-4.51082
USP8_Rhodanese__P40818_174_317	O43151	TET3	1706	1721	GLALWEAKMKQLAERA	GLALWEAKMKQLAESA	14	R	S	wt_00012	mut_03434	0.00479439	0.0149087	-3.10961
USP8_Rhodanese__P40818_174_317	O43151	TET3	1706	1721	GLALWEAKMKQLAERA	GLALWEAKMKQLAETA	14	R	T	wt_00012	mut_03435	0.00479439	0.00934927	-1.95004
USP8_Rhodanese__P40818_174_317	O43151	TET3	1706	1721	GLALWEAKMKQLAERA	GLALWEAKMKQLAEGA	14	R	G	wt_00012	mut_03425	0.00479439	0.000816417	5.87248
USP8_Rhodanese__P40818_174_317	O43151	TET3	1706	1721	GLALWEAKMKQLAERA	GLALWEAKMKQLAELA	14	R	L	wt_00012	mut_03429	0.00479439	0.000427045	11.2269
USP8_Rhodanese__P40818_174_317	O43151	TET3	1706	1721	GLALWEAKMKQLAERA	GLALWEAKMKQLAEMA	14	R	M	wt_00012	mut_03430	0.00479439	0.000392048	12.2291
USP8_Rhodanese__P40818_174_317	O43151	TET3	1706	1721	GLALWEAKMKQLAERA	GLALWEAKMKQLAEKA	14	R	K	wt_00012	mut_03428	0.00479439	0.000386205	12.4141
USP8_Rhodanese__P40818_174_317	O43151	TET3	1706	1721	GLALWEAKMKQLAERA	GLALWEAKMKQLAEEA	14	R	E	wt_00012	mut_03423	0.00479439	0.000309967	15.4674
USP8_Rhodanese__P40818_174_317	O43151	TET3	1706	1721	GLALWEAKMKQLAERA	GLALWEAKMKQLAEHA	14	R	H	wt_00012	mut_03426	0.00479439	0.000186709	25.6784
USP8_Rhodanese__P40818_174_317	O43151	TET3	1706	1721	GLALWEAKMKQLAERA	GLALWEAKMKQLAEDA	14	R	D	wt_00012	mut_03422	0.00479439	7.21136e-05	66.4839
USP8_Rhodanese__P40818_174_317	O43151	TET3	1706	1721	GLALWEAKMKQLAERA	GLALWEAKMKQLAEWA	14	R	W	wt_00012	mut_03437	0.00479439	0.000124977	38.3622
USP8_Rhodanese__P40818_174_317	O43151	TET3	1706	1721	GLALWEAKMKQLAERA	GLALWEAKMKQLAENA	14	R	N	wt_00012	mut_03431	0.00479439	8.62054e-05	55.6159
USP8_Rhodanese__P40818_174_317	O43151	TET3	1706	1721	GLALWEAKMKQLAERA	GLALWEAKMKQLAEVA	14	R	V	wt_00012	mut_03436	0.00479439	2.44731e-05	195.904
USP8_Rhodanese__P40818_174_317	O43151	TET3	1706	1721	GLALWEAKMKQLAERA	GLALWEAKMKQLAEAA	14	R	A	wt_00012	mut_03421	0.00479439	4.33095e-06	1107.01
USP8_Rhodanese__P40818_174_317	O43151	TET3	1706	1721	GLALWEAKMKQLAERA	GLALWEAKMKQLAEFA	14	R	F	wt_00012	mut_03424	0.00479439	2.29605e-05	208.81
USP8_Rhodanese__P40818_174_317	O43151	TET3	1706	1721	GLALWEAKMKQLAERA	GLALWEAKMKQLAERD	15	A	D	wt_00012	mut_03439	0.00479439	0.0269591	-5.62306
USP8_Rhodanese__P40818_174_317	O43151	TET3	1706	1721	GLALWEAKMKQLAERA	GLALWEAKMKQLAERP	15	A	P	wt_00012	mut_03449	0.00479439	0.0179035	-3.73425
USP8_Rhodanese__P40818_174_317	O43151	TET3	1706	1721	GLALWEAKMKQLAERA	GLALWEAKMKQLAERN	15	A	N	wt_00012	mut_03448	0.00479439	0.00503504	-1.05019
USP8_Rhodanese__P40818_174_317	O43151	TET3	1706	1721	GLALWEAKMKQLAERA	GLALWEAKMKQLAERI	15	A	I	wt_00012	mut_03444	0.00479439	0.00523066	-1.09099
USP8_Rhodanese__P40818_174_317	O43151	TET3	1706	1721	GLALWEAKMKQLAERA	GLALWEAKMKQLAERV	15	A	V	wt_00012	mut_03454	0.00479439	0.00900713	-1.87868
USP8_Rhodanese__P40818_174_317	O43151	TET3	1706	1721	GLALWEAKMKQLAERA	GLALWEAKMKQLAERT	15	A	T	wt_00012	mut_03453	0.00479439	0.00394706	1.21467
USP8_Rhodanese__P40818_174_317	O43151	TET3	1706	1721	GLALWEAKMKQLAERA	GLALWEAKMKQLAERQ	15	A	Q	wt_00012	mut_03450	0.00479439	0.00138157	3.47024
USP8_Rhodanese__P40818_174_317	O43151	TET3	1706	1721	GLALWEAKMKQLAERA	GLALWEAKMKQLAERS	15	A	S	wt_00012	mut_03452	0.00479439	0.00295648	1.62166
USP8_Rhodanese__P40818_174_317	O43151	TET3	1706	1721	GLALWEAKMKQLAERA	GLALWEAKMKQLAERE	15	A	E	wt_00012	mut_03440	0.00479439	0.00115285	4.15874
USP8_Rhodanese__P40818_174_317	O43151	TET3	1706	1721	GLALWEAKMKQLAERA	GLALWEAKMKQLAERM	15	A	M	wt_00012	mut_03447	0.00479439	0.000142921	33.5456
USP8_Rhodanese__P40818_174_317	O43151	TET3	1706	1721	GLALWEAKMKQLAERA	GLALWEAKMKQLAERG	15	A	G	wt_00012	mut_03442	0.00479439	6.49643e-05	73.8004
USP8_Rhodanese__P40818_174_317	O43151	TET3	1706	1721	GLALWEAKMKQLAERA	GLALWEAKMKQLAERL	15	A	L	wt_00012	mut_03446	0.00479439	6.60632e-05	72.5728
USP8_Rhodanese__P40818_174_317	O43151	TET3	1706	1721	GLALWEAKMKQLAERA	GLALWEAKMKQLAERH	15	A	H	wt_00012	mut_03443	0.00479439	2.29605e-05	208.81
USP8_Rhodanese__P40818_174_317	O43151	TET3	1706	1721	GLALWEAKMKQLAERA	GLALWEAKMKQLAERR	15	A	R	wt_00012	mut_03451	0.00479439	8.66191e-06	553.503
USP8_Rhodanese__P40818_174_317	O43151	TET3	1706	1721	GLALWEAKMKQLAERA	GLALWEAKMKQLAERY	15	A	Y	wt_00012	mut_03456	0.00479439	1.58112e-05	303.227
USP8_Rhodanese__P40818_174_317	O43151	TET3	1706	1721	GLALWEAKMKQLAERA	GLALWEAKMKQLAERF	15	A	F	wt_00012	mut_03441	0.00479439	4.33095e-06	1107.01
USP8_Rhodanese__P40818_174_317	Q5VZ46	KIAA1614	569	584	GMERVLGGLSSPLRLL	AMERVLGGLSSPLRLL	0	G	A	wt_00013	mut_03457	0.00203447	0.0197473	-9.70638
USP8_Rhodanese__P40818_174_317	Q5VZ46	KIAA1614	569	584	GMERVLGGLSSPLRLL	QMERVLGGLSSPLRLL	0	G	Q	wt_00013	mut_03468	0.00203447	0.00880059	-4.32575
USP8_Rhodanese__P40818_174_317	Q5VZ46	KIAA1614	569	584	GMERVLGGLSSPLRLL	HMERVLGGLSSPLRLL	0	G	H	wt_00013	mut_03461	0.00203447	0.00494463	-2.43043
USP8_Rhodanese__P40818_174_317	Q5VZ46	KIAA1614	569	584	GMERVLGGLSSPLRLL	TMERVLGGLSSPLRLL	0	G	T	wt_00013	mut_03471	0.00203447	0.00523296	-2.57215
USP8_Rhodanese__P40818_174_317	Q5VZ46	KIAA1614	569	584	GMERVLGGLSSPLRLL	SMERVLGGLSSPLRLL	0	G	S	wt_00013	mut_03470	0.00203447	0.00456859	-2.2456
USP8_Rhodanese__P40818_174_317	Q5VZ46	KIAA1614	569	584	GMERVLGGLSSPLRLL	PMERVLGGLSSPLRLL	0	G	P	wt_00013	mut_03467	0.00203447	0.00103993	1.95634
USP8_Rhodanese__P40818_174_317	Q5VZ46	KIAA1614	569	584	GMERVLGGLSSPLRLL	WMERVLGGLSSPLRLL	0	G	W	wt_00013	mut_03473	0.00203447	0.00136803	1.48715
USP8_Rhodanese__P40818_174_317	Q5VZ46	KIAA1614	569	584	GMERVLGGLSSPLRLL	DMERVLGGLSSPLRLL	0	G	D	wt_00013	mut_03458	0.00203447	0.00130622	1.55752
USP8_Rhodanese__P40818_174_317	Q5VZ46	KIAA1614	569	584	GMERVLGGLSSPLRLL	NMERVLGGLSSPLRLL	0	G	N	wt_00013	mut_03466	0.00203447	0.00119875	1.69716
USP8_Rhodanese__P40818_174_317	Q5VZ46	KIAA1614	569	584	GMERVLGGLSSPLRLL	EMERVLGGLSSPLRLL	0	G	E	wt_00013	mut_03459	0.00203447	0.000707696	2.87478
USP8_Rhodanese__P40818_174_317	Q5VZ46	KIAA1614	569	584	GMERVLGGLSSPLRLL	RMERVLGGLSSPLRLL	0	G	R	wt_00013	mut_03469	0.00203447	0.000532365	3.82156
USP8_Rhodanese__P40818_174_317	Q5VZ46	KIAA1614	569	584	GMERVLGGLSSPLRLL	YMERVLGGLSSPLRLL	0	G	Y	wt_00013	mut_03474	0.00203447	0.000202199	10.0617
USP8_Rhodanese__P40818_174_317	Q5VZ46	KIAA1614	569	584	GMERVLGGLSSPLRLL	KMERVLGGLSSPLRLL	0	G	K	wt_00013	mut_03463	0.00203447	0.000201509	10.0962
USP8_Rhodanese__P40818_174_317	Q5VZ46	KIAA1614	569	584	GMERVLGGLSSPLRLL	MMERVLGGLSSPLRLL	0	G	M	wt_00013	mut_03465	0.00203447	0.000324485	6.26984
USP8_Rhodanese__P40818_174_317	Q5VZ46	KIAA1614	569	584	GMERVLGGLSSPLRLL	IMERVLGGLSSPLRLL	0	G	I	wt_00013	mut_03462	0.00203447	8.3577e-05	24.3424
USP8_Rhodanese__P40818_174_317	Q5VZ46	KIAA1614	569	584	GMERVLGGLSSPLRLL	VMERVLGGLSSPLRLL	0	G	V	wt_00013	mut_03472	0.00203447	3.79123e-05	53.6625
USP8_Rhodanese__P40818_174_317	Q5VZ46	KIAA1614	569	584	GMERVLGGLSSPLRLL	LMERVLGGLSSPLRLL	0	G	L	wt_00013	mut_03464	0.00203447	3.15936e-05	64.395
USP8_Rhodanese__P40818_174_317	Q5VZ46	KIAA1614	569	584	GMERVLGGLSSPLRLL	FMERVLGGLSSPLRLL	0	G	F	wt_00013	mut_03460	0.00203447	6.31872e-06	321.975
USP8_Rhodanese__P40818_174_317	Q5VZ46	KIAA1614	569	584	GMERVLGGLSSPLRLL	GEERVLGGLSSPLRLL	1	M	E	wt_00013	mut_03477	0.00203447	0.0667875	-32.828
USP8_Rhodanese__P40818_174_317	Q5VZ46	KIAA1614	569	584	GMERVLGGLSSPLRLL	GPERVLGGLSSPLRLL	1	M	P	wt_00013	mut_03485	0.00203447	0.0198436	-9.7537
USP8_Rhodanese__P40818_174_317	Q5VZ46	KIAA1614	569	584	GMERVLGGLSSPLRLL	GGERVLGGLSSPLRLL	1	M	G	wt_00013	mut_03479	0.00203447	0.0455673	-22.3977
USP8_Rhodanese__P40818_174_317	Q5VZ46	KIAA1614	569	584	GMERVLGGLSSPLRLL	GVERVLGGLSSPLRLL	1	M	V	wt_00013	mut_03490	0.00203447	0.01664	-8.17904
USP8_Rhodanese__P40818_174_317	Q5VZ46	KIAA1614	569	584	GMERVLGGLSSPLRLL	GHERVLGGLSSPLRLL	1	M	H	wt_00013	mut_03480	0.00203447	0.0157273	-7.73044
USP8_Rhodanese__P40818_174_317	Q5VZ46	KIAA1614	569	584	GMERVLGGLSSPLRLL	GTERVLGGLSSPLRLL	1	M	T	wt_00013	mut_03489	0.00203447	0.0119251	-5.86154
USP8_Rhodanese__P40818_174_317	Q5VZ46	KIAA1614	569	584	GMERVLGGLSSPLRLL	GIERVLGGLSSPLRLL	1	M	I	wt_00013	mut_03481	0.00203447	0.00917711	-4.51082
USP8_Rhodanese__P40818_174_317	Q5VZ46	KIAA1614	569	584	GMERVLGGLSSPLRLL	GSERVLGGLSSPLRLL	1	M	S	wt_00013	mut_03488	0.00203447	0.00781864	-3.84309
USP8_Rhodanese__P40818_174_317	Q5VZ46	KIAA1614	569	584	GMERVLGGLSSPLRLL	GDERVLGGLSSPLRLL	1	M	D	wt_00013	mut_03476	0.00203447	0.0100707	-4.95005
USP8_Rhodanese__P40818_174_317	Q5VZ46	KIAA1614	569	584	GMERVLGGLSSPLRLL	GNERVLGGLSSPLRLL	1	M	N	wt_00013	mut_03484	0.00203447	0.00693615	-3.40932
USP8_Rhodanese__P40818_174_317	Q5VZ46	KIAA1614	569	584	GMERVLGGLSSPLRLL	GAERVLGGLSSPLRLL	1	M	A	wt_00013	mut_03475	0.00203447	0.00538408	-2.64643
USP8_Rhodanese__P40818_174_317	Q5VZ46	KIAA1614	569	584	GMERVLGGLSSPLRLL	GYERVLGGLSSPLRLL	1	M	Y	wt_00013	mut_03492	0.00203447	0.00187602	1.08446
USP8_Rhodanese__P40818_174_317	Q5VZ46	KIAA1614	569	584	GMERVLGGLSSPLRLL	GKERVLGGLSSPLRLL	1	M	K	wt_00013	mut_03482	0.00203447	0.00295525	-1.45259
USP8_Rhodanese__P40818_174_317	Q5VZ46	KIAA1614	569	584	GMERVLGGLSSPLRLL	GQERVLGGLSSPLRLL	1	M	Q	wt_00013	mut_03486	0.00203447	0.00236809	-1.16398
USP8_Rhodanese__P40818_174_317	Q5VZ46	KIAA1614	569	584	GMERVLGGLSSPLRLL	GLERVLGGLSSPLRLL	1	M	L	wt_00013	mut_03483	0.00203447	0.00110578	1.83986
USP8_Rhodanese__P40818_174_317	Q5VZ46	KIAA1614	569	584	GMERVLGGLSSPLRLL	GFERVLGGLSSPLRLL	1	M	F	wt_00013	mut_03478	0.00203447	0.00130819	1.55518
USP8_Rhodanese__P40818_174_317	Q5VZ46	KIAA1614	569	584	GMERVLGGLSSPLRLL	GRERVLGGLSSPLRLL	1	M	R	wt_00013	mut_03487	0.00203447	0.00145012	1.40297
USP8_Rhodanese__P40818_174_317	Q5VZ46	KIAA1614	569	584	GMERVLGGLSSPLRLL	GWERVLGGLSSPLRLL	1	M	W	wt_00013	mut_03491	0.00203447	0.000603995	3.36835
USP8_Rhodanese__P40818_174_317	Q5VZ46	KIAA1614	569	584	GMERVLGGLSSPLRLL	GMDRVLGGLSSPLRLL	2	E	D	wt_00013	mut_03494	0.00203447	0.00355967	-1.74968
USP8_Rhodanese__P40818_174_317	Q5VZ46	KIAA1614	569	584	GMERVLGGLSSPLRLL	GMQRVLGGLSSPLRLL	2	E	Q	wt_00013	mut_03504	0.00203447	0.00107992	1.88391
USP8_Rhodanese__P40818_174_317	Q5VZ46	KIAA1614	569	584	GMERVLGGLSSPLRLL	GMNRVLGGLSSPLRLL	2	E	N	wt_00013	mut_03502	0.00203447	0.00089747	2.26689
USP8_Rhodanese__P40818_174_317	Q5VZ46	KIAA1614	569	584	GMERVLGGLSSPLRLL	GMSRVLGGLSSPLRLL	2	E	S	wt_00013	mut_03506	0.00203447	0.000222589	9.14003
USP8_Rhodanese__P40818_174_317	Q5VZ46	KIAA1614	569	584	GMERVLGGLSSPLRLL	GMWRVLGGLSSPLRLL	2	E	W	wt_00013	mut_03509	0.00203447	0.000132693	15.3321
USP8_Rhodanese__P40818_174_317	Q5VZ46	KIAA1614	569	584	GMERVLGGLSSPLRLL	GMHRVLGGLSSPLRLL	2	E	H	wt_00013	mut_03497	0.00203447	0.000120056	16.946
USP8_Rhodanese__P40818_174_317	Q5VZ46	KIAA1614	569	584	GMERVLGGLSSPLRLL	GMARVLGGLSSPLRLL	2	E	A	wt_00013	mut_03493	0.00203447	0.000228961	8.88567
USP8_Rhodanese__P40818_174_317	Q5VZ46	KIAA1614	569	584	GMERVLGGLSSPLRLL	GMPRVLGGLSSPLRLL	2	E	P	wt_00013	mut_03503	0.00203447	9.47807e-05	21.465
USP8_Rhodanese__P40818_174_317	Q5VZ46	KIAA1614	569	584	GMERVLGGLSSPLRLL	GMTRVLGGLSSPLRLL	2	E	T	wt_00013	mut_03507	0.00203447	8.8462e-05	22.9982
USP8_Rhodanese__P40818_174_317	Q5VZ46	KIAA1614	569	584	GMERVLGGLSSPLRLL	GMLRVLGGLSSPLRLL	2	E	L	wt_00013	mut_03500	0.00203447	6.31872e-05	32.1975
USP8_Rhodanese__P40818_174_317	Q5VZ46	KIAA1614	569	584	GMERVLGGLSSPLRLL	GMYRVLGGLSSPLRLL	2	E	Y	wt_00013	mut_03510	0.00203447	0.000117985	17.2435
USP8_Rhodanese__P40818_174_317	Q5VZ46	KIAA1614	569	584	GMERVLGGLSSPLRLL	GMVRVLGGLSSPLRLL	2	E	V	wt_00013	mut_03508	0.00203447	1.26374e-05	160.987
USP8_Rhodanese__P40818_174_317	Q5VZ46	KIAA1614	569	584	GMERVLGGLSSPLRLL	GMFRVLGGLSSPLRLL	2	E	F	wt_00013	mut_03495	0.00203447	6.31872e-06	321.975
USP8_Rhodanese__P40818_174_317	Q5VZ46	KIAA1614	569	584	GMERVLGGLSSPLRLL	GMEWVLGGLSSPLRLL	3	R	W	wt_00013	mut_03527	0.00203447	5.05497e-05	40.2469
USP8_Rhodanese__P40818_174_317	Q5VZ46	KIAA1614	569	584	GMERVLGGLSSPLRLL	GMENVLGGLSSPLRLL	3	R	N	wt_00013	mut_03521	0.00203447	1.89561e-05	107.325
USP8_Rhodanese__P40818_174_317	Q5VZ46	KIAA1614	569	584	GMERVLGGLSSPLRLL	GMELVLGGLSSPLRLL	3	R	L	wt_00013	mut_03519	0.00203447	1.26374e-05	160.987
USP8_Rhodanese__P40818_174_317	Q5VZ46	KIAA1614	569	584	GMERVLGGLSSPLRLL	GMEAVLGGLSSPLRLL	3	R	A	wt_00013	mut_03511	0.00203447	1.54517e-05	131.667
USP8_Rhodanese__P40818_174_317	Q5VZ46	KIAA1614	569	584	GMERVLGGLSSPLRLL	GMETVLGGLSSPLRLL	3	R	T	wt_00013	mut_03525	0.00203447	6.31872e-06	321.975
USP8_Rhodanese__P40818_174_317	Q5VZ46	KIAA1614	569	584	GMERVLGGLSSPLRLL	GMERDLGGLSSPLRLL	4	V	D	wt_00013	mut_03530	0.00203447	0.0241826	-11.8864
USP8_Rhodanese__P40818_174_317	Q5VZ46	KIAA1614	569	584	GMERVLGGLSSPLRLL	GMERELGGLSSPLRLL	4	V	E	wt_00013	mut_03531	0.00203447	0.0217429	-10.6873
USP8_Rhodanese__P40818_174_317	Q5VZ46	KIAA1614	569	584	GMERVLGGLSSPLRLL	GMERTLGGLSSPLRLL	4	V	T	wt_00013	mut_03544	0.00203447	0.0104175	-5.1205
USP8_Rhodanese__P40818_174_317	Q5VZ46	KIAA1614	569	584	GMERVLGGLSSPLRLL	GMERFLGGLSSPLRLL	4	V	F	wt_00013	mut_03532	0.00203447	0.0190709	-9.37393
USP8_Rhodanese__P40818_174_317	Q5VZ46	KIAA1614	569	584	GMERVLGGLSSPLRLL	GMERQLGGLSSPLRLL	4	V	Q	wt_00013	mut_03541	0.00203447	0.0140186	-6.89057
USP8_Rhodanese__P40818_174_317	Q5VZ46	KIAA1614	569	584	GMERVLGGLSSPLRLL	GMERWLGGLSSPLRLL	4	V	W	wt_00013	mut_03545	0.00203447	0.0110471	-5.42999
USP8_Rhodanese__P40818_174_317	Q5VZ46	KIAA1614	569	584	GMERVLGGLSSPLRLL	GMERNLGGLSSPLRLL	4	V	N	wt_00013	mut_03539	0.00203447	0.00579155	-2.84672
USP8_Rhodanese__P40818_174_317	Q5VZ46	KIAA1614	569	584	GMERVLGGLSSPLRLL	GMERHLGGLSSPLRLL	4	V	H	wt_00013	mut_03534	0.00203447	0.00849501	-4.17554
USP8_Rhodanese__P40818_174_317	Q5VZ46	KIAA1614	569	584	GMERVLGGLSSPLRLL	GMERYLGGLSSPLRLL	4	V	Y	wt_00013	mut_03546	0.00203447	0.0042586	-2.09323
USP8_Rhodanese__P40818_174_317	Q5VZ46	KIAA1614	569	584	GMERVLGGLSSPLRLL	GMERMLGGLSSPLRLL	4	V	M	wt_00013	mut_03538	0.00203447	0.0026836	-1.31907
USP8_Rhodanese__P40818_174_317	Q5VZ46	KIAA1614	569	584	GMERVLGGLSSPLRLL	GMERGLGGLSSPLRLL	4	V	G	wt_00013	mut_03533	0.00203447	0.00207121	-1.01806
USP8_Rhodanese__P40818_174_317	Q5VZ46	KIAA1614	569	584	GMERVLGGLSSPLRLL	GMERPLGGLSSPLRLL	4	V	P	wt_00013	mut_03540	0.00203447	0.00189492	1.07364
USP8_Rhodanese__P40818_174_317	Q5VZ46	KIAA1614	569	584	GMERVLGGLSSPLRLL	GMERLLGGLSSPLRLL	4	V	L	wt_00013	mut_03537	0.00203447	0.000344078	5.91281
USP8_Rhodanese__P40818_174_317	Q5VZ46	KIAA1614	569	584	GMERVLGGLSSPLRLL	GMERALGGLSSPLRLL	4	V	A	wt_00013	mut_03529	0.00203447	0.000433337	4.69489
USP8_Rhodanese__P40818_174_317	Q5VZ46	KIAA1614	569	584	GMERVLGGLSSPLRLL	GMERSLGGLSSPLRLL	4	V	S	wt_00013	mut_03543	0.00203447	0.000157968	12.879
USP8_Rhodanese__P40818_174_317	Q5VZ46	KIAA1614	569	584	GMERVLGGLSSPLRLL	GMERILGGLSSPLRLL	4	V	I	wt_00013	mut_03535	0.00203447	9.7595e-05	20.846
USP8_Rhodanese__P40818_174_317	Q5VZ46	KIAA1614	569	584	GMERVLGGLSSPLRLL	GMERRLGGLSSPLRLL	4	V	R	wt_00013	mut_03542	0.00203447	0.000121489	16.7461
USP8_Rhodanese__P40818_174_317	Q5VZ46	KIAA1614	569	584	GMERVLGGLSSPLRLL	GMERKLGGLSSPLRLL	4	V	K	wt_00013	mut_03536	0.00203447	6.60014e-05	30.8246
USP8_Rhodanese__P40818_174_317	Q5VZ46	KIAA1614	569	584	GMERVLGGLSSPLRLL	GMERVIGGLSSPLRLL	5	L	I	wt_00013	mut_03553	0.00203447	0.0065404	-3.2148
USP8_Rhodanese__P40818_174_317	Q5VZ46	KIAA1614	569	584	GMERVLGGLSSPLRLL	GMERVPGGLSSPLRLL	5	L	P	wt_00013	mut_03557	0.00203447	0.000164287	12.3836
USP8_Rhodanese__P40818_174_317	Q5VZ46	KIAA1614	569	584	GMERVLGGLSSPLRLL	GMERVGGGLSSPLRLL	5	L	G	wt_00013	mut_03551	0.00203447	6.88156e-05	29.564
USP8_Rhodanese__P40818_174_317	Q5VZ46	KIAA1614	569	584	GMERVLGGLSSPLRLL	GMERVTGGLSSPLRLL	5	L	T	wt_00013	mut_03561	0.00203447	5.05497e-05	40.2469
USP8_Rhodanese__P40818_174_317	Q5VZ46	KIAA1614	569	584	GMERVLGGLSSPLRLL	GMERVQGGLSSPLRLL	5	L	Q	wt_00013	mut_03558	0.00203447	1.89561e-05	107.325
USP8_Rhodanese__P40818_174_317	Q5VZ46	KIAA1614	569	584	GMERVLGGLSSPLRLL	GMERVFGGLSSPLRLL	5	L	F	wt_00013	mut_03550	0.00203447	6.31872e-06	321.975
USP8_Rhodanese__P40818_174_317	Q5VZ46	KIAA1614	569	584	GMERVLGGLSSPLRLL	GMERVNGGLSSPLRLL	5	L	N	wt_00013	mut_03556	0.00203447	6.31872e-06	321.975
USP8_Rhodanese__P40818_174_317	Q5VZ46	KIAA1614	569	584	GMERVLGGLSSPLRLL	GMERVSGGLSSPLRLL	5	L	S	wt_00013	mut_03560	0.00203447	6.31872e-06	321.975
USP8_Rhodanese__P40818_174_317	Q5VZ46	KIAA1614	569	584	GMERVLGGLSSPLRLL	GMERVVGGLSSPLRLL	5	L	V	wt_00013	mut_03562	0.00203447	6.31872e-06	321.975
USP8_Rhodanese__P40818_174_317	Q5VZ46	KIAA1614	569	584	GMERVLGGLSSPLRLL	GMERVLTGLSSPLRLL	6	G	T	wt_00013	mut_03579	0.00203447	0.0883444	-43.4238
USP8_Rhodanese__P40818_174_317	Q5VZ46	KIAA1614	569	584	GMERVLGGLSSPLRLL	GMERVLDGLSSPLRLL	6	G	D	wt_00013	mut_03566	0.00203447	0.0411597	-20.2312
USP8_Rhodanese__P40818_174_317	Q5VZ46	KIAA1614	569	584	GMERVLGGLSSPLRLL	GMERVLMGLSSPLRLL	6	G	M	wt_00013	mut_03573	0.00203447	0.0070562	-3.46833
USP8_Rhodanese__P40818_174_317	Q5VZ46	KIAA1614	569	584	GMERVLGGLSSPLRLL	GMERVLVGLSSPLRLL	6	G	V	wt_00013	mut_03580	0.00203447	0.0068034	-3.34407
USP8_Rhodanese__P40818_174_317	Q5VZ46	KIAA1614	569	584	GMERVLGGLSSPLRLL	GMERVLFGLSSPLRLL	6	G	F	wt_00013	mut_03568	0.00203447	0.00722219	-3.54992
USP8_Rhodanese__P40818_174_317	Q5VZ46	KIAA1614	569	584	GMERVLGGLSSPLRLL	GMERVLQGLSSPLRLL	6	G	Q	wt_00013	mut_03576	0.00203447	0.00688597	-3.38465
USP8_Rhodanese__P40818_174_317	Q5VZ46	KIAA1614	569	584	GMERVLGGLSSPLRLL	GMERVLNGLSSPLRLL	6	G	N	wt_00013	mut_03574	0.00203447	0.00246786	-1.21302
USP8_Rhodanese__P40818_174_317	Q5VZ46	KIAA1614	569	584	GMERVLGGLSSPLRLL	GMERVLAGLSSPLRLL	6	G	A	wt_00013	mut_03565	0.00203447	0.00274641	-1.34994
USP8_Rhodanese__P40818_174_317	Q5VZ46	KIAA1614	569	584	GMERVLGGLSSPLRLL	GMERVLEGLSSPLRLL	6	G	E	wt_00013	mut_03567	0.00203447	0.0044599	-2.19217
USP8_Rhodanese__P40818_174_317	Q5VZ46	KIAA1614	569	584	GMERVLGGLSSPLRLL	GMERVLYGLSSPLRLL	6	G	Y	wt_00013	mut_03582	0.00203447	0.000923966	2.20189
USP8_Rhodanese__P40818_174_317	Q5VZ46	KIAA1614	569	584	GMERVLGGLSSPLRLL	GMERVLSGLSSPLRLL	6	G	S	wt_00013	mut_03578	0.00203447	0.000796955	2.5528
USP8_Rhodanese__P40818_174_317	Q5VZ46	KIAA1614	569	584	GMERVLGGLSSPLRLL	GMERVLLGLSSPLRLL	6	G	L	wt_00013	mut_03572	0.00203447	0.000595552	3.4161
USP8_Rhodanese__P40818_174_317	Q5VZ46	KIAA1614	569	584	GMERVLGGLSSPLRLL	GMERVLIGLSSPLRLL	6	G	I	wt_00013	mut_03570	0.00203447	0.000523232	3.88827
USP8_Rhodanese__P40818_174_317	Q5VZ46	KIAA1614	569	584	GMERVLGGLSSPLRLL	GMERVLHGLSSPLRLL	6	G	H	wt_00013	mut_03569	0.00203447	0.000322361	6.31115
USP8_Rhodanese__P40818_174_317	Q5VZ46	KIAA1614	569	584	GMERVLGGLSSPLRLL	GMERVLRGLSSPLRLL	6	G	R	wt_00013	mut_03577	0.00203447	0.000110232	18.4562
USP8_Rhodanese__P40818_174_317	Q5VZ46	KIAA1614	569	584	GMERVLGGLSSPLRLL	GMERVLKGLSSPLRLL	6	G	K	wt_00013	mut_03571	0.00203447	1.54517e-05	131.667
USP8_Rhodanese__P40818_174_317	Q5VZ46	KIAA1614	569	584	GMERVLGGLSSPLRLL	GMERVLPGLSSPLRLL	6	G	P	wt_00013	mut_03575	0.00203447	1.54517e-05	131.667
USP8_Rhodanese__P40818_174_317	Q5VZ46	KIAA1614	569	584	GMERVLGGLSSPLRLL	GMERVLWGLSSPLRLL	6	G	W	wt_00013	mut_03581	0.00203447	6.31872e-06	321.975
USP8_Rhodanese__P40818_174_317	Q5VZ46	KIAA1614	569	584	GMERVLGGLSSPLRLL	GMERVLGVLSSPLRLL	7	G	V	wt_00013	mut_03598	0.00203447	0.000137631	14.782
USP8_Rhodanese__P40818_174_317	Q5VZ46	KIAA1614	569	584	GMERVLGGLSSPLRLL	GMERVLGNLSSPLRLL	7	G	N	wt_00013	mut_03592	0.00203447	1.26374e-05	160.987
USP8_Rhodanese__P40818_174_317	Q5VZ46	KIAA1614	569	584	GMERVLGGLSSPLRLL	GMERVLGDLSSPLRLL	7	G	D	wt_00013	mut_03584	0.00203447	6.31872e-06	321.975
USP8_Rhodanese__P40818_174_317	Q5VZ46	KIAA1614	569	584	GMERVLGGLSSPLRLL	GMERVLGTLSSPLRLL	7	G	T	wt_00013	mut_03597	0.00203447	6.31872e-06	321.975
USP8_Rhodanese__P40818_174_317	Q5VZ46	KIAA1614	569	584	GMERVLGGLSSPLRLL	GMERVLGGESSPLRLL	8	L	E	wt_00013	mut_03603	0.00203447	0.163627	-80.4274
USP8_Rhodanese__P40818_174_317	Q5VZ46	KIAA1614	569	584	GMERVLGGLSSPLRLL	GMERVLGGDSSPLRLL	8	L	D	wt_00013	mut_03602	0.00203447	0.0391879	-19.262
USP8_Rhodanese__P40818_174_317	Q5VZ46	KIAA1614	569	584	GMERVLGGLSSPLRLL	GMERVLGGTSSPLRLL	8	L	T	wt_00013	mut_03615	0.00203447	0.0150598	-7.40232
USP8_Rhodanese__P40818_174_317	Q5VZ46	KIAA1614	569	584	GMERVLGGLSSPLRLL	GMERVLGGQSSPLRLL	8	L	Q	wt_00013	mut_03612	0.00203447	0.0168589	-8.28662
USP8_Rhodanese__P40818_174_317	Q5VZ46	KIAA1614	569	584	GMERVLGGLSSPLRLL	GMERVLGGVSSPLRLL	8	L	V	wt_00013	mut_03616	0.00203447	0.00586026	-2.88049
USP8_Rhodanese__P40818_174_317	Q5VZ46	KIAA1614	569	584	GMERVLGGLSSPLRLL	GMERVLGGNSSPLRLL	8	L	N	wt_00013	mut_03610	0.00203447	0.00177577	1.14568
USP8_Rhodanese__P40818_174_317	Q5VZ46	KIAA1614	569	584	GMERVLGGLSSPLRLL	GMERVLGGASSPLRLL	8	L	A	wt_00013	mut_03601	0.00203447	0.00125631	1.6194
USP8_Rhodanese__P40818_174_317	Q5VZ46	KIAA1614	569	584	GMERVLGGLSSPLRLL	GMERVLGGPSSPLRLL	8	L	P	wt_00013	mut_03611	0.00203447	0.000947383	2.14746
USP8_Rhodanese__P40818_174_317	Q5VZ46	KIAA1614	569	584	GMERVLGGLSSPLRLL	GMERVLGGSSSPLRLL	8	L	S	wt_00013	mut_03614	0.00203447	0.000763397	2.66502
USP8_Rhodanese__P40818_174_317	Q5VZ46	KIAA1614	569	584	GMERVLGGLSSPLRLL	GMERVLGGISSPLRLL	8	L	I	wt_00013	mut_03607	0.00203447	0.000483886	4.20443
USP8_Rhodanese__P40818_174_317	Q5VZ46	KIAA1614	569	584	GMERVLGGLSSPLRLL	GMERVLGGWSSPLRLL	8	L	W	wt_00013	mut_03617	0.00203447	0.000201562	10.0935
USP8_Rhodanese__P40818_174_317	Q5VZ46	KIAA1614	569	584	GMERVLGGLSSPLRLL	GMERVLGGGSSPLRLL	8	L	G	wt_00013	mut_03605	0.00203447	9.7595e-05	20.846
USP8_Rhodanese__P40818_174_317	Q5VZ46	KIAA1614	569	584	GMERVLGGLSSPLRLL	GMERVLGGKSSPLRLL	8	L	K	wt_00013	mut_03608	0.00203447	9.69047e-05	20.9945
USP8_Rhodanese__P40818_174_317	Q5VZ46	KIAA1614	569	584	GMERVLGGLSSPLRLL	GMERVLGGMSSPLRLL	8	L	M	wt_00013	mut_03609	0.00203447	9.62144e-05	21.1451
USP8_Rhodanese__P40818_174_317	Q5VZ46	KIAA1614	569	584	GMERVLGGLSSPLRLL	GMERVLGGFSSPLRLL	8	L	F	wt_00013	mut_03604	0.00203447	3.79123e-05	53.6625
USP8_Rhodanese__P40818_174_317	Q5VZ46	KIAA1614	569	584	GMERVLGGLSSPLRLL	GMERVLGGHSSPLRLL	8	L	H	wt_00013	mut_03606	0.00203447	4.07265e-05	49.9544
USP8_Rhodanese__P40818_174_317	Q5VZ46	KIAA1614	569	584	GMERVLGGLSSPLRLL	GMERVLGGYSSPLRLL	8	L	Y	wt_00013	mut_03618	0.00203447	6.18066e-05	32.9167
USP8_Rhodanese__P40818_174_317	Q5VZ46	KIAA1614	569	584	GMERVLGGLSSPLRLL	GMERVLGGRSSPLRLL	8	L	R	wt_00013	mut_03613	0.00203447	1.26374e-05	160.987
USP8_Rhodanese__P40818_174_317	Q5VZ46	KIAA1614	569	584	GMERVLGGLSSPLRLL	GMERVLGGLHSPLRLL	9	S	H	wt_00013	mut_03624	0.00203447	0.00190995	1.06519
USP8_Rhodanese__P40818_174_317	Q5VZ46	KIAA1614	569	584	GMERVLGGLSSPLRLL	GMERVLGGLASPLRLL	9	S	A	wt_00013	mut_03619	0.00203447	6.31872e-06	321.975
USP8_Rhodanese__P40818_174_317	Q5VZ46	KIAA1614	569	584	GMERVLGGLSSPLRLL	GMERVLGGLESPLRLL	9	S	E	wt_00013	mut_03621	0.00203447	1.54517e-05	131.667
USP8_Rhodanese__P40818_174_317	Q5VZ46	KIAA1614	569	584	GMERVLGGLSSPLRLL	GMERVLGGLISPLRLL	9	S	I	wt_00013	mut_03625	0.00203447	6.31872e-06	321.975
USP8_Rhodanese__P40818_174_317	Q5VZ46	KIAA1614	569	584	GMERVLGGLSSPLRLL	GMERVLGGLPSPLRLL	9	S	P	wt_00013	mut_03630	0.00203447	1.54517e-05	131.667
USP8_Rhodanese__P40818_174_317	Q5VZ46	KIAA1614	569	584	GMERVLGGLSSPLRLL	GMERVLGGLVSPLRLL	9	S	V	wt_00013	mut_03634	0.00203447	6.31872e-06	321.975
USP8_Rhodanese__P40818_174_317	Q5VZ46	KIAA1614	569	584	GMERVLGGLSSPLRLL	GMERVLGGLSDPLRLL	10	S	D	wt_00013	mut_03638	0.00203447	0.0400998	-19.7102
USP8_Rhodanese__P40818_174_317	Q5VZ46	KIAA1614	569	584	GMERVLGGLSSPLRLL	GMERVLGGLSNPLRLL	10	S	N	wt_00013	mut_03647	0.00203447	0.0194543	-9.56236
USP8_Rhodanese__P40818_174_317	Q5VZ46	KIAA1614	569	584	GMERVLGGLSSPLRLL	GMERVLGGLSTPLRLL	10	S	T	wt_00013	mut_03651	0.00203447	0.000681784	2.98403
USP8_Rhodanese__P40818_174_317	Q5VZ46	KIAA1614	569	584	GMERVLGGLSSPLRLL	GMERVLGGLSEPLRLL	10	S	E	wt_00013	mut_03639	0.00203447	0.000127808	15.9182
USP8_Rhodanese__P40818_174_317	Q5VZ46	KIAA1614	569	584	GMERVLGGLSSPLRLL	GMERVLGGLSFPLRLL	10	S	F	wt_00013	mut_03640	0.00203447	2.52749e-05	80.4937
USP8_Rhodanese__P40818_174_317	Q5VZ46	KIAA1614	569	584	GMERVLGGLSSPLRLL	GMERVLGGLSAPLRLL	10	S	A	wt_00013	mut_03637	0.00203447	1.26374e-05	160.987
USP8_Rhodanese__P40818_174_317	Q5VZ46	KIAA1614	569	584	GMERVLGGLSSPLRLL	GMERVLGGLSVPLRLL	10	S	V	wt_00013	mut_03652	0.00203447	2.17704e-05	93.4512
USP8_Rhodanese__P40818_174_317	Q5VZ46	KIAA1614	569	584	GMERVLGGLSSPLRLL	GMERVLGGLSRPLRLL	10	S	R	wt_00013	mut_03650	0.00203447	6.31872e-06	321.975
USP8_Rhodanese__P40818_174_317	Q5VZ46	KIAA1614	569	584	GMERVLGGLSSPLRLL	GMERVLGGLSYPLRLL	10	S	Y	wt_00013	mut_03654	0.00203447	6.31872e-06	321.975
USP8_Rhodanese__P40818_174_317	Q5VZ46	KIAA1614	569	584	GMERVLGGLSSPLRLL	GMERVLGGLSSSLRLL	11	P	S	wt_00013	mut_03668	0.00203447	0.00023597	8.62174
USP8_Rhodanese__P40818_174_317	Q5VZ46	KIAA1614	569	584	GMERVLGGLSSPLRLL	GMERVLGGLSSRLRLL	11	P	R	wt_00013	mut_03667	0.00203447	1.26374e-05	160.987
USP8_Rhodanese__P40818_174_317	Q5VZ46	KIAA1614	569	584	GMERVLGGLSSPLRLL	GMERVLGGLSSLLRLL	11	P	L	wt_00013	mut_03663	0.00203447	6.31872e-06	321.975
USP8_Rhodanese__P40818_174_317	Q5VZ46	KIAA1614	569	584	GMERVLGGLSSPLRLL	GMERVLGGLSSQLRLL	11	P	Q	wt_00013	mut_03666	0.00203447	6.31872e-06	321.975
USP8_Rhodanese__P40818_174_317	Q5VZ46	KIAA1614	569	584	GMERVLGGLSSPLRLL	GMERVLGGLSSTLRLL	11	P	T	wt_00013	mut_03669	0.00203447	1.54517e-05	131.667
USP8_Rhodanese__P40818_174_317	Q5VZ46	KIAA1614	569	584	GMERVLGGLSSPLRLL	GMERVLGGLSSPSRLL	12	L	S	wt_00013	mut_03686	0.00203447	0.0017882	1.13772
USP8_Rhodanese__P40818_174_317	Q5VZ46	KIAA1614	569	584	GMERVLGGLSSPLRLL	GMERVLGGLSSPTRLL	12	L	T	wt_00013	mut_03687	0.00203447	0.00144608	1.40688
USP8_Rhodanese__P40818_174_317	Q5VZ46	KIAA1614	569	584	GMERVLGGLSSPLRLL	GMERVLGGLSSPWRLL	12	L	W	wt_00013	mut_03689	0.00203447	0.000724051	2.80984
USP8_Rhodanese__P40818_174_317	Q5VZ46	KIAA1614	569	584	GMERVLGGLSSPLRLL	GMERVLGGLSSPVRLL	12	L	V	wt_00013	mut_03688	0.00203447	0.000363724	5.59343
USP8_Rhodanese__P40818_174_317	Q5VZ46	KIAA1614	569	584	GMERVLGGLSSPLRLL	GMERVLGGLSSPMRLL	12	L	M	wt_00013	mut_03681	0.00203447	0.000257687	7.89512
USP8_Rhodanese__P40818_174_317	Q5VZ46	KIAA1614	569	584	GMERVLGGLSSPLRLL	GMERVLGGLSSPERLL	12	L	E	wt_00013	mut_03675	0.00203447	0.000467054	4.35596
USP8_Rhodanese__P40818_174_317	Q5VZ46	KIAA1614	569	584	GMERVLGGLSSPLRLL	GMERVLGGLSSPYRLL	12	L	Y	wt_00013	mut_03690	0.00203447	0.00012218	16.6515
USP8_Rhodanese__P40818_174_317	Q5VZ46	KIAA1614	569	584	GMERVLGGLSSPLRLL	GMERVLGGLSSPGRLL	12	L	G	wt_00013	mut_03677	0.00203447	6.31872e-05	32.1975
USP8_Rhodanese__P40818_174_317	Q5VZ46	KIAA1614	569	584	GMERVLGGLSSPLRLL	GMERVLGGLSSPARLL	12	L	A	wt_00013	mut_03673	0.00203447	4.4231e-05	45.9964
USP8_Rhodanese__P40818_174_317	Q5VZ46	KIAA1614	569	584	GMERVLGGLSSPLRLL	GMERVLGGLSSPHRLL	12	L	H	wt_00013	mut_03678	0.00203447	2.52749e-05	80.4937
USP8_Rhodanese__P40818_174_317	Q5VZ46	KIAA1614	569	584	GMERVLGGLSSPLRLL	GMERVLGGLSSPDRLL	12	L	D	wt_00013	mut_03674	0.00203447	3.7222e-05	54.6576
USP8_Rhodanese__P40818_174_317	Q5VZ46	KIAA1614	569	584	GMERVLGGLSSPLRLL	GMERVLGGLSSPFRLL	12	L	F	wt_00013	mut_03676	0.00203447	3.09033e-05	65.8333
USP8_Rhodanese__P40818_174_317	Q5VZ46	KIAA1614	569	584	GMERVLGGLSSPLRLL	GMERVLGGLSSPPRLL	12	L	P	wt_00013	mut_03683	0.00203447	1.26374e-05	160.987
USP8_Rhodanese__P40818_174_317	Q5VZ46	KIAA1614	569	584	GMERVLGGLSSPLRLL	GMERVLGGLSSPRRLL	12	L	R	wt_00013	mut_03685	0.00203447	1.26374e-05	160.987
USP8_Rhodanese__P40818_174_317	Q5VZ46	KIAA1614	569	584	GMERVLGGLSSPLRLL	GMERVLGGLSSPKRLL	12	L	K	wt_00013	mut_03680	0.00203447	6.31872e-06	321.975
USP8_Rhodanese__P40818_174_317	Q5VZ46	KIAA1614	569	584	GMERVLGGLSSPLRLL	GMERVLGGLSSPNRLL	12	L	N	wt_00013	mut_03682	0.00203447	6.31872e-06	321.975
USP8_Rhodanese__P40818_174_317	Q5VZ46	KIAA1614	569	584	GMERVLGGLSSPLRLL	GMERVLGGLSSPLVLL	13	R	V	wt_00013	mut_03706	0.00203447	0.0435628	-21.4124
USP8_Rhodanese__P40818_174_317	Q5VZ46	KIAA1614	569	584	GMERVLGGLSSPLRLL	GMERVLGGLSSPLMLL	13	R	M	wt_00013	mut_03700	0.00203447	0.0218974	-10.7632
USP8_Rhodanese__P40818_174_317	Q5VZ46	KIAA1614	569	584	GMERVLGGLSSPLRLL	GMERVLGGLSSPLALL	13	R	A	wt_00013	mut_03691	0.00203447	0.00719463	-3.53637
USP8_Rhodanese__P40818_174_317	Q5VZ46	KIAA1614	569	584	GMERVLGGLSSPLRLL	GMERVLGGLSSPLILL	13	R	I	wt_00013	mut_03697	0.00203447	0.00646437	-3.17742
USP8_Rhodanese__P40818_174_317	Q5VZ46	KIAA1614	569	584	GMERVLGGLSSPLRLL	GMERVLGGLSSPLWLL	13	R	W	wt_00013	mut_03707	0.00203447	0.00336788	-1.65541
USP8_Rhodanese__P40818_174_317	Q5VZ46	KIAA1614	569	584	GMERVLGGLSSPLRLL	GMERVLGGLSSPLFLL	13	R	F	wt_00013	mut_03694	0.00203447	0.0013761	1.47843
USP8_Rhodanese__P40818_174_317	Q5VZ46	KIAA1614	569	584	GMERVLGGLSSPLRLL	GMERVLGGLSSPLSLL	13	R	S	wt_00013	mut_03704	0.00203447	0.00245118	-1.20483
USP8_Rhodanese__P40818_174_317	Q5VZ46	KIAA1614	569	584	GMERVLGGLSSPLRLL	GMERVLGGLSSPLTLL	13	R	T	wt_00013	mut_03705	0.00203447	0.00135258	1.50414
USP8_Rhodanese__P40818_174_317	Q5VZ46	KIAA1614	569	584	GMERVLGGLSSPLRLL	GMERVLGGLSSPLLLL	13	R	L	wt_00013	mut_03699	0.00203447	0.000792866	2.56597
USP8_Rhodanese__P40818_174_317	Q5VZ46	KIAA1614	569	584	GMERVLGGLSSPLRLL	GMERVLGGLSSPLKLL	13	R	K	wt_00013	mut_03698	0.00203447	0.000355282	5.72635
USP8_Rhodanese__P40818_174_317	Q5VZ46	KIAA1614	569	584	GMERVLGGLSSPLRLL	GMERVLGGLSSPLYLL	13	R	Y	wt_00013	mut_03708	0.00203447	0.000377105	5.39496
USP8_Rhodanese__P40818_174_317	Q5VZ46	KIAA1614	569	584	GMERVLGGLSSPLRLL	GMERVLGGLSSPLHLL	13	R	H	wt_00013	mut_03696	0.00203447	0.000346202	5.87653
USP8_Rhodanese__P40818_174_317	Q5VZ46	KIAA1614	569	584	GMERVLGGLSSPLRLL	GMERVLGGLSSPLNLL	13	R	N	wt_00013	mut_03701	0.00203447	5.26737e-05	38.624
USP8_Rhodanese__P40818_174_317	Q5VZ46	KIAA1614	569	584	GMERVLGGLSSPLRLL	GMERVLGGLSSPLQLL	13	R	Q	wt_00013	mut_03703	0.00203447	3.44078e-05	59.1281
USP8_Rhodanese__P40818_174_317	Q5VZ46	KIAA1614	569	584	GMERVLGGLSSPLRLL	GMERVLGGLSSPLELL	13	R	E	wt_00013	mut_03693	0.00203447	1.89561e-05	107.325
USP8_Rhodanese__P40818_174_317	Q5VZ46	KIAA1614	569	584	GMERVLGGLSSPLRLL	GMERVLGGLSSPLGLL	13	R	G	wt_00013	mut_03695	0.00203447	1.89561e-05	107.325
USP8_Rhodanese__P40818_174_317	Q5VZ46	KIAA1614	569	584	GMERVLGGLSSPLRLL	GMERVLGGLSSPLRAL	14	L	A	wt_00013	mut_03709	0.00203447	1.26374e-05	160.987
USP8_Rhodanese__P40818_174_317	Q5VZ46	KIAA1614	569	584	GMERVLGGLSSPLRLL	GMERVLGGLSSPLRGL	14	L	G	wt_00013	mut_03713	0.00203447	1.26374e-05	160.987
USP8_Rhodanese__P40818_174_317	Q5VZ46	KIAA1614	569	584	GMERVLGGLSSPLRLL	GMERVLGGLSSPLRNL	14	L	N	wt_00013	mut_03718	0.00203447	1.26374e-05	160.987
USP8_Rhodanese__P40818_174_317	Q5VZ46	KIAA1614	569	584	GMERVLGGLSSPLRLL	GMERVLGGLSSPLRVL	14	L	V	wt_00013	mut_03724	0.00203447	1.26374e-05	160.987
USP8_Rhodanese__P40818_174_317	Q5VZ46	KIAA1614	569	584	GMERVLGGLSSPLRLL	GMERVLGGLSSPLRIL	14	L	I	wt_00013	mut_03715	0.00203447	6.31872e-06	321.975
USP8_Rhodanese__P40818_174_317	Q5VZ46	KIAA1614	569	584	GMERVLGGLSSPLRLL	GMERVLGGLSSPLRLM	15	L	M	wt_00013	mut_03735	0.00203447	0.0037865	-1.86118
USP8_Rhodanese__P40818_174_317	Q5VZ46	KIAA1614	569	584	GMERVLGGLSSPLRLL	GMERVLGGLSSPLRLH	15	L	H	wt_00013	mut_03732	0.00203447	0.00024643	8.25576
USP8_Rhodanese__P40818_174_317	Q5VZ46	KIAA1614	569	584	GMERVLGGLSSPLRLL	GMERVLGGLSSPLRLI	15	L	I	wt_00013	mut_03733	0.00203447	0.000468435	4.34312
USP8_Rhodanese__P40818_174_317	Q5VZ46	KIAA1614	569	584	GMERVLGGLSSPLRLL	GMERVLGGLSSPLRLQ	15	L	Q	wt_00013	mut_03738	0.00203447	7.58246e-05	26.8312
USP8_Rhodanese__P40818_174_317	Q5VZ46	KIAA1614	569	584	GMERVLGGLSSPLRLL	GMERVLGGLSSPLRLV	15	L	V	wt_00013	mut_03742	0.00203447	5.05497e-05	40.2469
USP8_Rhodanese__P40818_174_317	Q5VZ46	KIAA1614	569	584	GMERVLGGLSSPLRLL	GMERVLGGLSSPLRLF	15	L	F	wt_00013	mut_03730	0.00203447	2.52749e-05	80.4937
USP8_Rhodanese__P40818_174_317	Q5VZ46	KIAA1614	569	584	GMERVLGGLSSPLRLL	GMERVLGGLSSPLRLP	15	L	P	wt_00013	mut_03737	0.00203447	1.26374e-05	160.987
USP8_Rhodanese__P40818_174_317	Q5VZ46	KIAA1614	569	584	GMERVLGGLSSPLRLL	GMERVLGGLSSPLRLA	15	L	A	wt_00013	mut_03727	0.00203447	1.54517e-05	131.667
USP8_Rhodanese__P40818_174_317	Q5VZ46	KIAA1614	569	584	GMERVLGGLSSPLRLL	GMERVLGGLSSPLRLG	15	L	G	wt_00013	mut_03731	0.00203447	6.31872e-06	321.975
USP8_Rhodanese__P40818_174_317	Q5VZ46	KIAA1614	569	584	GMERVLGGLSSPLRLL	GMERVLGGLSSPLRLN	15	L	N	wt_00013	mut_03736	0.00203447	6.31872e-06	321.975
USP8_Rhodanese__P40818_174_317	Q5VZ46	KIAA1614	569	584	GMERVLGGLSSPLRLL	GMERVLGGLSSPLRLT	15	L	T	wt_00013	mut_03741	0.00203447	1.54517e-05	131.667

## Sheet: S7.C_PSSM_KIAA1614
#BAIT: USP8_Rhodanese__P40818_174_317
#PREY: KIAA1614_Q5VZ46_569_584
#LIBRARY: USP8_DMS
#PEPTIDE: GMERVLGGLSSPLRLL
#SCORETYPE: proportion
#DAYS: 2,3
aa	G	M	E	R	V	L	G	G	L	S	S	P	L	R	L	L
G	0.0463955	0.266927	x	x	0.0162111	0.0155638	0.0154608	0.934266	0.000587806	x	x	x	0.0111363	0.000328855	0.00668471	0.000961103
P	0.0167589	0.1049	0.0066718	x	0.015992	0.01789	9.0633e-05	x	0.0037039	0.00662425	x	0.851804	0.00109288	x	x	0.00124204
A	0.314047	0.0159129	0.0101761	0.00743545	0.00313855	x	0.0259259	x	0.00954428	0.00344463	0.000209591	x	0.00641495	0.0594351	0.00468585	0.00616943
I	0.0029139	0.0542469	x	x	0.000789324	0.693861	0.00545023	x	0.00385118	0.0024475	x	x	x	0.103291	0.00348874	0.0787509
L	0.000996146	0.00495861	0.0050959	0.00909173	0.0028062	0.263344	0.00506769	x	0.00855427	x	x	0.00420644	0.178152	0.00891514	0.967863	0.245225
V	0.000881206	0.0789758	0.00111519	x	0.0124183	0.000963307	0.0437267	0.0567755	0.0435315	0.00172232	0.000722119	x	0.045216	0.430094	0.00641553	0.00580115
M	0.0170517	0.00831984	x	x	0.0210041	x	0.0478993	x	0.000814221	x	x	x	0.0282505	0.239564	x	0.61499
W	0.029703	0.00462036	0.0114604	0.0316643	0.132365	x	8.98232e-05	x	0.00149725	x	x	x	0.0626153	0.0358759	x	x
F	0.000401954	0.0184915	0.00116588	x	0.18146	0.0009031	0.044752	x	0.00038403	x	0.000568628	x	0.00409782	0.0261109	x	0.00436393
Y	0.00672627	0.0109895	0.00909365	x	0.0208743	x	0.00809013	x	0.000301609	x	0.000122918	x	0.0142952	0.00915893	x	x
C	x	x	x	x	x	x	x	x	x	x	x	x	x	x	x	x
S	0.0980206	0.034584	0.0140448	x	0.00148847	0.000530802	0.00859793	x	0.00311197	0.565005	0.0331048	0.127714	0.289504	0.030374	x	x
T	0.0677659	0.0461546	0.0063744	0.0056683	0.0702117	0.00421203	0.46211	0.00272998	0.0898939	x	0.0129702	0.00704544	0.115052	0.0193239	x	0.00592265
Q	0.211328	0.0160394	0.114357	x	0.0883474	0.0019804	0.0292971	x	0.0590098	x	x	0.00244561	x	0.000642829	x	0.0122117
N	0.025271	0.029097	0.0950367	0.0163976	0.0323039	0.000751714	0.0149097	0.00421339	0.00618323	x	0.433906	x	0.000703812	0.00082007	0.0108627	0.00121099
H	0.0874585	0.0677235	0.00661545	x	0.06018	x	0.00203933	x	0.000112977	0.41342	x	x	0.00211991	0.00293999	x	0.0231513
K	0.00670331	0.0111719	x	x	0.00055221	x	0.000160952	x	0.000316024	x	x	x	0.00139645	0.0172578	x	x
R	0.0106648	0.0105944	x	0.929743	0.000830345	x	0.000822191	x	7.04056e-05	x	0.000130784	0.00678459	0.00345006	0.0155384	x	x
D	0.0415465	0.061198	0.562973	x	0.168848	x	0.264541	0.0020147	0.275777	x	0.516159	x	0.172749	x	x	x
E	0.0153657	0.155095	0.15582	x	0.170178	x	0.0209686	x	0.492755	0.00733653	0.00210618	x	0.0637536	0.000328855	x	x
#SCORETYPE: enrichment_relative_to_wt
aa	G	M	E	R	V	L	G	G	L	S	S	P	L	R	L	L
G	1	32.0832	x	x	1.30542	-16.9203	1	1	-14.5529	x	x	x	-15.9975	-47.25	-144.787	-255.15
P	-2.76841	12.6084	-23.355	x	1.28778	-14.7202	-170.587	x	-2.30953	-85.2935	x	1	-163.012	x	x	-197.437
A	6.76892	1.91265	-15.3124	-125.042	-3.9567	x	1.67688	x	1.11573	-164.025	-157.95	x	-27.7714	3.82505	-206.55	-39.7484
I	-15.9221	6.52018	x	x	-15.7329	2.63481	-2.83672	x	-2.22121	-230.85	x	x	x	6.64751	-277.425	-3.11393
L	-46.575	-1.67786	-30.5775	-102.262	-4.42531	1	-3.05086	x	1	x	x	-202.5	1	-1.74292	1	1
V	-52.65	9.49246	-139.725	x	1	-273.375	2.82823	-16.4555	5.08887	-328.05	-45.844	x	-3.94003	27.6794	-150.862	-42.2719
M	-2.72087	1	x	x	1.69138	x	3.09811	x	-10.5061	x	x	x	-6.30616	15.4176	x	2.50786
W	-1.56198	-1.80069	-13.5964	-29.3625	10.6589	x	-172.125	x	-5.71331	x	x	x	-2.84519	2.30886	x	x
F	-115.425	2.22258	-133.65	x	14.6123	-291.6	2.89455	x	-22.275	x	-58.2187	x	-43.4748	1.68041	x	-56.1937
Y	-6.89765	1.32087	-17.135	x	1.68092	x	-1.91107	x	-28.3622	x	-269.325	x	-12.4624	-1.69653	x	x
C	x	x	x	x	x	x	x	x	x	x	x	x	x	x	x	x
S	2.11272	4.15681	-11.0945	x	-8.343	-496.125	-1.7982	x	-2.74883	1	1	-6.66965	1.62504	1.95477	x	x
T	1.46061	5.54753	-24.4446	-164.025	5.65389	-62.5218	29.8891	-342.225	10.5087	x	-2.55238	-120.901	-1.54845	1.24363	x	-41.4046
Q	4.55493	1.92785	-1.36258	x	7.11428	-132.975	1.89493	x	6.89829	x	x	-348.3	x	-24.1719	x	-20.0812
N	-1.83592	3.4973	-1.63958	-56.7	2.60131	-350.325	-1.03696	-221.737	-1.38346	x	13.107	x	-253.125	-18.9476	-89.0999	-202.5
H	1.88507	8.14	-23.5539	x	4.84607	x	-7.58132	x	-75.717	-1.36666	x	x	-84.0375	-5.28518	x	-10.5923
K	-6.92128	1.3428	x	x	-22.4884	x	-96.0587	x	-27.0684	x	x	x	-127.575	1.11066	x	x
R	-4.35033	1.27339	x	1	-14.9556	x	-18.8044	x	-121.5	x	-253.125	-125.55	-51.6375	1	x	x
D	-1.11671	7.35568	3.61298	x	13.5967	x	17.1104	-463.725	32.2385	x	15.5917	x	-1.03128	x	x	x
E	-3.01942	18.6416	1	x	13.7038	x	1.35625	x	57.6034	-77.0126	-15.7179	x	-2.79439	-47.25	x	x

## Sheet: S7.D_PSSM_TET3
#BAIT: USP8_Rhodanese__P40818_174_317
#PREY: TET3_O43151_1706_1721
#LIBRARY: USP8_DMS
#PEPTIDE: GLALWEAKMKQLAERA
#SCORETYPE: proportion
#DAYS: 2,3
aa	G	L	A	L	W	E	A	K	M	K	Q	L	A	E	R	A
G	0.976428	x	0.00116348	9.5277e-05	0.00922248	0.0310443	0.00726122	x	x	0.0393436	0.0203262	x	0.0536831	0.0444433	0.00228237	0.00127695
P	x	0.000220401	0.0045599	1.28132e-05	0.00787803	x	0.00455784	0.00388707	0.000744889	6.04984e-05	x	x	0.00025079	x	0.574483	0.247642
A	x	0.00030035	0.0449603	0.000401991	x	0.00222299	0.375325	x	0.0240328	0.0607044	0.000963705	0.00419967	0.0250804	0.00695028	3.34977e-05	0.063948
I	x	0.277733	7.45705e-05	0.8663	x	x	0.00359744	x	0.00208202	0.00105627	0.000480937	0.00120257	5.85573e-05	0.000361937	x	0.0758631
L	x	0.302803	7.70983e-05	0.0136777	0.00153943	x	0.000391474	x	0.000128082	0.00150892	0.378176	0.98655	0.00112473	0.0498802	0.00127037	0.00145132
V	x	0.355606	0.00111494	0.0331067	0.00105346	0.00227921	0.00412603	x	0.000685805	0.0258762	0.000313168	x	0.14042	0.0340506	9.7907e-05	0.156459
M	x	0.0266451	0.00408621	0.073698	0.0659932	x	0.0134022	x	0.1785	7.17426e-05	0.00769761	0.000969058	0.000515185	0.10332	0.00131839	0.00239894
W	x	0.0286709	0.000624863	x	0.895463	x	0.0151101	x	0.202447	0.0106999	0.000334981	x	x	0.0015343	0.000426456	x
F	x	0.00383971	7.45705e-05	0.000877547	0.000943722	0.00162754	0.000527403	x	0.000615666	0.000423289	0.000156584	0.00195712	x	0.0238719	0.000129942	6.6019e-05
Y	x	0.00123781	0.00443532	x	x	0.0012989	0.00179744	x	0.0017477	0.000555543	0.00230192	x	0.000147821	0.00236815	0.220726	0.000200168
C	x	x	x	x	x	x	x	x	x	x	x	x	x	x	x	x
S	x	0.000788423	0.00169354	0.000150059	0.0111399	0.0360331	0.00218819	x	0.572129	0.172355	0.0877101	0.0010185	x	0.0142033	0.0628969	0.0712352
T	x	0.000212748	0.000485432	0.00613959	0.000736564	x	0.0285474	x	0.00921845	0.00098076	0.00405333	x	0.000221736	0.0015343	0.043387	0.0746378
Q	0.00154358	x	0.0727628	0.00120115	x	x	0.389964	0.00113741	0.00169053	0.000592048	0.1331	x	0.00949937	0.00547065	0.0748974	0.0198451
N	0.00807677	x	x	0.00265842	x	x	0.0170516	0.00434949	0.00118423	0.469588	0.0703694	x	0.00199827	0.00936872	0.000312541	0.0467184
H	x	0.000828545	0.000128135	2.61099e-05	0.000754978	0.00450705	0.135003	x	0.000867936	0.0455004	0.00734693	x	0.0138888	x	0.000446629	0.000434176
K	0.0026868	0.000947497	0.00034116	9.54361e-06	0.00183025	x	x	0.989309	x	0.0254135	0.00118985	0.00106184	0.000249589	x	0.00426728	x
R	0.00070063	0.000167408	x	0.00140526	0.00344529	x	0.000383566	x	0.00392598	0.0117577	0.00420367	0.00304114	x	x	0.00993271	0.000134789
D	x	x	0.342281	1.92198e-05	x	0.0201358	x	x	x	0.00164905	0.281276	x	0.000140971	0.00505392	0.000522901	0.213086
E	0.0105645	x	0.521137	0.000220154	x	0.900851	0.000767132	0.001317	x	0.131863	x	x	0.752721	0.697589	0.00256868	0.0246029
#SCORETYPE: enrichment_relative_to_wt
aa	G	L	A	L	W	E	A	K	M	K	Q	L	A	E	R	A
G	1	x	-38.6428	-143.557	-97.0956	-29.0182	-51.689	x	x	1.54814	-6.54819	x	2.14044	-15.6961	-4.35193	-50.0789
P	x	-1373.87	-9.85993	-1067.47	-113.666	x	-82.347	-254.513	-239.633	-420.069	x	x	-100.006	x	57.8375	3.87255
A	x	-1008.17	1	-34.0249	x	-405.243	1	x	-7.42737	2.38867	-138.113	-234.911	1	-100.368	-296.52	1
I	x	-1.09027	-602.923	63.3368	x	x	-104.331	x	-85.7339	-24.0596	-276.752	-820.371	-428.306	-1927.38	x	1.18632
L	x	1	-583.155	1	-581.686	x	-958.746	x	-1393.64	-16.8422	2.84129	1	-22.2991	-13.9853	-7.81874	-44.062
V	x	1.17438	-40.3254	2.42049	-850.023	-395.248	-90.9652	x	-260.278	1.01821	-425.011	x	5.59878	-20.4868	-101.45	2.44665
M	x	-11.3643	-11.0029	5.38819	-13.569	x	-28.0046	x	1	-354.232	-17.2911	-1018.05	-48.6825	-6.75174	-7.53399	-26.6568
W	x	-10.5613	-71.9522	x	1	x	-24.8394	x	1.13416	-2.37512	-397.336	x	x	-454.663	-23.2913	x
F	x	-78.8609	-602.923	-15.5863	-948.862	-553.503	-711.647	x	-289.93	-60.0382	-850.023	-504.083	x	-29.2222	-76.4394	-968.63
Y	x	-244.629	-10.1369	x	x	-693.548	-208.81	x	-102.135	-45.7454	-57.8213	x	-169.667	-294.572	22.2221	-319.472
C	x	x	x	x	x	x	x	x	x	x	x	x	x	x	x	x
S	x	-384.062	-26.5481	-91.1487	-80.3834	-25.0007	-171.523	x	3.2052	6.78203	-1.5175	-968.63	x	-49.1145	6.33229	1.11395
T	x	-1423.29	-92.6191	-2.22778	-1215.73	x	-13.1474	x	-19.3634	-25.9121	-32.8372	x	-113.11	-454.663	4.36809	1.16716
Q	-632.575	x	1.61838	-11.3872	x	x	1.039	-869.791	-105.588	-42.9247	1	x	-2.64022	-127.515	7.54048	-3.22236
N	-120.893	x	x	-5.14504	x	x	-22.0111	-227.454	-150.731	18.4779	-1.89145	x	-12.5511	-74.4593	-31.7805	-1.3688
H	x	-365.464	-350.881	-523.851	-1186.08	-199.876	-2.78013	x	-205.661	1.7904	-18.1164	x	-1.8058	x	-22.2393	-147.286
K	-363.417	-319.582	-131.786	-1433.18	-489.257	x	x	1	x	1	-111.863	-929.094	-100.487	x	-2.32765	x
R	-1393.64	-1808.77	x	-9.73324	-259.909	x	-978.514	x	-45.4663	-2.16143	-31.6628	-324.402	x	x	1	-474.431
D	x	x	7.61296	-711.647	x	-44.7389	x	x	x	-15.411	2.11327	x	-177.912	-138.029	-18.9954	3.33218
E	-92.4257	x	11.5911	-62.1279	x	1	-489.257	-751.183	x	5.18869	x	x	30.0123	1	-3.86686	-2.59921
