# Supplementary material for: Elucidation of short linear motif-based interactions of the MIT and rhodanese domains of the ubiquitin-specific protease 8
Source: Biol Direct. 2025 May 6;20:59. doi: 10.1186/s13062-025-00638-7 (PMC12057046; doi:10.1186/s13062-025-00638-7)
Supplement: Supplementary file 9 — Supplementary Material 9 [file 13062_2025_638_MOESM9_ESM.xlsx]

## Sheet: Table S8 legend
Table S8.	Peptide hits of known USP8 interactors containing the Rhod predicted motif
S8.A	SLiMSearch results
S8.B	SPOT array

## Sheet: S8.A_Rhod_SLiMSearch
SLiMSearch_Rhod
InstanceId	ProteinAcc	ProteinName	GeneName	Hit	SeqStart	SeqStop	IUPred	Anchor	SA	pLDDT	Accessibility	pLDDT_raw	Accessibility_raw	SS_alphafold	AF_SS_classification	Conservation qfo (score)	Conservation qfo (var)	Conservation_WCS_qfo (avg)	Conservation metazoa (score)	Conservation metazoa (var)	Conservation_WCS_metazoa (avg)	Conservation vertebrates (score)	Conservation vertebrates (var)	Conservation_WCS_vertebrates (avg)	Conservation mammalia (score)	Conservation mammalia (var)	Conservation_WCS_mammalia (avg)	Domain	Motif	Modification	Structure	SNP	Mutagenesis	Region	Topology	SecondaryStructure	Isoform	Switch	Other	Warnings	Shared_interaction	Shared_function_terms	Shared_function_sig	Shared_process_terms	Shared_process_sig	Shared_localisation_terms	Shared_localisation_sig
24	Q9UK80	Ubiquitin carboxyl-terminal hydrolase 21	USP21	SLRRLGGFPGPPTLFS	158	169	0.558	-1	-1	0.69	0.867	29.951	0.855	------------	------------	0.2229048684169773	0.2842450602611043	0.19341128155994275	0.731579602222412	0.20567859445180225	0.1521726580295938	0.09210057900966066	0.20352602276304563	0.24276268516104132	0.16177204077595522	0.21205010923454587	0.3827793059885425														Ubiquitin carboxyl-terminal hydrolase 8 (P40818)
3596	Q9H3D4	Tumor protein 63	TP63	HEFSSPSHLLRTPSS	613	617	0.49	-1	-1	0.504	0.725	35.384	0.894	-----	-----	0.3804297623064751	0.14628572166027415	0.11956418701134149	0.8224091555177778	0.1083829953359176	0.07574563808363553	0.720527713542026	0.17711011664936124	0.6982790822251327	0.485873919530346	0.00047810876968468197	0.10379112224169135		Kinase_Active_Site_CK1|191756,209186,209187,209188,209189,315161,315162|621|627|4		7Z72|1.80 A|X-ray|A|545|611|-2;2Y9U|1.60 A|X-ray|A|545|611|-2;6RU8|1.92 A|X-ray|E:F:G:H|621|632|4;2Y9T||NMR|A|543|622|0;1RG6||NMR|A|540|614|0;6RU7|2.08 A|X-ray|C:D|618|633|1;6RU6|2.05 A|X-ray|C|618|630|1	frameshift - Clinical significance:Pathogenic|P->|RCV000174740|613|613|0;frameshift - Clinical significance:Pathogenic|S->|20556892|621|621|4		region of interest:Transactivation inhibition|610|680|0		helix|622|625|5;helix|591|609|-4;strand|613|615|0	In isoform 3 and isoform 4.|SFLARLGCSSCLDYFTTQGLTTIYQIEHYSMDDLASLKIPEQFRHAIWKGILDHRQLHEFSSPSHLLRTPSSASTVSVGSSETRGERVIDAVRFTLRQTISFPPRDEWNDFNFDMDARRNKQQRIKEEGE->RIWQV|551|680|0;In isoform 5 and isoform 6.|QTSIQSPSSYGNSSPPLNKMNSMNKLPSVSQLINPQQRNALTPTTIPDGMGANIPMMGTHMPMAGDMNGLSPTQALPPPLSMPSTSHCTPPPPYPTDCSIVSFLARLGCSSCLDYFTTQGLTTIYQIEHYSMDDLASLKIPEQFRHAIWKGILDHRQLHEFSSPSHLLRTPSSASTVSVGSSETRGERVIDAVRF…				Ubiquitin carboxyl-terminal hydrolase 8 (P40818)
382	Q9BSE2	Transmembrane protein 79	TMEM79	SPEKSSPQALVPNG	21	26	0.953	-1	-1	0.572	0.889	38.808	0.908	------	------	0.003303529723165157	0.17318155878876734	0.3075285589511847	0.10654783672462165	0.2806434902275824	0.1575582746914758	0.26073805151958424	0.27892538387795346	0.23870758039781914	0.3488414596374141	0.2785623141497505	0.7126460934550825			Phosphorylation||||Q9BSE2|17|17|-4				region of interest:Disordered|1|107|0	topological domain:Cytoplasmic|1|203|0						Ubiquitin carboxyl-terminal hydrolase 8 (P40818)
1164	P42226	Signal transducer and activator of transcription 6	STAT6	FDQPHPQGLLPCQPQ	741	745	0.731	-1	-1	0.695	0.87	32.2	0.865	-----	-----	0.28555730542116775	0.25742257976517696	0.12715933324328113	0.39199439519056	0.29900844308161595	0.13774326881859275	0.015107985749259171	0.21709512834895883	0.4598332663989752	0.1008445640856147	0.19160626825484747	0.7925992580891169	STAT6_C|PF14596|655|847|0													Ubiquitin carboxyl-terminal hydrolase 8 (P40818)
1165	P42226	Signal transducer and activator of transcription 6	STAT6	HAVSSPDPLLCSDVT	757	761	0.603	-1	-1	0.715	0.869	32.256	0.83	-----	-----	0.8254253524631022	0.03714142491077114	0.05587348982445851	0.29178173798379503	0.2302227021212496	0.14961731929468414	0.17693512819318885	0.15939778945248767	0.36438300039876853	0.24370167217190533	0.14684472522801406	0.7453071629359874	STAT6_C|PF14596|655|847|0		Phosphorylation||||15523052|756|756|-1											Ubiquitin carboxyl-terminal hydrolase 8 (P40818)
2227	Q9BYB0	SH3 and multiple ankyrin repeat domains protein 3	SHANK3	SYAKRRRLAGPSGLA	356	360	0.704	-1	-1	0.478	0.689	44.106	0.583	-----	-----	0.23841835883491855	0.32389336071504293	0.3758607497020827	0.014468830246609192	0.2526061315339479	0.406089593674229	0.396635073783806	0.34012969403391186	0.42841802259676315	0.6551756273216749	0.011426357766119147	0.9547785997080492														Ubiquitin carboxyl-terminal hydrolase 8 (P40818)
2228	Q9BYB0	SH3 and multiple ankyrin repeat domains protein 3	SHANK3	DPVESRGLPGPEDDK	1481	1485	0.787	-1	-1	0.663	0.779	32.136	0.744	-----	-----	0.9389793067342256	0.12739970190032812	0.1009772395198769	0.8771972159271139	0.10862043974441704	0.11105185941079931	0.5231466804801033	0.22650725429499455	0.5909445406083231	0.4933852615681804	0.012388659249838804	1.0							region of interest:Disordered|1475|1525|0							Ubiquitin carboxyl-terminal hydrolase 8 (P40818)
3473	Q9BYB0	SH3 and multiple ankyrin repeat domains protein 3	SHANK3	SLRSLPHQLLLQRLQ	397	401	0.734	-1	-1	0.684	0.819	31.764	0.828	#NAME?	#NAME?	0.6152838215438656	0.18796887098231732	0.15247896342800868	0.17626758681387839	0.1666524721894831	0.12605476618006517	0.6147569054225361	0.1740871417714154	0.30265145524923276	0.08156100153115955	0.008283836571925505	1.0			Phosphorylation||||24501219,25573745,27107777,31819260|392|392|-5;Phosphorylation|||Phosphoserine|25573745,24501219,26657352,31819260|395|395|-2											Ubiquitin carboxyl-terminal hydrolase 8 (P40818)
2730	Q9Y566	SH3 and multiple ankyrin repeat domains protein 1	SHANK1	SLASVRGLQGRSMSV	55	59	0.633	-1	-1	0.664	0.835	27.468	0.898	-----	-----	0.8503654484574786	0.01823762564249376	0.11123230206038197	0.7581188356679781	0.08212685806000146	0.055755232421518995	0.40514081424657605	0.22199900700691297	0.2521942583545103	0.3410415288335952	0.053496600634291534	0.7396831840543037							region of interest:Disordered|1|53|-2			In isoform 2.|Missing|1|613|0				Ubiquitin carboxyl-terminal hydrolase 8 (P40818)
2731	Q9Y566	SH3 and multiple ankyrin repeat domains protein 1	SHANK1	SSTSTRHLQGVEFEM	1981	1985	0.746	-1	-1	0.699	0.857	31.542	0.805	-----	-----	0.9543234868695173	0.008657085093964309	0.016863361429674012	0.7627074040485643	0.20387402366395183	0.056642643475825656	0.9487510294312328	0.007277461237530702	0.1073876100830304	0.10163005038892531	0.003041860361270197	1.0							region of interest:Disordered|1892|1983|0;compositionally biased region:Polar residues|1963|1983|0							Ubiquitin carboxyl-terminal hydrolase 8 (P40818)
4205	Q9Y566	SH3 and multiple ankyrin repeat domains protein 1	SHANK1	TGLTVPPALLRANSD	431	435	0.76	-1	-1	0.662	0.795	31.992	0.825	-----	-----	0.7307136400882943	0.13595227958976205	0.19295439185853866	0.578127653260649	0.16369232417777563	0.1370534340991821	0.028616471748314328	0.06918845999033582	0.617032862960368	0.3378321114682787	0.0014807378303275203	0.7749032757744678							region of interest:Disordered|412|433|0			In isoform 2.|Missing|1|613|0				Ubiquitin carboxyl-terminal hydrolase 8 (P40818)
4206	Q9Y566	SH3 and multiple ankyrin repeat domains protein 1	SHANK1	PGPPYPPQLMTPSKL	1748	1752	0.894	-1	-1	0.668	0.837	33.972	0.782	-----	-----	0.9271739890416478	0.0011337733155396175	0.016863361429674012	0.5794298174019636	0.1417540520479556	0.07785257441818726	0.8811100248583081	0.1404962575106926	0.15721711492081994	0.5617077785791684	0.1856332623191035	0.768816861743317							region of interest:Disordered|1734|1785|0							Ubiquitin carboxyl-terminal hydrolase 8 (P40818)
4207	Q9Y566	SH3 and multiple ankyrin repeat domains protein 1	SHANK1	TASSLPRKLLPWEEG	1834	1838	0.821	-1	-1	0.684	0.825	30.596	0.764	-----	-----	0.5590626759605835	0.17430051087051912	0.06364810636197074	0.5798823702700808	0.16665543248077588	0.08165347405475233	0.3154011361032349	0.21141115856636916	0.26386312735808276	0.058380921361519296	0.006823209419203706	1.0							region of interest:Disordered|1827|1860|0;compositionally biased region:Pro residues|1840|1856|2							Ubiquitin carboxyl-terminal hydrolase 8 (P40818)
4208	Q9Y566	SH3 and multiple ankyrin repeat domains protein 1	SHANK1	SRSLSPTRLLSLPPD	2078	2082	0.481	-1	-1	0.52	0.646	42.026	0.544	GGGGG	-----	0.3816071992125805	0.2932002205420054	0.1500146599440679	0.45399591189384403	0.16542778046717388	0.12150786492891254	0.13540704668586542	0.21543298845754313	0.5596627662280819	0.15317615760628117	0.012523986825567398	1.0			Methylation|||Omega-N-methylarginine|Q9Y566|2074|2074|-4											Ubiquitin carboxyl-terminal hydrolase 8 (P40818)
170	Q13972	Ras-specific guanine nucleotide-releasing factor 1	RASGRF1	TRKFSSPPPLSITK	738	743	0.603	-1	-1	0.737	0.913	26.803	0.916	------	LLLLLL	0.14418541251518388	0.22446764091819194	0.22843958261540043	0.7217695513970437	0.10000915545851055	0.27482748834813664	0.31928320132273685	0.002760157422488585	1.0	0.2825277007371486	0.0029795639507735616	1.0	N-terminal Ras-GEF|Q13972|644|761|0		Phosphorylation||||Q13972|738|738|0				compositionally biased region:Polar residues|737|754|0;region of interest:Disordered|724|754|0			In isoform 2.|Missing|1|784|0				Ubiquitin carboxyl-terminal hydrolase 8 (P40818)
367	Q96QF0	Rab-3A-interacting protein	RAB3IP	QPVYSSPRRLNCAE	86	91	0.427	-1	-1	0.595	0.852	39.958	0.952	------	------	9.366724780478396e-05	0.22247686003101763	0.286932514482153	0.0643667280557126	0.2284380445778778	0.1979682661998899	0.054581059528537715	0.16093331329109906	0.7353704926427502	0.18822240824836764	0.021240547345174998	0.37697396137350386			Phosphorylation||||Q96QF0|85|85|-1;Phosphorylation||||Q96QF0|87|87|0							In isoform 8.|Missing|1|222|0				Ubiquitin carboxyl-terminal hydrolase 8 (P40818)
3599	Q9H3S7	Tyrosine-protein phosphatase non-receptor type 23	PTPN23	PRPTAPKPLLPRREE	723	727	0.918	-1	-1	0.63	0.831	33.45	0.864	-----	-----	0.2220862325151903	0.24193536877474098	0.17929024658025794	0.7253143693266686	0.15329836633426838	0.15265431248389316	0.555777519982195	0.2562830780101784	0.5302289702717721	0.43024591408036683	0.0036846458719582884	0.9295429006354671			Methylation|||Methylation|Q9H3S7|730|730|3				region of interest:Disordered|701|812|0;compositionally biased region:Basic and acidic residues|704|718|-5;compositionally biased region:Basic and acidic residues|725|741|0							Ubiquitin carboxyl-terminal hydrolase 8 (P40818)
408	Q9H3S7	Tyrosine-protein phosphatase non-receptor type 23	PTPN23	PIPSSSPPPLSSPL	1543	1548	0.915	-1	-1	0.676	0.868	37.368	0.862	------	------	0.24760181427101177	0.30414498759833414	0.03816571984040728	0.8456772158923607	0.06249114868477165	0.07769716629359877	0.026822634709688365	0.26633291795521785	0.5126178969702924	0.28986861446697737	0.24237253861711816	0.8375445119946187			Phosphorylation||||Q9H3S7|1549|1549|1;Phosphorylation||||Q9H3S7|1542|1542|-1		frameshift - Clinical significance:Pathogenic|L->|21956720,34211152|1552|1552|4		region of interest:Disordered|1513|1636|0;compositionally biased region:Pro residues|1520|1570|0							Ubiquitin carboxyl-terminal hydrolase 8 (P40818)
1815	Q8NG27	E3 ubiquitin-protein ligase Praja-1	PJA1	PEKGARSLAGPPPHF	159	163	0.75	-1	-1	0.566	0.873	42.154	0.914	-----	-----	0.010311189774527682	0.23295016552061262	0.2431406111446549	0.013054280685624788	0.28219002048378367	0.5290514454172457	0.011288366236659868	0.28051769905365165	0.5210731002322496	0.29244380332712777	0.1502926510513873	0.8301897263128915							compositionally biased region:Basic and acidic residues|121|156|-3;region of interest:Disordered|1|363|0			In isoform 2.|Missing|98|285|0				Ubiquitin carboxyl-terminal hydrolase 8 (P40818)
751	P04629	High affinity nerve growth factor receptor	NTRK1	SWAAGPGSLLAWLIL	19	23	0.048	-1	-1	0.649	0.825	33.138	0.856	-----	-----	0.6625320675242816	0.25402385078981377	0.11806445892091932	0.18814337674727843	0.18420517119652083	0.23283362410348504	0.19891345469514027	0.24845804305573913	0.4024870113801627	0.12113508062557024	0.14656617930671942	0.5249686206882375							signal peptide|1|32|0			In isoform 3.|MLRGGRRGQLGWHSWAAGPGSLLAWLILASAGAAPCPDACCPHGSSGLRCTRDGALDSLHHLPGAENLTEL->MKEAALICLAPSVPPILTVKSWDTMQLRAARSRCTNLLAAS|1|71|0				Ubiquitin carboxyl-terminal hydrolase 8 (P40818)
1635	Q14596	Next to BRCA1 gene 1 protein	NBR1	SPLGRPESLLQSNTL	348	352	0.501	-1	-1	0.555	0.852	45.234	0.822	-----	-----	0.9279799299692689	0.05045840235012692	0.06822834204966934	0.615852700441454	0.15109657273266744	0.20670669566073432	0.8499745162273504	0.16479990749642026	0.393661836213732	0.5391613458516957	0.1573454313033991	0.8308589093792907														Ubiquitin carboxyl-terminal hydrolase 8 (P40818)
1794	Q8NEM0	Microcephalin	MCPH1	CGNQERKLEGSINDI	249	253	0.488	-1	-1	0.629	0.868	33.91	0.815	-----	-----	0.062106911493641906	0.3273368416479008	0.25901481554580336	0.8577946542316957	0.0818272635939346	0.1344036214984761	0.3835110899929948	0.253796201156429	0.32397115274468163	0.5303704445418722	0.12236138995527325	0.5164329186178828	Microcephalin|PF12258|225|607|0		Ubiquitylation||||Q8NEM0|250|250|0;Phosphorylation||||25159151,31819260|254|254|1											Ubiquitin carboxyl-terminal hydrolase 8 (P40818)
1795	Q8NEM0	Microcephalin	MCPH1	EINLQRNIAGKVVTP	304	308	0.57	-1	-1	0.661	0.846	32.614	0.849	-----	-----	0.6881076472474912	0.26112218995746417	0.08773124889926713	0.5084223204431946	0.31096252240598893	0.11894537020662754	0.23437268947916368	0.30154740454427054	0.22627668845323515	0.36692873046120905	0.3022572185923482	0.3764744034005229	Microcephalin|PF12258|225|607|0		Phosphorylation||||Q8NEM0|312|312|4;Ubiquitylation||||Q8NEM0|309|309|1;Acetylation||||Q8NEM0|309|309|1				region of interest:Disordered|313|381|5							Ubiquitin carboxyl-terminal hydrolase 8 (P40818)
313	Q8NEM0	Microcephalin	MCPH1	SQLPSSPAQLSCRS	437	442	0.61	-1	-1	0.58	0.817	31.382	0.932	------	------	0.9389843754074972	0.12951702368066584	0.07792433574252776	0.6968144842083079	0.23760328864544947	0.19370774646905664	0.8807779116834699	0.10973669790345589	0.286715439299132	0.7771411740918367	0.23513231891495012	0.46787548572500803	Microcephalin|PF12258|225|607|0		Phosphorylation||||31819260|437|437|0;Phosphorylation|CDK1,CDK2,CDK5,MAPK1,MAPK14,MAPK3,MAPK8|||25159151,28601559,28450419,31819260|438|438|0				region of interest:Disordered|419|443|0							Ubiquitin carboxyl-terminal hydrolase 8 (P40818)
2582	Q9UJ55	MAGE-like protein 2	MAGEL2	HPNTPRGLSGWEGPS	941	945	0.761	-1	-1	0.71	0.783	27.376	0.885	-----	-----	0.5888088639437132	0.21079111643789494	0.0676845034564306	0.543837220831525	0.2799448476224142	0.16957739885637277	0.6056347461902234	0.1652927342835997	0.2508179050631045	0.7735985557700448	0.20248435761932979	0.16414204361885779					frameshift - Clinical significance:Pathogenic|S->|33570896|950|950|5		region of interest:Disordered|930|957|0							Ubiquitin carboxyl-terminal hydrolase 8 (P40818)
2583	Q9UJ55	MAGE-like protein 2	MAGEL2	GPSTSRILSGWEGPS	953	957	0.511	-1	-1	0.673	0.632	33.718	0.538	HHHTT	sssss	0.8175885691709338	0.11764015660252236	0.05921984627913778	0.21423026349115923	0.17632195440696852	0.23840373303927428	0.024429113201300718	0.14811628550388287	0.399979857753868	0.012275352665090855	0.12923682433349745	0.37835333300939045					frameshift - Clinical significance:Pathogenic|S->|33570896|950|950|-3;stop gained - Clinical significance:Pathogenic|W->*|RCV000760832|958|958|1		region of interest:Disordered|930|957|0							Ubiquitin carboxyl-terminal hydrolase 8 (P40818)
3981	Q9UJ55	MAGE-like protein 2	MAGEL2	PVYSRPTVLMRAPPA	26	30	0.74	-1	-1	0.618	0.856	37.844	0.787	-----	-----	0.3602699830704043	0.0027918814327086428	0.11627984547890742	0.7625929450189165	0.16816418998158078	0.13943195149622464	0.09504361647006773	0.20317515379457443	0.18363025601179506	0.9082610283680475	0.007388222226168232	0.14602237662740547							region of interest:Disordered|1|50|0							Ubiquitin carboxyl-terminal hydrolase 8 (P40818)
3982	Q9UJ55	MAGE-like protein 2	MAGEL2	GKPPTPGVLMVHPPP	105	109	0.906	-1	-1	0.607	0.715	39.784	0.582	TT--B	ss---	0.2241574777228314	0.0011478799902003474	0.11627984547890742	0.5118486857580409	0.2610937897380536	0.1839458017150423	0.1805162643501766	0.12351841560679845	0.22825760657708313	0.12837408264822234	0.2964249879561706	0.27889468601282225														Ubiquitin carboxyl-terminal hydrolase 8 (P40818)
3983	Q9UJ55	MAGE-like protein 2	MAGEL2	AQPPTPGVLMVHPSA	125	129	0.905	-1	-1	0.597	0.627	39.082	0.508	TT--B	ss---	0.27223460066244	0.011977906755568238	0.11627984547890742	0.3599986057299598	0.3273618968136279	0.20981375017647644	0.6056697018846919	0.15331842372762117	0.2110932641980049	0.2492526057383131	0.32648547725434146	0.26953000785318487							region of interest:Disordered|134|233|5							Ubiquitin carboxyl-terminal hydrolase 8 (P40818)
3984	Q9UJ55	MAGE-like protein 2	MAGEL2	AQPPAPGVLMAQPLT	235	239	0.882	-1	-1	0.608	0.6	36.288	0.604	TT--B	ss---	0.2707323145663392	0.121225097695443	0.10781518830161461	0.23700122286354935	0.2753211090353557	0.2351301204222603	0.1471147974906319	0.10564552413722468	0.28426810811883624	0.26930462219814716	0.28077468580562986	0.38387287747154275							region of interest:Disordered|134|233|-2;compositionally biased region:Pro residues|136|232|-3							Ubiquitin carboxyl-terminal hydrolase 8 (P40818)
3985	Q9UJ55	MAGE-like protein 2	MAGEL2	AQPLTPGVLMVQPAA	245	249	0.817	-1	-1	0.648	0.708	33.636	0.666	S---B	s----	0.18101267199843524	0.002523045935908417	0.11627984547890742	0.07656987888415623	0.27380303554115454	0.25167750828127916	0.17535316509089577	0.003978224409012715	0.27641523177443017	0.2490704225147668	0.26473535461179093	0.3889058504412244														Ubiquitin carboxyl-terminal hydrolase 8 (P40818)
3986	Q9UJ55	MAGE-like protein 2	MAGEL2	AKPPGPGVLMIHPPG	284	288	0.86	-1	-1	0.653	0.862	30.938	0.848	-----	-----	0.35660488695379033	0.28751435170874706	0.08902121786342942	0.0650596624977473	0.28873974155414867	0.23097478528165885	0.43274359744082425	0.19919581137881157	0.20246254972297417	0.3510253781647735	0.26788675564390957	0.3337081848350944														Ubiquitin carboxyl-terminal hydrolase 8 (P40818)
3987	Q9UJ55	MAGE-like protein 2	MAGEL2	ASQAVPTFLMATAAA	852	856	0.565	-1	-1	0.672	0.843	32.558	0.82	-----	-----	0.1979955279885525	0.0037475726687738	0.11627984547890742	0.2578509145411559	0.06666952089232393	0.2027324320142677	0.029220991634776643	0.06957844453588956	0.43081425153071556	0.1294476906706295	0.20781803578998473	0.32624190631986466														Ubiquitin carboxyl-terminal hydrolase 8 (P40818)
855	P78386	Keratin, type II cuticular Hb5	KRT85	GVSCYRGLTGFGSRS	46	50	0.046	-1	-1	0.664	0.891	33.308	0.87	-----	-----	0.31133518570148344	0.00014710779857300219	1.0	0.349142210836335	0.11811156045162452	0.744212289867893	0.12648339879280496	0.23966591644913837	0.5550983121262583	0.17935846252094753	0.268505656519053	0.77803927681871							region of interest:Head|1|123|0							Ubiquitin carboxyl-terminal hydrolase 8 (P40818)
856	P78386	Keratin, type II cuticular Hb5	KRT85	IATYRRLLEGEEHRL	425	429	0.255	-1	-1	0.216	0.597	86.96	0.561	HHHHH	CCCCC	0.5060307264687327	0.0075421707676815814	1.0	0.6361184044413115	0.13710453193598582	0.9291302565248074	0.18585575705205792	0.30876600127993964	0.8199232024574187	0.28575807733557324	0.1661791676230336	0.941986748363221	Filament|PF00038|122|433|0						region of interest:Tail|431|507|2;region of interest:Coil 2|287|430|0							Ubiquitin carboxyl-terminal hydrolase 8 (P40818)
73	Q02241	Kinesin-like protein KIF23	KIF23	SCISEWEQKIPTYN	729	732	0.361	-1	-1	0.714	0.852	26.555	0.923	SS--	ss--	0.4373363844745132	0.2039931098831315	0.10257419680815487	0.025167199796113336	0.15233004527144325	0.25200442094471454	0.027720582747243733	0.1966379983469031	0.6077411852159139	0.17311584095758134	0.1692671526247954	0.6308457465660883			Phosphorylation||||Q02241|724|724|-5;Phosphorylation||||Q02241|735|735|3;Phosphorylation||||28266123,25159151,31819260,18669648|736|736|4							In isoform 2 and isoform 3.|Missing|690|793|0				Ubiquitin carboxyl-terminal hydrolase 8 (P40818)
1568	Q13467	Frizzled-5	FZD5	DPSAPPSLLLLLLAQ	10	14	0.2	-1	-1	0.433	0.702	63.46	0.638	HHHHH	sssss	0.726281596604091	0.24478273998592096	0.17581638995332402	0.4313112785449428	0.20875730969677897	0.12240781098294944	0.558135320173827	0.09867139499240496	0.4101698424459879	0.5144919693922041	0.22227650103299604	0.4337654724002475			Phosphorylation||||Q13467|7|7|-3;Phosphorylation||||Q13467|11|11|0				signal peptide|1|26|0							Ubiquitin carboxyl-terminal hydrolase 8 (P40818)
123	P42566	Epidermal growth factor receptor substrate 15	EPS15	SPARSSPELLPSGV	562	567	0.855	-1	-1	0.648	0.846	34.02	0.858	------	------	0.10874858509333925	0.09944583287106966	0.12328853231701235	0.003682083648749384	0.27957478109003886	0.20410347378919258	0.4664130826780586	0.15228233333336416	0.33370311528129987	0.18578176617941497	0.27190935981961395	0.8474891162504705			Phosphorylation|AURKB,CDK1,CDK4,MAPK1,MAPK14,MAPK3,MAPK8||Phosphoserine|28302921,28209619,27155012,25841592,26699800,24961811,28539327,26144840,28509920,26471730,24532841,28266123,25159151,28601559,25405705,27470094,28111955,26074081,25247763,25939058,26330541,25419962,24324209,28060719,27107777,28270605,26657352,28355574,27499020,28450419,26572502,27723717,23879269,25850435,31819260,15302935|563…				compositionally biased region:Polar residues|542|586|0;region of interest:Disordered|542|606|0							Ubiquitin carboxyl-terminal hydrolase 8 (P40818)
1085	Q15075	Early endosome antigen 1	EEA1	RALLERCLKGEGEIE	1298	1302	0.368	-1	-1	0.103	0.556	87.986	0.595	HHHHH	CCCCC	0.740115099440618	0.259661015068774	0.35850056141025743	0.33971654526979045	0.2952899590239655	0.5665195171788185	0.860759529467161	0.28476183975784924	0.7245056449152191	0.6594474256904914	0.28545880508895666	0.9289861957618948							coiled-coil region|74|1348|0		helix|1290|1324|0					Ubiquitin carboxyl-terminal hydrolase 8 (P40818)
544	O75190	DnaJ homolog subfamily B member 6	DNAJB6	PKPPRPASLLRHAPH	265	269	0.877	-1	-1	0.535	0.877	48.55	0.856	-----	-----	0.8063666230705575	0.0834495330258419	0.044746550161773514	0.6025226749657124	0.18671012729460523	0.09590822447587262	0.719699349089671	0.2056990289113125	0.20562255648962732	0.5649088465486576	0.27044250806887404	0.28722618249732407			Phosphorylation||||O75190|267|267|0				compositionally biased region:Basic and acidic residues|273|287|4;region of interest:Disordered|249|326|0			In isoform B.|Missing|242|326|0				Ubiquitin carboxyl-terminal hydrolase 8 (P40818)
2422	Q9NR09	Baculoviral IAP repeat-containing protein 6	BIRC6	SSNSHRSLDGLSRTQ	589	593	0.653	-1	-1	0.67	0.845	26.974	0.916	-----	-----	0.8222987820287668	0.1754578623737956	0.13531580214261774	0.5657549237866581	0.22161323011007186	0.1335141594743233	0.6118114515989432	0.2564131137645898	0.6792406017357676	0.37631559331523323	0.0032422270022506674	0.9478587917340923			Phosphorylation|||Phosphoserine|Q9NR09|590|590|0;Phosphorylation||||31819260|584|584|-5;Phosphorylation||||31819260|585|585|-4;Phosphorylation||||31819260|587|587|-2	8E2K|3.21 A|EM|A:B|1|4857|0;8E2I|3.04 A|EM|A:B|1|4857|0;8E2H|2.30 A|EM|A|1|4857|0;8E2G|2.99 A|EM|A|1|4857|0;8E2F|2.47 A|EM|A|1|4857|0;8E2E|1.98 A|EM|A:B|1|4857|0;8E2D|2.07 A|EM|A:B|1|4857|0;8AUW|7.20 A|EM|A:B|1|4857|0;8AUK|6.20 A|EM|A:B|1|4857|0;8ATX|7.00 A|EM|A:B|1|4857|0;8ATU|3.30 A|EM|A:B|1|4857|0;8ATO|3.00 A|EM|A:B|1|4857|0;8ATM|3.30 A|EM|A:B|1|4857|0			region of interest:Disordered|579|618|0							Ubiquitin carboxyl-terminal hydrolase 8 (P40818)
1304	P56817	Beta-secretase 1	BACE1	MAQALPWLLLWMGAG	6	10	0.076	-1	-1	0.609	0.836	40.97	0.758	-----	-----	0.11449521320895233	0.10632614017092705	0.31660083582771803	0.35974403469683197	0.2065272290438982	0.2097443602949065	0.1700750537450286	0.11192186273539113	0.5271193978519962	0.002681794741660451	0.3005558781886685	0.5867042650170352				7MYU|1.94 A|X-ray|A:B|14|454|4;7MYR|1.72 A|X-ray|A:B|14|454|4;7MYI|1.25 A|X-ray|A:B|14|454|4;6UWV|1.47 A|X-ray|A:B|14|454|4;6UWP|1.29 A|X-ray|A:B|14|454|4;6UVY|1.71 A|X-ray|A:B|14|454|4;6UVV|1.63 A|X-ray|A:B|14|454|4;6UVP|1.56 A|X-ray|A:B|14|454|4;6DHC|2.85 A|X-ray|A:B:C|14|454|4;6BFX|1.99 A|X-ray|A:B|14|454|4;6BFW|1.84 A|X-ray|A:B|14|454|4;6BFE|1.51 A|X-ray|A:B|14|454|4;6BFD|1.62 A|X-ray|A:B|14|…			signal peptide|1|21|0			In isoform 5 and isoform 6.|MAQALPWLLLWMGAGVLPAH->MVPFIYLQAHFTLCSGWSST|1|20|0				Ubiquitin carboxyl-terminal hydrolase 8 (P40818)

## Sheet: S8.B_Rhod_SPOT_predicted
Rhod-Peptide screening									Layout	1	2	3	4	5	6	7	8	9	10	11	12	13	14	15
									A	SSNSHRSLDGLSRTQ	RALLERCLKGEGEIE	GVSCYRGLTGFGSRS	IATYRRLLEGEEHRL	HPNTPRGLSGWEGPS	GPSTSRILSGWEGPS	CGNQERKLEGSINDI	EINLQRNIAGKVVTP	PEKGARSLAGPPPHF	SLASVRGLQGRSMSV	SSTSTRHLQGVEFEM	SYAKRRRLAGPSGLA	DPVESRGLPGPEDDK	SLRRLGGFPGPPTLFS	SCISEWEQKIPTYN
									B	MAQALPWLLLWMGAG	PKPPRPASLLRHAPH	DPSAPPSLLLLLLAQ	PVYSRPTVLMRAPPA	GKPPTPGVLMVHPPP	AQPPTPGVLMVHPSA	AQPPAPGVLMAQPLT	AQPLTPGVLMVQPAA	AKPPGPGVLMIHPPG	ASQAVPTFLMATAAA	SPLGRPESLLQSNTL
									C	SWAAGPGSLLAWLIL	PRPTAPKPLLPRREE	TGLTVPPALLRANSD	PGPPYPPQLMTPSKL	TASSLPRKLLPWEEG	SRSLSPTRLLSLPPD	SLRSLPHQLLLQRLQ	FDQPHPQGLLPCQPQ	HAVSSPDPLLCSDVT	HEFSSPSHLLRTPSS
									D	SPARSSPELLPSGV	SQLPSSPAQLSCRS	PIPSSSPPPLSSPL	QPVYSSPRRLNCAE	TRKFSSPPPLSITK	SPEKSSPQALVPNG	GMERVLGGLSSPLRLL	MPSGSRLRLVELGLGL
Position	Sequence	GeneName	Predicted Motif	ProteinAcc	ProteinName	SeqStart	SeqStop	Percentage (%) normalized to highest intensity and corrected for background	Comment
A1	SSNSHRSLDGLSRTQ	BIRC6	R.[LI].G	Q9NR09	Baculoviral IAP repeat-containing protein 6	589	593	5.48806
A2	RALLERCLKGEGEIE	EEA1	R.[LI].G	Q15075	Early endosome antigen 1	1298	1302	2.03058
A3	GVSCYRGLTGFGSRS	KRT85	R.[LI].G	P78386	Keratin, type II cuticular Hb5	46	50	52.2613
A4	IATYRRLLEGEEHRL	KRT85	R.[LI].G	P78386	Keratin, type II cuticular Hb5	425	429	5.44316
A5	HPNTPRGLSGWEGPS	MAGEL2	R.[LI].G	Q9UJ55	MAGE-like protein 2	941	945	2.18774
A6	GPSTSRILSGWEGPS	MAGEL2	R.[LI].G	Q9UJ55	MAGE-like protein 2	953	957	-0.117245
A7	CGNQERKLEGSINDI	MCPH1	R.[LI].G	Q8NEM0	Microcephalin	249	253	11.4676
A8	EINLQRNIAGKVVTP	MCPH1	R.[LI].G	Q8NEM0	Microcephalin	304	308	-1.50173
A9	PEKGARSLAGPPPHF	PJA1	R.[LI].G	Q8NG27	E3 ubiquitin-protein ligase Praja-1	159	163	-1.36703
A10	SLASVRGLQGRSMSV	SHANK1	R.[LI].G	Q9Y566	SH3 and multiple ankyrin repeat domains protein 1	55	59	5.02407
A11	SSTSTRHLQGVEFEM	SHANK1	R.[LI].G	Q9Y566	SH3 and multiple ankyrin repeat domains protein 1	1981	1985	-1.73373
A12	SYAKRRRLAGPSGLA	SHANK3	R.[LI].G	Q9BYB0	SH3 and multiple ankyrin repeat domains protein 3	356	360	7.35151
A13	DPVESRGLPGPEDDK	SHANK3	R.[LI].G	Q9BYB0	SH3 and multiple ankyrin repeat domains protein 3	1481	1485	-0.521366
A14	SLRRLGGFPGPPTLFS	USP21	R.[IL].G...P..L	Q9UK80	Ubiquitin carboxyl-terminal hydrolase 21	158	169	39.0975
A15	SCISEWEQKIPTYN	KIF23	WE.K	Q02241	Kinesin-like protein KIF23	729	732	6.13915
B1	MAQALPWLLLWMGAG	BACE1	P..L[LM]	P56817	Beta-secretase 1	6	10	1.41692
B2	PKPPRPASLLRHAPH	DNAJB6	P..L[LM]	O75190	DnaJ homolog subfamily B member 6	265	269	4.97169
B3	DPSAPPSLLLLLLAQ	FZD5	P..L[LM]	Q13467	Frizzled-5	10	14	0.930476
B4	PVYSRPTVLMRAPPA	MAGEL2	P..L[LM]	Q9UJ55	MAGE-like protein 2	26	30	4.30564
B5	GKPPTPGVLMVHPPP	MAGEL2	P..L[LM]	Q9UJ55	MAGE-like protein 2	105	109	-1.21735
B6	AQPPTPGVLMVHPSA	MAGEL2	P..L[LM]	Q9UJ55	MAGE-like protein 2	125	129	-1.29967
B7	AQPPAPGVLMAQPLT	MAGEL2	P..L[LM]	Q9UJ55	MAGE-like protein 2	235	239	-1.20987
B8	AQPLTPGVLMVQPAA	MAGEL2	P..L[LM]	Q9UJ55	MAGE-like protein 2	245	249	-0.828199
B9	AKPPGPGVLMIHPPG	MAGEL2	P..L[LM]	Q9UJ55	MAGE-like protein 2	284	288	-1.53915
B10	ASQAVPTFLMATAAA	MAGEL2	P..L[LM]	Q9UJ55	MAGE-like protein 2	852	856	-0.581236
B11	SPLGRPESLLQSNTL	NBR1	P..L[LM]	Q14596	Next to BRCA1 gene 1 protein	348	352	-0.543817
C1	SWAAGPGSLLAWLIL	NTRK1	P..L[LM]	P04629	High affinity nerve growth factor receptor	19	23	1.45434
C2	PRPTAPKPLLPRREE	PTPN23	P..L[LM]	Q9H3S7	Tyrosine-protein phosphatase non-receptor type 23	723	727	0.0399132
C3	TGLTVPPALLRANSD	SHANK1	P..L[LM]	Q9Y566	SH3 and multiple ankyrin repeat domains protein 1	431	435	-1.11258
C4	PGPPYPPQLMTPSKL	SHANK1	P..L[LM]	Q9Y566	SH3 and multiple ankyrin repeat domains protein 1	1748	1752	-0.835682
C5	TASSLPRKLLPWEEG	SHANK1	P..L[LM]	Q9Y566	SH3 and multiple ankyrin repeat domains protein 1	1834	1838	-1.09761
C6	SRSLSPTRLLSLPPD	SHANK1	P..L[LM]	Q9Y566	SH3 and multiple ankyrin repeat domains protein 1	2078	2082	6.64056
C7	SLRSLPHQLLLQRLQ	SHANK3	P..L[LM]	Q9BYB0	SH3 and multiple ankyrin repeat domains protein 3	397	401	7.35151
C8	FDQPHPQGLLPCQPQ	STAT6	P..L[LM]	P42226	Signal transducer and activator of transcription 6	741	745	4.40292
C9	HAVSSPDPLLCSDVT	STAT6	SSP..L[LM]	P42226	Signal transducer and activator of transcription 6	757	761	-0.0498915
C10	HEFSSPSHLLRTPSS	TP63	SSP..L[LM]	Q9H3D4	Tumor protein 63	613	617	45.1593
D1	SPARSSPELLPSGV	EPS15	SSP..L	P42566	Epidermal growth factor receptor substrate 15	562	567	1.55911
D2	SQLPSSPAQLSCRS	MCPH1	SSP..L	Q8NEM0	Microcephalin	437	442	9.17006
D3	PIPSSSPPPLSSPL	PTPN23	SSP..L	Q9H3S7	Tyrosine-protein phosphatase non-receptor type 23	1543	1548	-1.41941
D4	QPVYSSPRRLNCAE	RAB3IP	SSP..L	Q96QF0	Rab-3A-interacting protein	86	91	16.7211
D5	TRKFSSPPPLSITK	RASGRF1	SSP..L	Q13972	Ras-specific guanine nucleotide-releasing factor 1	738	743	5.77244
D6	SPEKSSPQALVPNG	TMEM79	SSP..L	Q9BSE2	Transmembrane protein 79	21	26	1.0128
D7	GMERVLGGLSSPLRLL	KIAA1614 Positive control						100
D8	MPSGSRLRLVELGLGL	Random KIAA1614 Negative control						3.69197
